# Supplementary material for: Integrated Omics Analysis Revealed the Differential Metabolism of Pigments in Three Varieties of Gastrodia elata Bl
Source: Int J Mol Sci. 2025 Dec 9;26(24):11839. doi: 10.3390/ijms262411839 (PMC12733335; doi:10.3390/ijms262411839)
Supplement: Supplementary file 1 [file ijms-26-11839-s001.zip]

Archive with 11 entries (11 files):
- Figure. S1.pdf
- Supplementary Materials list.pdf
- Table S1 DEGs of transcriptome sequencing in G. elata.xlsx
- Table S2 The different expression of genes in phenylpropanoid-anthocyanin biosynthesis pathways.xlsx
- Table S3 Metabolome Profiling of anthocyanins in G. elata varieties.xlsx
- Table S4 The different expression of genes in carotenoids biosynthesis pathways.xlsx
- Table S5 Metabolome Profiling of carotenoids in G. elata varieties.xlsx
- Table S6 The co-expressed network of mian modules.xlsx
- Table S7 The correlation between carotenoids and DEGs.xlsx
- Table S8 The differential MYB transcription factors in G. elata varieties.xlsx
- Table S9 The correlation of genes and carotenoids metabolites.xlsx
