# Supplementary material for: Integrated Omics Analysis Revealed the Differential Metabolism of Pigments in Three Varieties of Gastrodia elata Bl
Source: Int J Mol Sci. 2025 Dec 9;26(24):11839. doi: 10.3390/ijms262411839 (PMC12733335; doi:10.3390/ijms262411839)
Supplement: Supplementary file 1 [file ijms-26-11839-s001.zip › Table S1 DEGs of transcriptome sequencing in G. elata.xlsx]

## Sheet: Sheet1
Table S1 DEGs of transcriptome sequencing in G. elata
ID	LM-F1_fpkm	LM-F2_fpkm	LM-F3_fpkm	HM-F1_fpkm	HM-F2_fpkm	HM-F3_fpkm	WM-F1_fpkm	WM-F2_fpkm	WM-F3_fpkm	LM-S1_fpkm	LM-S2_fpkm	LM-S3_fpkm	HM-S1_fpkm	HM-S2_fpkm	HM-S3_fpkm	WM-S1_fpkm	WM-S2_fpkm	WM-S3_fpkm	WT-tuber-1-1_fpkm	WT-tuber-1-2_fpkm	WT-tuber-1-3_fpkm	WT-tuber-2-1_fpkm	WT-tuber-2-2_fpkm	WT-tuber-2-3_fpkm	WT-Bud-1_fpkm	WT-Bud-2_fpkm	WT-Bud-3_fpkm	LM-F1_count	LM-F2_count	LM-F3_count	HM-F1_count	HM-F2_count	HM-F3_count	WM-F1_count	WM-F2_count	WM-F3_count	LM-S1_count	LM-S2_count	LM-S3_count	HM-S1_count	HM-S2_count	HM-S3_count	WM-S1_count	WM-S2_count	WM-S3_count	WT-tuber-1-1_count	WT-tuber-1-2_count	WT-tuber-1-3_count	WT-tuber-2-1_count
GelC01G00001	3.1558	2.5781	2.2299	2.3104	2.211	2.2345	2.666	3.5247	2.5429	0.4015	0.2748	0.4215	0.2222	0.4181	0.3631	0.7612	0.8536	0.6025	0.9669	0.922	1.3723	0.3841	0.7779	0.4857	7.5824	6.0232	6.867	110	88	79	89	80	102	103	119	94	12	8	13	7	13	11	22	26	18	25	27	38	11
GelC01G00004	5.956	7.4737	6.6793	6.9421	4.7894	6.1667	6.421	5.7322	6.5441	1.5011	1.3295	1.7682	1.9822	1.8108	2.2357	1.9175	1.675	2.3852	12.6907	10.8437	10.9915	1.9656	2.9861	2.3192	2.9181	2.8901	3.6577	236	290	269	304	197	320	282	220	275	51	44	62	71	64	77	63	58	81	373	361	346	64
GelC01G00015	7.4554	8.3383	11.5267	18.2464	14.1589	13.1749	13.2607	14.1482	15.5328	28.9002	33.4952	29.2876	81.6883	70.6898	70.6625	11.9885	15.2756	14.7469	12.6355	10.2258	10.7251	97.3842	106.766	98.0476	6.8697	5.0222	5.0675	105	115	165	284	207	243	207	193	232	349	394	365	1040	888	865	140	188	178	132	121	120	1127
GelC01G00018	13.8014	15.4954	13.0565	11.4447	12.3079	13.1103	11.0812	12.9072	12.0645	2.8819	2.4107	2.4409	2.5513	1.9701	2.7377	3.5541	3.4143	2.8619	4.6392	5.3376	4.8154	3.7646	3.3163	3.4749	10.4745	10.3986	9.2449	754	829	725	691	698	938	671	683	699	135	110	118	126	96	130	161	163	134	188	245	209	169
GelC01G00019	32.1394	30.712	32.2286	30.8472	30.812	30.9204	35.6474	35.9358	33.6944	19.5354	19.921	18.866	24.6031	23.7699	22.4541	19.5242	19.6345	20.413	18.5125	18.1155	19.6886	20.6072	21.1298	21.1542	44.7793	44.4383	44.014	2289	2142	2333	2428	2278	2884	2814	2479	2545	1193	1185	1189	1584	1510	1390	1153	1222	1246	978	1084	1114	1206
GelC01G00020	19.2729	19.1324	19.9012	17.223	17.7614	17.5504	20.683	21.5118	19.917	13.1939	12.8022	12.3126	10.7062	10.5964	10.6268	10.9956	11.4439	11.0836	4.4082	3.906	4.2661	5.6058	6.0451	5.8874	10.1801	10.6917	10.6658	1615	1570	1695	1595	1545	1926	1921	1746	1770	948	896	913	811	792	774	764	838	796	274	275	284	386
GelC01G00021	155.057	161.492	157.036	165.676	175.002	175.42	278.609	270.801	276.385	2601.35	2612.24	2572.27	2254.08	2259.43	2180.45	2305.25	2326.59	2280.45	307.439	337.957	334.757	262.874	288.335	259.831	90.7202	93.2586	93.4298	4971	5070	5117	5870	5824	7365	9900	8409	9397	71509	69946	72973	65325	64609	60759	61280	65180	62658	7311	9103	8526	6925
GelC01G00023	2.6311	3.3585	2.0494	2.7776	1.3729	2.2602	2.4728	2.4901	2.3776	18.667	19.164	17.4685	19.2828	15.3639	16.0186	15.9981	15.3055	11.5125	0.4434	0.7829	0.69	1.7344	1.3512	1.0605	5.0447	3.4464	1.8056	24	30	19	28	13	27	25	22	23	146	146	141	159	125	127	121	122	90	3	6	5	13
GelC01G00027	0	0	0	0	0.2539	0	0	0	0	16.2894	11.9901	12.806	18.0747	17.2844	16.6759	9.6937	8.1425	7.3798	0.3553	0	0.1659	0.6414	0.3248	1.1153	0	0	0.1447	0	0	0	0	2	0	0	0	0	106	76	86	124	117	110	61	54	48	2	0	1	4
GelC01G00028	0	0	0	0	0	0	0.1932	0	0	6.7424	5.8965	7.0172	10.4221	8.8822	9.6076	5.4229	2.4503	2.9981	0	0	0	0	0.5278	0.2589	0	0	0	0	0	0	0	0	0	1	0	0	27	23	29	44	37	39	21	10	12	0	0	0	0
GelC01G00035	1.5133	2.8331	2.3988	5.249	7.532	4.3012	1.1378	1.6492	1.4269	0.2941	0	0.095	1.7671	1.6024	0.7738	0.4056	0.2886	0.5886	0	0	0	0.1023	0	0	0.2976	0.3776	0.2769	18	33	29	69	93	67	15	19	18	3	0	1	19	17	8	4	3	6	0	0	0	1
GelC01G00039	6.5599	6.6299	6.4098	7.196	6.3409	6.5014	7.1954	9.4862	7.6259	4.2182	3.0663	3.935	3.5289	4.181	4.549	4.2266	3.522	3.696	5.815	6.3103	6.1363	6.4521	6.7006	6.3293	19.2172	19.6228	19.6591	292	289	290	354	293	379	355	409	360	161	114	155	142	166	176	156	137	141	192	236	217	236
GelC01G00040	45.9686	43.5436	43.1675	44.2898	45.4462	39.7115	42.8054	46.5727	43.4462	36.4916	37.174	35.3294	36.4539	36.3739	37.6971	35.1792	35.9599	39.3582	77.4199	83.9379	78.6028	59.9594	56.9542	60.1265	35.1136	34.3462	37.9207	1713	1589	1635	1824	1758	1938	1768	1681	1717	1166	1157	1165	1228	1209	1221	1087	1171	1257	2140	2628	2327	1836
GelC01G00045	186.833	170.627	141.995	53.7846	57.539	49.4731	57.1662	58.9987	53.7409	0.6026	0.2548	0.3263	0.2522	0.443	1.5737	0.165	0.3131	0.3547	0	0	0.0574	0	0.0375	0	0	0	0	12293	10994	9496	3911	3930	4263	4169	3760	3750	34	14	19	15	26	90	9	18	20	0	0	3	0
GelC01G00051	349.327	343.763	372.781	376.305	354.286	390.745	468.92	453.229	474.048	19.4034	20.5335	20.709	27.3737	31.3585	39.358	42.7835	39.1128	40.9353	1.5034	1.4708	2.2763	0.2568	0.3715	0.656	966.793	947.494	957.79	11590	11169	12571	13798	12202	16978	17244	14565	16680	552	569	608	821	928	1135	1177	1134	1164	37	41	60	7
GelC01G00052	9.1204	7.4264	8.0935	9.2415	8.25	7.9049	9.9676	9.4367	10.08	6.4886	6.9468	6.714	15.9141	13.9233	13.9908	11.6703	11.0509	10.1085	15.9387	14.5211	15.5822	40.504	40.4332	40.1481	10.6907	11.1766	9.7304	459	366	414	514	431	521	556	460	538	280	292	299	724	625	612	487	486	436	595	614	623	1675
GelC01G00053	121.111	125.367	131.049	136.252	133.96	134.088	118.058	111.141	119.192	113.43	112.626	110.323	72.5776	73.239	74.5063	68.1555	71.008	73.8163	21.799	20.0635	20.4553	9.0519	7.6728	7.9674	53.7533	50.8765	51.7528	2996	3037	3295	3725	3440	4344	3237	2663	3127	2406	2327	2415	1623	1616	1602	1398	1535	1565	400	417	402	184
GelC01G00055	0.3469	0.4871	0.2987	1.3734	0.7102	1.2914	1.0564	1.2536	1.881	0.1517	0.2596	0.049	0.048	0	0.1996	0.1569	0.2978	0.0506	0.2923	0.1548	0.1638	0.3167	0.1603	0.5244	3.0189	2.7265	2.5236	8	11	7	35	17	39	27	28	46	3	5	1	1	0	4	3	6	1	5	3	3	6
GelC01G00065	41.4372	42.0149	40.384	37.229	39.5411	38.7054	37.1503	38.1396	39.2566	35.6366	38.0286	37.6604	46.4153	46.676	46.6993	37.7161	36.9432	35.7295	54.2821	55.407	56.3824	69.5763	71.9499	72.045	41.0501	43.9255	44.2452	1272	1263	1260	1263	1260	1556	1264	1134	1278	938	975	1023	1288	1278	1246	960	991	940	1236	1429	1375	1755
GelC01G00071	10.6694	10.9952	10.5936	17.7141	13.5785	15.4718	1.413	2.2233	1.4768	0	0	0	0.3248	0	0.2252	0	0	0.1142	0	0	0	0.1191	0.3619	0.3551	0	0	0	109	110	110	200	144	207	16	22	16	0	0	0	3	0	2	0	0	1	0	0	0	1
GelC01G00072	429.904	440.853	429.65	414.726	402.755	409.17	462.133	468.666	464.669	143.416	137.585	141.27	127.37	128.478	133.093	140.716	144.298	149.401	155.346	153.532	157.184	136.099	128.461	128.656	450.023	458.973	463.326	9495	9535	9645	10123	9234	11835	11313	10026	10884	2716	2538	2761	2543	2531	2555	2577	2785	2828	2545	2849	2758	2470
GelC01G00073	22.4244	26.2067	24.6366	22.9961	20.882	28.0627	18.9954	18.3926	18.3253	47.0744	43.1071	38.9973	33.4886	34.6386	34.1126	48.0785	50.4672	47.0966	124.116	116.547	119.806	43.5122	40.229	43.0826	18.0798	22.7985	19.9708	180	206	201	204	174	295	169	143	156	324	289	277	243	248	238	320	354	324	739	786	764	287
GelC01G00074	4.3312	4.662	4.722	6.5883	6.2247	6.5609	40.0487	40.4021	39.5157	4.6144	4.7232	4.8681	16.3033	16.0507	17.6294	87.769	91.3051	90.5288	5.8864	5.7821	5.8203	2.6212	2.698	3.0857	0.8701	1.2485	1.2467	370	390	410	622	552	734	3792	3343	3580	338	337	368	1259	1223	1309	6217	6816	6628	373	415	395	184
GelC01G00077	1.3271	1.6498	1.9869	2.6627	2.5291	2.2911	2.8372	1.9659	2.802	2.3552	2.9361	3.1951	3.351	2.814	3.5848	4.2448	3.7306	3.6355	3.1893	2.8844	3.0505	3.1248	2.6668	2.6861	1.9062	2.0406	1.2671	46	56	70	102	91	104	109	66	103	70	85	98	105	87	108	122	113	108	82	84	84	89
GelC01G00078	7.4144	7.6844	7.2404	6.1916	6.1653	6.915	8.8694	8.6831	8.3478	0.6023	0.4196	0.2501	0.2652	0.3102	0.2546	0.3337	0.19	0.3013	0.3978	0.7464	0.534	0.1347	0.1137	0.0892	16.343	14.9921	15.7148	402	408	399	371	347	491	533	456	480	28	19	12	13	15	12	15	9	14	16	34	23	6
GelC01G00080	1.6956	1.7462	2.2196	1.7033	1.9103	2.2164	2.2429	2.4182	2.466	0.553	0.5333	0.3248	0.4292	0.4833	0.4464	1.4211	1.7102	1.9114	2.5765	2.5141	2.3876	1.6088	1.3637	1.8939	5.7306	5.4046	5.8377	118	119	157	131	138	202	173	163	182	33	31	20	27	30	27	82	104	114	133	147	132	92
GelC01G00084	55.2287	57.4231	61.8345	62.9613	67.5996	69.2341	79.7788	77.3881	85.9961	109.739	118.53	115.213	117.943	120.262	125.043	126.659	131.674	120.473	77.2432	73.2572	72.4186	103.729	107.164	108.278	38.4709	38.5301	40.3401	935	952	1064	1178	1188	1535	1497	1269	1544	1593	1676	1726	1805	1816	1840	1778	1948	1748	970	1042	974	1443
GelC01G00085	37.2835	35.3919	36.3257	39.142	41.3479	40.0721	92.3963	88.4273	92.6265	56.558	58.4354	59.0418	66.4937	67.6803	70.2566	121.106	114.913	119.869	45.6258	42.0054	41.7865	32.7353	30.7782	32.6974	31.2952	31.4195	31.3804	2883	2680	2855	3345	3319	4058	7919	6623	7596	3750	3774	4040	4648	4668	4722	7765	7765	7944	2617	2729	2567	2080
GelC01G00086	6.8529	6.7265	6.411	6.1527	6.317	5.9365	6.412	6.6177	6.1554	0.9232	1.16	0.9347	1.0848	0.8478	0.8088	0.9547	0.8721	0.965	3.0583	3.3399	3.3463	1.3372	1.2888	1.443	8.5666	9.2525	8.7827	1160	1115	1103	1151	1110	1316	1203	1085	1105	134	164	140	166	128	119	134	129	140	384	475	450	186
GelC01G00091	112.994	109.884	107.862	109.006	111.311	104.878	108.689	109.198	107.044	52.7044	48.2904	49.4154	47.6145	47.9772	49.8789	51.1961	51.7146	53.3835	50.6794	48.9689	47.554	38.6986	37.1964	38.1868	105.392	110.601	105.873	3628	3455	3520	3868	3710	4410	3868	3396	3645	1451	1295	1404	1382	1374	1392	1363	1451	1469	1207	1321	1213	1021
GelC01G00094	1.9755	1.7039	2.0285	1.7094	1.8569	1.8526	1.9035	1.6633	1.8447	0.3243	0.2182	0.3034	0.2546	0.2043	0.2317	0.2082	0.2634	0.2574	0.1551	0.2055	0.2173	0.1517	0.13	0.116	1.1089	1.3243	1.2741	206	174	215	197	201	253	220	168	204	29	19	28	24	19	21	18	24	23	12	18	18	13
GelC01G00097	40.2198	46.2469	38.832	33.6325	36.0775	35.5133	47.2959	52.0382	43.3231	0.0547	0	0	0	0.4209	0.9179	0.0566	0.0537	0.1643	0	0	0.0591	0.0571	0.0578	0	9.358	8.3777	10.1512	857	965	841	792	798	991	1117	1074	979	1	0	0	0	8	17	1	1	3	0	0	1	1
GelC01G00103	0.6515	1.5968	1.3461	3.4782	3.0754	2.7362	2.1749	2.2198	2.6417	0	0	0.2945	0.1441	0.073	0.2249	0	0	0	0	0	0	0	0	0	53.2729	51.1306	55.6553	10	24	21	59	49	55	37	33	43	0	0	4	2	1	3	0	0	0	0	0	0	0
GelC01G00114	5.4226	6.9819	6.8718	6.6399	7.2394	6.4585	8.7212	7.5153	8.3644	0.9624	0.5646	0.9325	0.5868	0.8591	1.085	1.244	1.1804	1.2035	8.1845	7.5064	6.6402	4.0886	3.1964	2.8152	20.6197	25.2785	23.8155	184	232	237	249	255	287	328	247	301	28	16	28	18	26	32	35	35	35	206	214	179	114
GelC01G00120	11.1112	8.7304	8.8366	10.8359	10.2577	10.4405	11.3057	11.8539	11.2046	9.6828	10.8645	11.4752	12.7695	13.4261	13.9908	11.5391	13.4214	12.5324	9.487	12.3432	12.0436	7.5874	7.532	7.1282	3.933	4.9552	5.6933	360	277	291	388	345	443	406	372	385	269	294	329	374	388	394	310	380	348	228	336	310	202
GelC01G00126	195.168	189.677	205.23	192.246	186.414	190.556	200.826	192.91	200.163	133.494	133.704	136.689	96.4739	102.334	100.883	102.308	102.538	101.059	64.5061	60.1283	62.991	55.8209	54.5663	57.0958	218.362	217.137	220.963	12718	12104	13593	13845	12610	16262	14505	12176	13833	7459	7277	7882	5683	5948	5714	5528	5839	5644	3118	3292	3261	2989
GelC01G00128	2.7776	2.7049	2.8956	3.6451	2.7643	3.4272	2.506	1.8421	2.012	12.2708	13.8088	11.6199	17.4995	16.23	15.2796	14.3973	15.0925	14.8092	16.962	16.1136	16.6708	17.8188	19.4972	20.04	4.2321	4.5021	4.7866	151	144	160	219	156	244	151	97	116	572	627	559	860	787	722	649	717	690	684	736	720	796
GelC01G00129	1.3759	1.6776	1.4951	2.2297	1.5034	2.1012	2.6494	3.2226	2.2655	0.4311	0.6393	0.4641	0.6588	0.6446	0.7088	1.0897	1.269	1.3178	0.969	0.8066	0.853	0.8747	0.4303	0.8939	2.011	2.4439	2.1194	67	80	74	120	76	134	143	152	117	18	26	20	29	28	30	44	54	55	35	33	33	35
GelC01G00132	0.1096	0	0	18.451	15.7359	15.3194	0.7913	0.2264	0.1034	0	0	0	0	0	0	0	0	0	0	0	0	0	0	0	0	0	0	1	0	0	186	149	183	8	2	1	0	0	0	0	0	0	0	0	0	0	0	0	0
GelC01G00133	0.1096	0	0.2157	15.971	14.1518	17.5796	0	0	0.4135	0.1279	0	0	0	0	0	0	0	0	0	0	0	0	0	0	0	0	0	1	0	2	161	134	210	0	0	4	1	0	0	0	0	0	0	0	0	0	0	0	0
GelC01G00134	128.696	129.027	127.422	133.149	133.46	136.373	139.576	138.129	135.654	10.3824	9.1034	10.3482	7.9319	9.5524	10.9016	10.3678	10.9453	9.7929	8.5849	8.8829	7.5667	7.3311	6.9381	6.5449	63.8793	60.5554	61.3046	10105	9921	10169	11554	10878	14023	12147	10505	11296	699	597	719	563	669	744	675	751	659	500	586	472	473
GelC01G00135	0.1158	0.4336	0.2279	0.3493	0.3719	0.3537	0.3831	0.0797	0.182	0.2251	0.4622	0.349	0.8968	0.3462	0.4441	0.419	1.3252	0.5855	0.9367	1.4243	0.9718	0.9865	1.0467	0.9802	0.8654	0.3034	0.6782	3	11	6	10	10	12	11	2	5	5	10	8	21	8	10	9	30	13	18	31	20	21
GelC01G00140	0.6852	0.7497	1.3483	1.2843	0.8487	1.5696	1.2805	1.6169	1.2922	0.3996	0.4102	0.0553	0.1624	0.4938	0.5631	0.5312	0.224	0.6853	0.132	0.466	0.4312	0.1191	0.4223	0.4143	3.176	3.2969	2.4719	14	15	28	29	18	42	29	32	28	7	7	1	3	9	10	9	4	12	2	8	7	2
GelC01G00147	69.266	72.1403	66.2829	72.9433	70.13	70.3526	73.6128	78.5121	77.8552	16.9872	18.7122	17.2719	17.3841	16.8455	19.898	21.2737	17.0627	20.9843	17.1578	15.0796	16.7072	17.6911	17.1733	19.7662	56.1336	59.3487	57.5678	2411	2459	2345	2806	2534	3207	2840	2647	2874	507	544	532	547	523	602	614	519	626	443	441	462	506
GelC01G00148	39.0637	40.4053	40.2621	47.9176	47.039	48.736	46.2152	44.4936	45.2705	87.993	94.0699	89.7493	55.6544	55.6278	53.8592	89.3976	95.209	88.5126	24.3356	24.4472	25.7753	10.0063	8.6586	9.9802	48.4696	51.0728	49.8436	1240	1256	1299	1681	1550	2026	1626	1368	1524	2395	2494	2521	1597	1575	1486	2353	2641	2408	573	652	650	261
GelC01G00150	2.7319	2.7446	3.0796	2.8322	2.8874	2.4999	2.5646	3.106	2.4404	4.4631	3.5755	4.4872	6.191	5.7041	5.8535	5.0955	4.797	5.0847	5.6512	5.3842	5.3183	10.2028	9.5969	10.231	8.0518	8.3571	8.4766	247	243	283	283	271	296	257	272	234	346	270	359	506	460	460	382	379	394	379	409	382	758
GelC01G00153	20.5128	20.4792	19.2382	20.0505	21.8979	19.8824	20.9738	20.8824	20.5703	21.0682	19.9838	20.35	18.8913	20.478	19.2852	19.2316	19.7716	18.2555	50.2714	49.46	50.0911	13.6925	14.1495	14.0201	24.2027	25.3282	23.5128	1433	1401	1366	1548	1588	1819	1624	1413	1524	1262	1166	1258	1193	1276	1171	1114	1207	1093	2605	2903	2780	786
GelC01G00157	17.6097	17.8855	16.8215	17.1875	16.9456	15.8156	17.8053	17.4461	17.1951	20.9909	20.9818	21.2834	15.9746	15.7433	16.5923	19.1206	19.0224	18.2443	52.5588	52.7037	49.7543	24.8021	22.815	24.9414	27.2704	27.0889	28.1379	1856	1846	1802	2002	1854	2183	2080	1781	1922	1897	1847	1985	1522	1480	1520	1671	1752	1648	4109	4667	4166	2148
GelC01G00160	105.698	104.762	101.306	108.871	103.682	103.058	126.655	129.886	124.776	13.8401	14.265	11.495	7.71	8.0779	11.3778	12.949	11.3168	11.6488	20.7919	21.7195	18.8501	5.3871	5.659	4.8401	68.843	64.212	61.2976	4489	4357	4373	5110	4571	5732	5962	5343	5620	504	506	432	296	306	420	456	420	424	655	775	636	188
GelC01G00167	20.9765	21.5468	19.3178	21.3025	21.2052	21.0375	18.644	18.4058	18.7249	11.7446	12.7126	11.7594	16.1925	14.3521	14.8702	15.3108	15.8952	16.0491	46.7989	47.1455	46.7036	54.2073	58.2434	54.5003	35.854	35.3856	35.7238	3564	3585	3336	4000	3740	4681	3511	3029	3374	1711	1804	1768	2487	2175	2196	2157	2360	2337	5898	6730	6304	7568
GelC01G00169	10.3182	10.339	12.182	10.2408	11.8346	11.3012	12.2475	12.6834	11.1887	18.84	17.0252	18.1827	19.3328	18.4367	18.0663	17.4991	16.6044	18.9994	13.4322	13.3171	14.6926	16.6379	16.9298	17.7399	8.4839	8.3987	8.7093	320	314	384	351	381	459	421	381	368	501	441	499	542	510	487	450	450	505	309	347	362	424
GelC01G00172	37.2841	36.2763	37.6564	35.6471	35.5566	34.7178	40.0287	37.5393	39.6777	13.4937	14.643	13.8457	14.2105	15.0186	13.7671	13.1579	12.0824	12.7558	27.5489	26.5211	27.8264	16.9716	20.6855	18.6182	61.4575	60.8752	63.4706	1695	1615	1740	1791	1678	2067	2017	1653	1913	526	556	557	584	609	544	496	480	497	929	1013	1005	634
GelC01G00177	128.581	133.324	132.479	131.781	134.005	132.321	153.516	151.349	149.834	2.3858	1.5802	2.2372	1.898	2.2195	4.1757	2.9048	2.7185	2.5409	2.0906	1.5708	2.2012	0.4417	0.122	0.3192	38.8521	42.4521	42.3862	3897	3957	4081	4414	4216	5252	5157	4443	4816	62	40	60	52	60	110	73	72	66	47	40	53	11
GelC01G00178	19.5364	17.4682	19.5798	20.7682	19.6263	20.6291	35.3862	35.4889	35.3151	22.3119	22.5826	22.3216	27.6007	24.9001	24.7756	33.4936	32.6462	33.9484	51.0374	45.0752	49.6754	28.1458	29.3204	30.1203	20.6452	22.1309	22.3844	1447	1267	1474	1700	1509	2001	2905	2546	2774	1417	1397	1463	1848	1645	1595	2057	2113	2155	2804	2805	2923	1713
GelC01G00180	36.0146	35.3529	33.352	38.4395	35.5971	36.4957	35.6165	31.4735	34.6619	16.9073	15.947	16.6002	20.7711	19.2722	21.7133	19.9194	21.0468	19.2436	41.2601	37.2855	36.8899	31.8621	31.3502	32.0939	21.3316	20.3521	21.6986	1498	1440	1410	1767	1537	1988	1642	1268	1529	603	554	611	781	715	785	687	765	686	1273	1303	1219	1089
GelC01G00184	1.3886	1.418	0.9026	1.2789	1.6959	1.4579	2.1924	2.432	2.1043	0	0	0.0841	0.0274	0	0.1141	0.0299	0.0567	0.0868	0.6351	0.5607	1.03	0.3621	0.2445	0.6896	1.141	1.4198	1.5791	56	56	37	57	71	77	98	95	90	0	0	3	1	0	4	1	2	3	19	19	33	12
GelC01G00185	24.4802	24.5765	23.9347	31.5096	28.8591	28.5181	49.3495	47.7047	48.2868	20.0564	19.1248	20.0221	33.089	29.7957	31.2451	38.8971	41.2153	40.9886	49.7516	46.2367	48.9948	47.4433	43.9757	47.6941	8.8998	10.4784	9.9787	1600	1573	1590	2276	1958	2441	3575	3020	3347	1124	1044	1158	1955	1737	1775	2108	2354	2296	2412	2539	2544	2548
GelC01G00186	15.4424	14.5944	14.6146	13.5797	14.8761	14.7785	14.0016	15.5472	16.1039	38.8519	40.8964	40.6226	31.3088	32.5336	32.7975	32.0056	30.1935	26.3709	8.0654	6.5729	7.949	5.1649	4.0334	4.6681	15.5656	15.8161	18.1905	604	559	581	587	604	757	607	589	668	1303	1336	1406	1107	1135	1115	1038	1032	884	234	216	247	166
GelC01G00193	169.097	172.275	173.943	170.11	174.919	179.998	161.518	158.212	163.709	149.225	150.413	146.78	167.455	169.823	172.801	161.582	159.206	155.182	132.09	139.076	132.98	212.405	224.119	218.212	140.148	136.447	145.345	5162	5150	5397	5739	5543	7196	5465	4678	5300	3906	3835	3965	4621	4624	4585	4090	4247	4060	2991	3567	3225	5328
GelC01G00194	25.3141	23.8335	24.5549	27.9183	26.1824	26.031	26.3031	25.0873	25.7313	10.5872	10.8362	11.8394	11.6199	10.8234	11.5802	13.2304	12.9619	12.3522	4.4369	4.8964	4.8331	3.7048	2.8394	3.2168	29.6412	27.5892	29.8119	923	851	910	1125	991	1243	1063	886	995	331	330	382	383	352	367	400	413	386	120	150	140	111
GelC01G00195	12.6391	11.6486	14.5003	7.3491	10.2416	8.8497	15.1083	15.7342	13.8109	2.7139	2.513	2.8876	0.6057	0.7673	1.1549	3.0816	3.1851	3.6203	0.3691	0.1086	0.2297	0.7219	0.1687	0.4414	15.5049	15.0611	15.8314	277	250	323	178	233	254	367	334	321	51	46	56	12	15	22	56	61	68	6	2	4	13
GelC01G00201	2.4423	2.2169	1.8689	4.4197	4.0519	4.8694	1.7138	0.7004	1.1514	4.2724	4.0613	4.5999	6.0037	6.9974	6.4002	4.5817	4.5027	4.1161	8.4142	4.6832	6.8315	22.4564	24.0808	23.953	7.5242	10.3586	5.6611	18	16	14	36	31	47	14	5	9	27	25	30	40	46	41	28	29	26	46	29	40	136
GelC01G00202	1.1852	1.2708	1.8511	1.2467	0.9847	1.5724	1.5371	1.4684	1.3411	8.518	8.2836	7.8855	9.1612	8.8197	7.4315	6.0748	6.4423	5.6353	8.5083	8.8518	7.5898	7.7526	7.1212	7.4342	3.4086	3.0272	4.0504	80	84	127	93	69	139	115	96	96	493	467	471	559	531	436	340	380	326	426	502	407	430
GelC01G00205	0	0.0402	0.0194	0	0.019	0	0	0	0	0.643	0.5186	0.4228	0.9148	0.6843	0.9514	0.3562	0.4281	0.3906	0	0.0234	0	0	0.0243	0	0	0.0442	0	0	2	1	0	1	0	0	0	0	28	22	19	42	31	42	15	19	17	0	1	0	0
GelC01G00206	6.467	6.3783	7.074	6.9965	6.4813	7.2078	5.7078	4.8935	5.2836	2.4125	2.4046	1.9973	2.0884	2.3868	3.1425	2.737	2.3902	2.7183	3.6281	4.8047	4.4746	4.8883	3.911	3.837	16.4454	17.024	17.2884	322	311	358	385	335	470	315	236	279	103	100	88	94	106	136	113	104	116	134	201	177	200
GelC01G00211	2.6256	3.0763	2.8416	2.3633	2.5959	2.427	2.8426	3.153	2.7364	0.4996	0.8107	0.6247	0.6115	0.4493	0.477	0.6833	0.5535	0.6611	1.7512	1.3981	1.7395	0.9922	0.8857	1.0193	4.0762	4.3286	4.3091	190	218	209	189	195	230	228	221	210	31	49	40	40	29	30	41	35	41	94	85	100	59
GelC01G00214	0.469	0.3754	0.5862	0.4588	0.4763	0.3678	0.3431	0.2748	0.4662	2.7056	3.0812	3.868	2.8748	2.6293	2.4357	3.7763	4.1635	3.3429	25.0032	23.9001	22.308	21.4443	19.593	20.7856	3.4402	3.5155	3.2153	37	29	47	40	39	38	30	21	39	183	203	270	205	185	167	247	287	226	1463	1584	1398	1390
GelC01G00215	0.9028	0.9042	1.264	1.5238	0.853	0.8087	1.0965	1.0934	1.2605	0.4657	0.3742	0.7259	0.845	0.7786	0.7191	0.7956	0.8344	0.6887	5.2194	4.608	4.4799	5.8314	5.8202	5.1222	1.5158	2.0856	1.8109	52	51	74	97	51	61	70	61	77	23	18	37	44	40	36	38	42	34	223	223	205	276
GelC01G00216	3.1941	2.9461	4.5618	4.5684	3.5733	4.0912	5.0199	3.2977	4.372	1.2017	1.8505	1.5137	2.2796	1.6173	2.0152	2.1125	1.7686	2.4045	6.6675	7.9714	10.246	8.9028	9.3975	8.472	4.8628	5.6683	5.3172	31	28	45	49	36	52	54	31	45	10	15	13	20	14	17	17	15	20	48	65	79	71
GelC01G00217	8.5195	9.4057	9.4532	9.9762	10.3546	9.6987	9.3391	9.563	10.1353	7.5577	7.6969	8.7879	11.3744	10.4622	10.6368	10.4205	10.7578	9.5776	16.7274	16.0638	15.2919	18.7592	19.3607	19.9344	10.1744	9.759	9.9424	493	533	556	638	622	735	599	536	622	375	372	450	595	540	535	500	544	475	718	781	703	892
GelC01G00228	56.107	59.8754	52.9915	62.4566	62.1109	65.3145	65.4676	63.4929	64.3437	21.2875	18.5594	18.0885	27.461	25.6275	26.6864	25.5355	26.6078	24.9674	21.3519	18.7171	17.8152	63.2912	59.1843	64.651	10.0724	10.9086	10.8532	999	1044	959	1229	1148	1523	1292	1095	1215	325	276	285	442	407	413	377	414	381	282	280	252	926
GelC01G00230	70.414	69.2378	67.0952	62.2502	66.7187	62.5196	77.248	81.5489	78.0095	43.6609	39.2896	41.1836	37.2723	38.6558	38.7378	37.987	33.4001	38.3966	39.6909	38.1498	41.6841	30.6545	32.3559	31.4639	90.6605	89.3034	86.346	3047	2934	2951	2977	2997	3543	3705	3418	3580	1620	1420	1577	1458	1492	1457	1363	1263	1424	1274	1387	1433	1090
GelC01G00233	1.8858	2.2467	1.8554	2.4458	1.9984	2.208	1.8149	1.3629	2.2524	1.3929	0.9032	1.2787	1.3212	1.3391	1.8804	1.0614	1.6545	0.8802	1.1864	0.8978	0.9495	0.612	0.3099	0.3801	1.8542	2.1173	2.3467	30	35	30	43	33	46	32	21	38	19	12	18	19	19	26	14	23	12	14	12	12	8
GelC01G00235	0.3746	0.6443	0.5432	3.1401	3.3621	3.1467	3.7714	3.8475	2.9748	0.046	0.0236	0	0.2399	0.1326	0.3176	0.0476	0.1579	0.161	0.319	0.4459	0.4219	0.096	0.1458	0.0715	62.1399	63.8222	65.0787	19	32	28	176	177	209	212	189	160	2	1	0	11	6	14	2	7	7	12	19	17	4
GelC01G00236	3.4752	3.4733	3.4919	6.9582	6.3395	7.9045	2.6685	2.7482	4.8108	3.1907	1.3279	1.5041	2.5357	2.487	2.5521	1.6943	1.4384	1.5529	0.5981	0.8801	1.5822	0.6299	0.7291	1.0729	9.5094	7.5544	8.0374	47	46	48	104	89	140	40	36	69	37	15	18	31	30	30	19	17	18	6	10	17	7
GelC01G00237	2.6608	3.0367	3.8498	2.8325	2.4627	2.2708	3.1067	3.8782	3.4928	0	0.0625	0	0	0.234	0.06	0.1888	0.0597	0.1217	0.0703	0.0621	0.0657	0.254	0.5144	0.0631	8.0024	9.3719	10.5402	51	57	75	60	49	57	66	72	71	0	1	0	0	4	1	3	1	2	1	1	1	4
GelC01G00239	0.1322	0.2025	0.1951	0.0897	0.1592	0.2271	0.2385	0.1365	0.0623	0.3469	0.0791	0.2241	0.1828	0.1112	0.076	0.3587	0	0	0	0.1573	0.1248	0.1609	0.0407	0	0.8968	0.8905	0.508	4	6	6	3	5	9	8	4	2	9	2	6	5	3	2	9	0	0	0	4	3	4
GelC01G00240	0.2661	0.2642	0.371	0.3478	0.1709	0.3952	0.4269	0.1832	0.4949	0.707	0.7701	0.7352	0.368	0.5553	0.5784	0.7311	0.6176	0.6211	0.4784	0.4752	0.335	0.3419	0.5558	0.4201	1.3956	1.3778	1.453	36	35	51	52	24	70	64	24	71	82	87	88	45	67	68	82	73	72	48	54	36	38
GelC01G00243	42.3031	39.5479	44.786	37.6848	37.6523	34.1219	41.5533	41.0297	38.8774	34.0487	31.8164	34.8105	24.9142	24.5154	23.2382	36.6468	36.4775	35.2466	41.4475	38.0108	39.6741	127.834	125.06	115.631	156.909	148.102	159.558	710	650	764	699	656	750	773	667	692	490	446	517	378	367	339	510	535	507	516	536	529	1763
GelC01G00244	1.157	0.7876	0.6071	0.6281	0.7183	0.4515	0.8583	0.5309	0.2667	3.4183	3.0476	3.4575	2.446	3.8049	2.8693	1.7674	2.5891	1.89	1.9064	2.6623	2.2978	1.4393	1.4577	1.6477	0.3034	0.5196	0.8751	45	30	24	27	29	23	37	20	11	114	99	119	86	132	97	57	88	63	55	87	71	46
GelC01G00246	1.914	1.9546	1.5649	2.3905	1.7659	2.0791	1.7999	0.9185	1.7794	3.8986	4.4542	4.783	14.2549	13.3288	9.9871	2.796	2.4063	2.2018	0	0.0321	0	2.0669	1.4287	1.6625	5.8526	6.2652	5.9791	71	71	59	98	68	101	74	33	70	124	138	157	478	441	322	86	78	70	0	1	0	63
GelC01G00249	42.6393	40.8831	45.5712	55.355	54.1868	57.9749	77.3479	76.0525	80.7937	45.1824	43.6788	45.2433	65.1219	66.7341	63.9442	104.201	100.728	101.486	33.3973	31.1553	32.576	19.561	20.6946	20.5478	35.6673	34.7618	35.7247	2735	2568	2971	3924	3608	4870	5499	4725	5496	2485	2340	2568	3776	3818	3565	5542	5646	5579	1589	1679	1660	1031
GelC01G00250	12.9308	12.1811	11.5235	13.123	14.2172	12.7249	12.7125	13.1067	11.8222	13.4992	13.7409	13.6801	14.8913	15.2243	13.8822	14.6942	14.1677	13.3451	17.8035	15.7882	15.9056	17.0279	19.6431	18.487	11.1992	11.7598	11.2417	658	607	596	738	751	848	717	646	638	589	584	616	685	691	614	620	630	582	672	675	643	712
GelC01G00253	6.1812	5.0765	5.6674	3.6652	4.0795	4.4789	64.7144	66.3688	63.0708	3.7424	4.031	3.8047	2.3277	2.2707	3.0262	61.7938	63.149	59.4469	75.5653	73.9456	77.6397	36.7474	32.8399	33.4267	59.5861	61.3058	57.9044	235	189	219	154	161	223	2727	2444	2543	122	128	128	80	77	100	1948	2098	1937	2131	2362	2345	1148
GelC01G00256	13.2983	13.03	13.579	12.1088	12.5749	12.2846	13.4804	14.1843	13.581	5.0392	4.8972	5.3096	6.5897	6.5924	7.1914	5.2532	4.4885	5.4495	8.7755	8.9376	9.2673	5.4881	5.7736	5.6136	22.0838	22.3011	20.5047	1902	1825	1974	1914	1867	2301	2137	1965	2060	618	585	672	852	841	894	623	561	668	931	1074	1053	645
GelC01G00257	21.1805	20.2595	22.098	19.3581	19.6404	19.2914	21.1441	22.3707	18.7934	70.4086	76.9902	74.6304	50.1644	51.1484	48.6313	62.114	59.0425	58.352	45.6046	43.3459	45.1891	20.8804	23.2879	24.2842	26.6805	26.4143	24.4938	695	651	737	702	669	829	769	711	654	1981	2110	2167	1488	1497	1387	1690	1693	1641	1110	1195	1178	563
GelC01G00258	18.0306	21.217	22.4905	22.7687	20.6554	24.2545	23.422	17.3346	22.1813	469.593	484.376	461.135	376.324	392.673	374.263	308.438	328.712	309.885	32.5496	35.117	37.306	89.2264	90.4199	92.4575	12.8585	12.2852	13.9115	407	469	516	568	484	717	586	379	531	9089	9132	9211	7679	7906	7343	5773	6484	5995	545	666	669	1655
GelC01G00259	26.7966	25.9551	25.5462	28.0942	29.291	26.9045	30.9196	30.6409	29.9447	16.5624	15.8947	16.006	20.8525	20.4346	20.7959	17.3664	18.5545	17.5294	12.9802	12.7194	12.3455	12.2923	12.4492	12.8761	44.2704	45.6155	45.6582	2836	2690	2748	3286	3218	3729	3627	3141	3361	1503	1405	1499	1995	1929	1913	1524	1716	1590	1019	1131	1038	1069
GelC01G00260	7.2284	8.145	8.6138	8.1475	8.9142	8.2911	3.7949	3.5866	3.4961	2.162	1.9025	1.8133	2.3609	2.4452	2.4913	3.3442	2.4958	2.3448	0.168	0.2967	0.1961	0.3223	0.3456	0.3014	5.4591	4.7923	5.0459	464	512	562	578	594	697	270	223	238	119	102	103	137	140	139	178	140	129	8	16	10	17
GelC01G00263	42.9265	44.0822	44.0495	43.9059	42.0809	41.7176	44.952	50.5025	45.4399	24.4141	23.5066	25.6396	20.0453	18.8911	19.1075	24.5168	24.7518	21.3901	29.4045	29.0207	31.0721	17.8184	16.0325	17.9968	49.1136	50.5378	50.4207	1419	1427	1480	1604	1444	1806	1647	1617	1593	692	649	750	599	557	549	672	715	606	721	806	816	484
GelC01G00264	257.591	273.775	268.032	243.522	240.005	224.623	282.044	312.643	283.111	83.8756	97.2116	95.2466	81.3823	80.0539	92.8198	103.884	90.6721	98.1016	136.963	146.796	145.779	89.7808	76.1956	78.6151	386.595	380.357	400.712	2500	2602	2644	2612	2418	2855	3034	2939	2914	698	788	818	714	693	783	836	769	816	986	1197	1124	716
GelC01G00265	23.5113	22.1901	20.5143	21.6972	20.8475	20.7326	23.1408	23.1474	21.7706	21.8374	20.1662	23.1603	19.6297	20.4436	19.8008	24.7837	23.7458	25.2249	31.9067	32.4225	32.6916	23.6677	22.8036	22.8699	17.246	17.2103	16.3788	2112	1952	1873	2154	1944	2439	2304	2014	2074	1682	1513	1841	1594	1638	1546	1846	1864	1942	2126	2447	2333	1747
GelC01G00274	2.7281	3.0492	2.7108	2.4562	2.6281	2.0417	3.0614	2.6204	2.9179	0.9656	0.7475	0.7669	1.1111	1.0347	0.7027	1.1785	0.8232	1.0769	1.3174	1.0662	1.213	0.6442	0.8197	0.6893	5.3807	5.4553	5.4245	201	220	203	200	201	197	250	187	228	61	46	50	74	68	45	72	53	68	72	66	71	39
GelC01G00279	6.4324	9.3292	6.8789	11.2189	12.4828	8.898	10.5135	10.0096	11.2515	0	0	0	0	0.1045	0.1073	0.1124	0.1067	0.1088	0.1257	0.2219	0.4694	2.9497	3.7916	3.3817	0.11	0.4187	0.4094	69	98	75	133	139	125	125	104	128	0	0	0	0	1	1	1	1	1	1	2	4	26
GelC01G00285	269.602	263.776	289.667	270.212	254.466	264.11	301.648	289.85	313.437	0.5199	0.593	0.5038	0.2192	0.7219	7.1803	0.8363	0.6235	0.3468	0.6678	0.1769	0.1247	1.2056	0.7326	1.138	24.0781	23.4675	26.8117	5443	5215	5944	6029	5333	6983	6750	5668	6711	9	10	9	4	13	126	14	11	6	10	3	2	20
GelC01G00287	5.3981	5.8485	5.4406	6.0758	6.0563	5.7305	7.3945	5.4033	6.766	0.1152	0.1576	0.186	0.4369	0.1107	0.3787	0.397	0.2637	0.4993	0.3106	0.5877	0.3315	1.5622	2.1501	1.791	2.136	2.6607	2.7105	164	174	168	204	191	228	249	159	218	3	4	5	12	3	10	10	7	13	7	15	8	39
GelC01G00295	74.2996	84.2177	74.2775	75.0754	77.8155	70.9272	91.5823	98.3685	82.5579	13.3087	14.6773	13.7969	13.5057	12.7381	13.817	24.8806	23.2662	26.1648	5.5088	4.8635	5.0808	4.0025	3.7465	4.3384	22.1073	22.0432	19.6425	1491	1655	1515	1665	1621	1864	2037	1912	1757	229	246	245	245	228	241	414	408	450	82	82	81	66
GelC01G00300	4.9393	4.9043	4.7148	6.6469	6.388	6.4197	5.9638	6.716	6.0942	7.8072	7.021	7.3037	8.5795	8.7541	7.7864	10.6335	9.4043	10.5453	15.5561	15.2975	14.3658	9.7326	8.8854	8.984	2.9139	3.1149	2.8962	470	457	456	699	631	800	629	619	615	637	558	615	738	743	644	839	782	860	1098	1223	1086	761
GelC01G00301	11.0128	10.1425	9.4377	10.7205	10.8862	10.2647	10.1403	10.0546	9.926	3.5878	3.7003	3.6685	3.2466	2.9571	3.3114	3.1127	3.4287	3.4794	6.1066	6.2899	6.0343	4.6167	4.5477	4.182	12.3035	12.0675	12.0555	2334	2105	2033	2511	2395	2849	2382	2064	2231	652	655	688	622	559	610	547	635	632	960	1120	1016	804
GelC01G00303	22.1699	20.1724	22.0121	23.3493	20.922	23.1174	23.5463	22.749	23.2676	11.269	11.3799	11.7359	11.0137	11.9469	12.3377	12.2251	11.3674	12.5915	17.7746	15.4507	16.8233	11.8416	11.4362	10.7829	34.3623	30.9231	32.1752	982	875	991	1143	962	1341	1156	976	1093	428	421	460	441	472	475	449	440	478	584	575	592	431
GelC01G00304	19.1046	18.8389	17.8445	18.6949	18.5418	17.6649	15.9918	16.6061	16.7451	22.5456	23.2868	22.6638	36.5632	34.5192	36.1299	24.9173	24.6829	23.9697	31.7324	32.421	32.5402	59.5832	61.0799	60.4828	33.0029	32.7544	32.8547	2271	2193	2156	2456	2288	2750	2107	1912	2111	2298	2312	2384	3929	3660	3733	2456	2564	2442	2798	3238	3073	5820
GelC01G00308	1.2797	1.0164	1.0667	0.8846	0.9246	0.8958	0.9782	1.1377	1.2905	0.1866	0.0851	0.3013	0.1573	0.2192	0.184	0.1929	0.1424	0.1452	0.2396	0.1058	0.3132	0.1298	0.0876	0.043	0.3565	0.6785	0.5464	72	56	61	55	54	66	61	62	77	9	4	15	8	11	9	9	7	7	10	5	14	6
GelC01G00313	1.3704	1.3119	1.1797	2.0925	0.7426	1.635	0.9273	1.238	0.6461	0.3996	0.6153	0.4839	1.137	0.192	0.5912	0.4132	0.7841	0.2998	0	0.1019	0.1078	0	0.1056	0	3.1327	3.3656	2.6331	16	15	14	27	9	25	12	14	8	4	6	5	12	2	6	4	8	3	0	1	1	0
GelC01G00322	2.1434	2.0453	1.936	2.2574	3.4526	2.6831	2.0606	1.7776	2.0542	4.4668	4.8381	4.2488	5.5585	5.9486	5.2959	3.8139	3.5787	4.0589	4.7371	4.8095	4.3787	2.1809	2.0355	2.4218	7.4626	8.0873	5.5942	61	57	56	71	102	100	65	49	62	109	115	107	143	151	131	90	89	99	100	115	99	51
GelC01G00323	0.1917	0.4024	0.2515	0.3759	0.4207	0.431	0.3363	0.3959	0.3013	0.9192	0.9819	1.1555	1.2135	1.421	1.1396	1.2588	1.3285	1.1682	2.7999	3.0551	2.6679	2.3072	2.0872	2.5757	0.3267	0.6696	0.4561	18	37	24	39	41	53	35	36	30	74	77	96	103	119	93	98	109	94	195	241	199	178
GelC01G00324	1.0278	0.8163	0.4494	1.1367	0.6601	0.5232	0.8243	0.8253	0.5384	2.6637	0.9571	2.9682	2.4002	1.7925	1.708	3.1677	2.6137	1.9987	6.928	7.0679	6.7561	5.837	5.7708	5.6615	0.8084	1.1539	1.7554	9	7	4	11	6	6	8	7	5	20	7	23	19	14	13	23	20	15	45	52	47	42
GelC01G00325	4.2217	3.6087	3.5697	4.5401	4.5737	3.7386	3.2005	3.4674	3.0015	4.3573	5.0062	4.0392	4.7597	4.4005	5.0744	5.9536	5.7881	6.2322	17.8746	18.4618	17.3345	15.9877	16.7072	15.5754	7.6707	7.5867	7.0493	313	262	269	372	352	363	263	249	236	277	310	265	319	291	327	366	375	396	983	1150	1021	974
GelC01G00327	6.4146	5.9548	5.4505	5.1446	5.8984	4.7867	3.4198	5.1174	5.0862	8.3311	13.0911	11.5324	9.9988	6.7013	9.5604	10.5491	9.5092	14.1185	7.4685	9.3699	7.5238	10.9998	8.445	8.6377	6.1924	5.0739	5.1222	44	40	38	39	42	43	26	34	37	49	75	70	62	41	57	60	57	83	38	54	41	62
GelC01G00332	7.3058	6.9791	7.0076	7.2504	7.4415	7.1315	6.8828	6.4162	6.2798	10.3527	11.2867	10.9489	12.2145	12.0954	11.6791	12.2426	11.1272	11.5899	17.7804	18.3468	17.0299	19.832	21.8925	20.8975	6.9928	6.9578	6.7182	837	783	816	918	885	1070	874	712	763	1017	1080	1110	1265	1236	1163	1163	1114	1138	1511	1766	1550	1867
GelC01G00336	40.0462	42.7471	43.4759	46.6958	48.2695	48.8356	57.2747	58.29	59.3753	6.0738	6.5189	5.3058	5.7175	5.2196	6.3549	5.9954	4.9664	6.3068	6.9147	6.9031	7.7971	7.5863	7.0996	7.8716	37.6137	38.1389	36.0856	1015	1061	1120	1308	1270	1621	1609	1431	1596	132	138	119	131	118	140	126	110	137	130	147	157	158
GelC01G00337	1.0719	1.0239	1.2587	1.314	1.1658	1.1617	1.4038	1.4279	1.6628	2.2985	2.8979	1.8755	3.9779	4.3805	4.7339	3.3777	4.115	3.2678	4.3817	4.7327	4.2217	10.3513	9.1624	11.4556	1.9174	1.9798	1.9741	31	29	37	42	35	44	45	40	51	57	70	48	104	113	119	81	104	81	94	115	97	246
GelC01G00338	4.9854	5.054	6.2556	4.8706	3.5149	3.8344	6.8773	6.7881	7.6644	1.1797	0.6056	0.6124	0.2398	0.567	0.8313	0.5664	0.7855	1.1381	2.0942	1.9779	2.0918	1.3629	0.6679	0.9173	6.9904	7.0573	8.2901	138	137	176	149	101	139	211	182	225	28	14	15	6	14	20	13	19	27	43	46	46	31
GelC01G00340	6.9499	6.5824	5.7842	6.7256	6.4119	6.6376	15.9884	16.7567	16.1356	1.4937	1.4832	0.7593	1.5562	1.9538	3.0196	3.3679	3.0275	3.3808	8.1239	7.7471	7.4531	2.2231	2.5361	1.9803	2.7499	2.1687	2.7895	331	307	280	354	317	414	844	773	815	61	59	32	67	83	125	133	126	138	287	310	282	87
GelC01G00342	124.032	133.273	123.943	108.127	105.946	114.305	93.2458	96.6707	96.0434	31.906	30.6075	32.3241	27.1216	24.7498	28.0927	28.8471	34.3291	33.4328	53.2742	54.7444	57.9586	46.2109	52.5126	46.8787	21.7546	18.7983	20.2991	2489	2619	2528	2398	2207	3004	2074	1879	2044	549	513	574	492	443	490	480	602	575	793	923	924	762
GelC01G00343	14.0631	16.9289	15.5531	12.2141	12.6574	14.8535	15.8368	16.0558	14.7607	10.8941	11.3685	10.8462	8.914	9.6672	8.7394	11.018	12.0404	11.6179	20.8272	16.4328	18.5417	6.6834	7.591	6.082	26.161	23.3952	28.2333	274	323	308	263	256	379	342	303	305	182	185	187	157	168	148	178	205	194	301	269	287	107
GelC01G00348	460.34	453.389	437.656	402.234	389.669	379.597	385.828	397.639	371.159	853.146	836.353	856.23	692.149	703.302	728.155	743.206	700.527	724.231	544.759	508.061	507.274	1312.45	1232.82	1273.44	328.414	328.359	339.536	7659	7387	7401	7396	6730	8271	7115	6408	6549	12171	11622	12606	10410	10437	10530	10253	10185	10327	6723	7102	6705	17943
GelC01G00352	16.8005	17.5997	18.5146	16.8247	15.8874	16.6055	15.714	16.5786	16.1587	21.3584	20.4172	20.5376	28.5364	28.2614	27.2606	19.9405	19.0011	19.8971	18.5313	17.4614	20.3538	38.453	37.1822	41.4933	6.8776	7.441	7.9233	1199	1230	1343	1327	1177	1552	1243	1146	1223	1307	1217	1297	1841	1799	1691	1180	1185	1217	981	1047	1154	2255
GelC01G00353	4.8906	4.0577	5.15	4.5981	5.9627	4.6096	4.9639	5.917	4.8997	0.2674	0.2287	0.3886	0.5495	0.514	1.011	0.6451	0.5684	0.6687	0.0515	0.4093	0.2886	6.7422	7.2991	7.2995	6.0408	5.1047	5.3278	128	104	137	133	162	158	144	150	136	6	5	9	13	12	23	14	13	15	1	9	6	145
GelC01G00356	162.166	158.944	152.004	145.061	144.852	136.422	163.246	178.14	165.377	59.6121	64.6348	61.7634	55.2682	57.6672	60.2884	54.3029	53.7665	56.6364	53.5078	55.954	57.9937	46.1478	41.1178	44.8142	233.01	228.735	237.063	6047	5804	5761	5978	5607	6662	6747	6434	6540	1906	2013	2038	1863	1918	1954	1679	1752	1810	1480	1753	1718	1414
GelC01G00358	20701.2	21299.3	21317.4	20152.7	20113.2	22133.6	19378.1	18862.5	20199.5	2218.08	2439.88	2002.44	1527.4	1601.13	1900.86	3082.46	3167.32	2931.99	1313.13	1331.05	1248.14	371.937	377.626	357.273	7472.75	7679.33	7530.85	839902	846258	879086	903630	847109	1176055	871430	741265	869153	77165	82680	71893	56020	57943	67034	103700	112297	101953	39519	45373	40231	12400
GelC01G00359	241.868	248.007	249.49	94.1543	89.0485	100.569	140.778	143.491	156.328	204.124	186.499	147.384	74.7069	83.895	82.2706	226.02	227.67	226.088	51.4374	45.5265	46.0687	3.9025	3.8813	4.3418	713.079	779.163	700.115	12596	12648	13206	5419	4814	6859	8126	7238	8634	9115	8112	6792	3517	3897	3724	9760	10361	10091	1987	1992	1906	167
GelC01G00361	5.7978	5.3823	5.482	5.5867	7.7612	5.8645	4.8912	5.3639	3.6209	11.5914	7.122	9.7853	8.9124	8.2729	9.2692	10.9877	12.063	14.8475	43.1414	41.9416	43.3135	11.9123	17.1684	10.3791	12.6153	12.0041	14.2198	77	70	74	82	107	102	72	69	51	132	79	115	107	98	107	121	140	169	425	468	457	130
GelC01G00363	98.8833	90.3851	97.4726	88.2003	88.2044	84.1066	105.05	108.776	115.897	5.0354	6.799	6.0991	4.2571	5.5773	7.1272	5.9429	6.6057	4.545	10.566	8.9932	9.2746	4.2264	4.8009	4.5965	84.61	85.1472	91.6187	2107	1886	2111	2077	1951	2347	2481	2245	2619	92	121	115	82	106	132	105	123	83	167	161	157	74
GelC01G00365	53.2153	51.5713	57.4213	62.4398	60.1764	66.7681	69.2877	65.6418	77.7269	1.8659	5.7468	4.3236	4.0784	4.7573	6.2425	5.1175	3.5822	3.5713	3.2823	2.5666	3.59	1.0159	1.1146	0.757	88.0673	93.6407	93.1049	765	726	839	992	898	1257	1104	914	1185	23	69	55	53	61	78	61	45	44	35	31	41	12
GelC01G00367	32.77	27.6835	32.0947	50.8124	44.626	41.06	19.0833	24.6055	20.7871	149.224	148.203	146.615	257.216	254.005	250.89	162.934	193.297	173.279	208.844	174.098	187.308	437.594	448.32	455.681	34.2711	27.0919	25.8407	220	182	219	377	311	361	142	160	148	859	831	871	1561	1521	1464	907	1134	997	1040	982	999	2414
GelC01G00368	11.1537	10.5816	10.4754	10.417	10.9175	9.798	11.5197	12.376	11.7808	13.9063	14.4282	13.9997	16.2723	14.6225	15.3576	13.4897	12.981	13.5559	7.1272	7.3599	6.1764	15.8339	14.7484	14.5968	18.7005	19.1924	18.4103	1057	982	1009	1091	1074	1216	1210	1136	1184	1130	1142	1174	1394	1236	1265	1060	1075	1101	501	586	465	1233
GelC01G00370	1.064	0.5058	1.2454	0.9296	1.0073	1.3028	2.4993	2.2539	2.7331	0.2567	0.1098	0.0207	0.1624	0.1234	0.4432	0.2212	0.147	0.1712	8.3841	9.6947	8.1745	1.9423	1.4471	2.2404	1.3204	1.5859	1.4905	58	27	69	56	57	93	151	119	158	12	5	1	8	6	21	10	7	8	339	444	354	87
GelC01G00377	1.075	1.2308	1.1859	1.4738	1.1925	1.8159	1.4696	1.3117	0.8294	10.9417	11.1941	10.087	10.2344	9.4959	10.1569	9.3112	10.7735	9.1224	5.885	6.5139	5.5767	7.1757	7.9097	5.4753	1.4221	1.2069	1.8599	33	37	37	50	38	73	50	39	27	288	287	274	284	260	271	237	289	240	134	168	136	181
GelC01G00378	2.1847	1.4197	1.6283	1.258	2.1683	1.7187	2.0308	1.2303	2.06	0.386	1.1097	1.2718	1.6112	0.7422	1.2948	1.1976	1.5152	2.6263	0	0	0.3333	0.1611	0	0	1.8747	2.0811	2.6168	33	21	25	21	34	34	34	18	33	5	14	17	22	10	17	15	20	34	0	0	4	2
GelC01G00379	179.185	168.959	163.676	174.557	171.327	157.319	153.712	156.426	146.68	55.7826	55.5377	54.9505	44.6791	46.0106	49.003	41.3465	36.9586	41.3088	18.0688	16.8553	17.4163	4.7921	5.0314	4.1935	96.2037	92.2725	94.9198	4960	4580	4605	5340	4923	5703	4716	4194	4306	1324	1284	1346	1118	1136	1179	949	894	980	371	392	383	109
GelC01G00381	0.6433	0.7564	0.3644	1.0759	0.8826	0.7442	0.5628	0.6038	0.6801	0.0909	0	0.0441	0.0216	0	0.0673	0.0705	0	0	0.0263	0.116	0.0245	0.0237	0.0721	0.0236	0.483	0.5034	0.4281	33	38	19	61	47	50	32	30	37	4	0	2	1	0	3	3	0	0	1	5	1	1
GelC01G00383	24.3728	25.0164	23.3023	21.9687	22.1227	22.1465	20.8887	21.836	20.2676	33.679	33.6767	36.4176	35.649	34.6915	34.6643	36.6386	32.975	34.3521	50.6999	47.8147	47.7318	33.3162	33.9728	36.7344	25.2501	24.3779	26.589	779	783	757	776	734	927	740	676	687	923	899	1030	1030	989	963	971	921	941	1202	1284	1212	875
GelC01G00385	2.0607	2.3779	2.7776	2.6851	2.1638	2.8638	4.1275	3.0849	3.9834	1.6102	1.8011	1.7466	2.0517	1.3862	1.8256	3.2557	2.2167	1.7312	1.0835	1.5943	1.2191	0.8025	0.8382	0.8223	3.7444	2.6375	3.0998	100	113	137	144	109	182	222	145	205	67	73	75	90	60	77	131	94	72	39	65	47	32
GelC01G00386	11.9	11.9243	11.4765	11.6529	11.7499	11.3466	11.5073	10.5472	10.7888	23.3665	22.0019	22.1939	24.4926	23.8372	21.7832	20.131	18.7191	21.008	16.7441	16.6103	16.9275	18.1289	16.4372	17.3089	11.0894	10.8023	11.2713	961	943	942	1040	985	1200	1030	825	924	1618	1484	1586	1788	1717	1529	1348	1321	1454	1003	1127	1086	1203
GelC01G00388	10.8769	12.8253	11.2198	14.0863	15.4224	13.6002	9.5987	9.3697	10.3683	54.7248	53.8621	56.4843	45.9296	44.8341	44.4442	42.7351	43.7395	44.5977	42.41	41.0631	44.3683	63.9096	66.422	64.0341	14.3976	12.6506	13.2302	640	739	671	916	942	1048	626	534	647	2761	2647	2941	2443	2353	2273	2085	2249	2249	1851	2030	2074	3090
GelC01G00391	88.2977	87.7631	89.2549	86.0214	86.852	80.8938	88.9266	89.0549	89.8318	82.9253	81.0268	85.2675	86.4188	83.2364	84.3077	92.16	88.448	93.9237	374.973	375.58	382.924	143.438	136.234	145.5	92.385	90.4003	89.2698	3939	3834	4047	4241	4022	4726	4397	3848	4250	3172	3019	3366	3485	3312	3269	3409	3448	3591	12408	14077	13571	5258
GelC01G00396	182.463	188.191	178.805	170.483	166.828	172.247	207.393	205.573	211.799	83.8126	86.1136	84.6227	76.6104	80.3107	84.8511	80.7571	80.5786	75.1861	109.166	112.056	107.697	81.9499	86.0354	85.95	231.888	233.226	242.198	6289	6352	6264	6494	5969	7775	7923	6863	7742	2477	2479	2581	2387	2469	2542	2308	2427	2221	2791	3245	2949	2321
GelC01G00401	263.131	273.281	261.113	270.485	265.144	259.151	153.238	147.522	151.241	42.0544	45.3119	46.4097	164.137	159.807	151.517	52.4171	53.7736	56.8613	26.3029	29.0274	22.0919	67.4153	74.9852	65.5612	57.9101	61.9495	61.4451	6042	6145	6094	6864	6320	7793	3900	3281	3683	828	869	943	3407	3273	3024	998	1079	1119	448	560	403	1272
GelC01G00413	0.7995	0.7305	0.9315	2.7795	2.6348	2.3456	0.2468	0.2607	0.2579	1.8648	2.9473	1.0937	0.0698	0	0.1452	0	0.0241	0	1.4466	1.8781	1.7744	2.6885	2.282	2.0861	3.7237	3.7322	2.8414	38	34	45	146	130	146	13	12	13	76	117	46	3	0	6	0	1	0	51	75	67	105
GelC01G00417	25.0964	22.6262	24.6915	23.2881	22.5063	20.8322	22.7105	23.5371	21.4967	38.8051	32.2135	37.3886	36.0576	38.4449	36.8507	36.5835	36.4809	36.6251	36.018	33.279	33.677	48.4723	40.6847	44.3796	19.4738	16.6688	17.3772	666	588	666	683	620	724	668	605	605	883	714	878	865	910	850	805	846	833	709	742	710	1057
GelC01G00427	0.1697	0.2079	0.2337	0.1842	0.1961	0.0907	0.199	0.1752	0.144	0.4749	0.386	0.1917	0.1126	0.2473	0.0195	0.2046	0.2912	0.2574	0.2059	0.4039	0.1281	1.9616	2.0494	1.5592	0.1401	0.2476	0.1118	10	12	14	12	12	7	13	10	9	24	19	10	6	13	1	10	15	13	9	20	6	95
GelC01G00432	12.872	12.3238	13.2608	12.5274	12.2098	12.2619	14.1828	13.7406	14.7031	3.0747	3.4098	3.3617	3.3532	3.4616	3.7794	3.4346	3.5333	3.5697	3.7634	3.9098	3.567	1.1324	1.7203	1.3809	20.0115	20.3715	18.3437	913	856	956	982	899	1139	1115	944	1106	187	202	211	215	219	233	202	219	217	198	233	201	66
GelC01G00434	14.561	16.6767	15.0161	16.6506	16.0217	16.9839	14.2521	14.9642	15.9973	21.3051	20.0329	19.4742	26.7476	25.1239	24.783	22.5551	22.0515	20.1851	16.0734	15.1844	18.0343	26.6211	25.1498	25.4409	15.2889	15.223	14.8509	436	489	457	551	498	666	473	434	508	547	501	516	724	671	645	560	577	518	357	382	429	655
GelC01G00442	59.5086	59.7041	57.389	61.4006	61.3537	60.6814	56.667	59.1329	57.6212	71.3549	67.2393	69.1977	70.0427	67.8857	66.7381	64.0483	61.4263	66.1344	57.9995	58.9722	59.978	27.2501	27.8578	28.0804	153.673	147.328	148.644	4797	4713	4702	5470	5134	6406	5063	4617	4926	4932	4527	4936	5104	4881	4676	4281	4327	4569	3468	3994	3841	1805
GelC01G00443	21.7434	16.4195	18.696	18.6824	17.9537	22.1838	21.9252	21.128	16.1952	25.5713	22.3143	24.3651	29.1062	28.6792	31.3224	23.3581	20.491	24.3042	7.8825	6.3068	8.0498	8.4498	6.756	7.7328	28.2417	31.5916	29.0899	119	88	104	113	102	159	133	112	94	120	102	118	144	140	149	106	98	114	32	29	35	38
GelC01G00446	514.155	503.139	513.269	492.681	473.23	469.924	543.348	568.303	534.031	139.69	145.163	143.751	116.415	115.288	125.89	159.719	150.953	153.183	243.978	248.145	237.412	141.692	135.636	136.483	669.714	659.697	712.698	4915	4710	4987	5205	4696	5883	5757	5262	5414	1145	1159	1216	1006	983	1046	1266	1261	1255	1730	1993	1803	1113
GelC01G00453	2.3434	2.6308	2.2651	2.1328	1.9142	2.1033	2.4975	2.5891	2.6231	0.863	0.6399	0.5575	0.3638	0.4763	0.473	0.8098	0.643	0.4317	1.2378	1.468	1.5525	1.6177	1.2836	1.2262	4.2201	3.9848	3.9723	171	188	168	172	145	201	202	183	203	54	39	36	24	31	30	49	41	27	67	90	90	97
GelC01G00455	0.4075	0.4682	0.4511	0.5992	0.638	0.3501	1.7006	2.5246	2.1616	0.1782	0.244	0.1151	0.3945	0.3998	0.4103	0.2458	0.0583	0.0594	0.3434	0.1819	0.2565	0.062	0.1256	0.1232	0.2404	0.1144	0.1119	8	9	9	13	13	9	37	48	45	3	4	2	7	7	7	4	1	1	5	3	4	1
GelC01G00459	7.1361	7.664	7.1766	7.9043	6.8066	6.5898	9.5781	9.6721	9.3805	2.8083	2.0203	2.6417	1.1861	1.1823	1.2133	2.1409	2.5745	2.5225	0.545	0.3975	0.4204	0.0642	0	0.0638	15.1597	14.5238	14.3196	406	427	415	497	402	491	604	533	566	137	96	133	61	60	60	101	128	123	23	19	19	3
GelC01G00460	7.3246	7.789	8.2088	10.0162	7.7722	9.4408	5.5898	4.6055	5.6862	44.3172	34.9801	33.3894	25.3131	23.4626	24.0772	17.4015	17.9927	17.2533	70.0503	70.0057	68.3514	19.9389	19.7182	18.4459	18.9414	19.6003	21.5871	266	277	303	402	293	449	225	162	219	1380	1061	1073	831	760	760	524	571	537	1887	2136	1972	595
GelC01G00461	309.619	324.261	327.976	285.533	272.229	284.382	291.397	286.717	294.999	118.824	123.624	117.881	87.748	89.713	86.9929	109.757	116.625	110.615	104.832	105.267	105.288	10.3186	9.0065	9.9152	149.831	161.517	154.16	11101	11385	11952	11314	10132	13353	11580	9957	11217	3653	3702	3740	2844	2869	2711	3263	3654	3399	2788	3171	2999	304
GelC01G00462	7.5657	7.2323	7.0829	4.7197	5.1532	5.2808	10.299	10.5122	11.188	1.3993	1.7159	1.6949	4.2768	3.9609	4.6398	4.9239	4.9582	6.0471	12.1542	11.504	11.0126	1.1763	1.1091	1.2292	10.5193	10.1219	11.5822	454	425	432	313	321	415	685	611	712	72	86	90	232	212	242	245	260	311	541	580	525	58
GelC01G00465	40.9001	41.8488	40.3522	43.451	40.5121	42.1913	37.6195	36.839	36.0213	57.2927	58.5845	61.2839	51.1789	52.3976	51.2452	59.8735	55.6401	58.0216	113.741	110.092	111.785	93.0795	91.6229	91.4016	43.635	41.8493	41.2484	2516	2521	2523	2954	2587	3399	2565	2195	2350	3022	3010	3336	2846	2875	2740	3054	2991	3059	5190	5690	5463	4705
GelC01G00472	12.0707	12.1812	12.0855	9.3588	9.4849	8.9459	7.5592	5.9134	6.3158	1.601	1.5302	1.9525	1.4662	1.0083	0.9531	1.9981	1.598	2.154	0.8296	0.8451	0.6554	1.0945	1.1085	0.8299	10.528	11.2668	12.6037	510	504	519	437	416	495	354	242	283	58	54	73	56	38	35	70	59	78	26	30	22	38
GelC01G00473	27.8485	26.6879	27.894	25.6706	26.1453	25.4323	12.5375	12.7699	12.0844	4.5404	5.1074	4.6733	4.6983	5.6596	4.8649	5.2793	5.4144	6.4335	2.1095	2.1284	1.9696	1.2242	1.2168	1.4866	3.1429	3.4926	3.8042	1495	1403	1522	1523	1457	1788	746	664	688	209	229	222	228	271	227	235	254	296	84	96	84	54
GelC01G00475	37.0872	38.1057	36.3538	42.8478	42.4893	38.4982	38.4737	40.1311	37.1696	22.8264	23.8722	23.3845	26.1286	29.0957	27.5691	29.2301	26.6366	26.2521	89.7326	92.9106	91.726	40.9045	40.5811	37.7945	68.1739	64.922	69.3159	1622	1632	1616	2071	1929	2205	1865	1700	1724	856	872	905	1033	1135	1048	1060	1018	984	2911	3414	3187	1470
GelC01G00476	3.3475	1.4955	2.8818	2.0824	3.0232	4.2335	2.737	3.564	3.1564	3.294	1.6282	2.4825	3.0087	3.0493	2.4071	2.9017	1.5562	2.075	3.5257	3.3617	2.1068	1.655	3.3522	3.2887	6.9119	7.8689	7.9252	32	14	28	22	30	53	29	33	32	27	13	21	26	26	20	23	13	17	25	27	16	13
GelC01G00480	17.9794	18.5615	19.1562	16.3876	16.6019	17.0606	21.8988	23.8595	22.0806	0.2046	0.42	0.1734	0.4851	0.6146	1.337	1.9304	1.7313	1.7397	1.6553	0.9917	1.3524	0.2935	0.2432	0.1856	0.1811	0.32	0.337	820	829	888	826	786	1019	1107	1054	1068	8	16	7	20	25	53	73	69	68	56	38	49	11
GelC01G00483	64.4957	67.8255	65.9789	58.11	59.3285	58.4296	54.6351	59.7298	63.1903	45.4887	41.7913	44.7507	41.0699	39.6979	42.3714	30.6877	32.054	31.9079	6.6076	5.343	6.7461	5.6303	5.6457	5.8434	28.1312	28.9282	29.1458	2816	2900	2928	2804	2689	3341	2644	2526	2926	1703	1524	1729	1621	1546	1608	1111	1223	1194	214	196	234	202
GelC01G00485	9.028	8.5277	9.06	10.7729	10.5233	10.2888	7.514	7.4799	7.4593	23.5058	23.1183	22.5217	25.6666	25.5826	25.0192	26.8251	25.7634	27.7305	31.021	29.7916	28.3532	47.3122	49.9051	46.504	10.1727	10.9088	10.6808	800	740	816	1055	968	1194	738	642	701	1786	1711	1766	2056	2022	1927	1971	1995	2106	2039	2218	1996	3445
GelC01G00487	5.0944	4.9899	4.8076	5.5772	5.2509	5.319	5.8693	5.2749	5.6159	1.0739	1.1381	0.9064	1.0844	0.8659	1.162	1.3792	1.2917	1.2477	2.9234	2.1036	3.1408	2.3859	2.2699	2.2988	11.6711	12.0227	12.0024	343	329	329	415	367	469	438	344	401	62	64	54	66	52	68	77	76	72	146	119	168	132
GelC01G00491	19.1669	20.324	21.2466	25.3323	25.7824	24.7626	21.8732	22.6561	21.8541	51.0138	50.8524	54.8776	50.0364	49.0819	48.3994	62.625	64.6852	61.3614	82.8012	80.9182	88.5171	74.8122	79.9839	75.667	48.1161	49.1304	50.8955	1042	1082	1174	1522	1455	1763	1318	1193	1260	2378	2309	2640	2459	2380	2287	2823	3073	2859	3339	3696	3823	3342
GelC01G00492	49.8819	46.7395	42.9649	45.3008	45.5004	47.437	38.3279	33.8613	34.2856	62.7561	67.2709	62.0484	69.6324	64.0162	71.9995	73.4899	64.8185	71.207	145.703	156.582	148.346	196.457	193.447	196.854	57.3458	65.85	60.1859	546	501	478	548	517	680	465	359	398	589	615	601	689	625	685	667	620	668	1183	1440	1290	1767
GelC01G00493	0.1939	0.198	0.1908	0.1755	0.2491	0.2468	0.4082	0	0.1219	0.0754	0.2322	0	0.0715	0	0	0.3118	0.5918	0.2263	2.5272	1.6157	1.9528	3.776	4.7802	4.4552	0.4576	0.6532	0.8517	3	3	3	3	4	5	7	0	2	1	3	0	1	0	0	4	8	3	29	21	24	48
GelC01G00494	17.791	17.1148	16.0747	17.9496	16.4916	17.0796	15.1917	15.6264	15.0671	25.7401	24.6674	25.1888	27.6119	28.9824	29.0227	26.6177	25.7929	24.677	22.6581	23.4248	23.7706	24.1033	25.2388	25.5164	16.2549	15.7479	15.3323	1139	1073	1046	1270	1096	1432	1078	969	1023	1413	1319	1427	1598	1655	1615	1413	1443	1354	1076	1260	1209	1268
GelC01G00496	21.5901	21.6935	20.7931	20.781	19.627	19.413	23.5774	23.8854	23.6699	5.8	5.2771	5.3148	5.0905	4.9604	5.2166	9.4396	8.841	9.0342	3.597	3.8189	3.5711	3.1751	2.8098	3.2773	15.7405	14.9305	14.5273	2557	2516	2503	2720	2413	3011	3095	2740	2973	589	522	557	545	524	537	927	915	917	316	380	336	309
GelC01G00501	28.3071	29.1594	27.7691	26.0372	26.0754	26.8925	30.657	29.4241	29.2621	5.9732	6.0003	5.4767	4.2036	3.8281	6.7163	5.1142	6.0501	5.7832	17.7075	17.5997	17.0532	7.0372	7.6701	6.7591	38.4675	36.851	37.6716	1028	1037	1025	1045	983	1279	1234	1035	1127	186	182	176	138	124	212	154	192	180	477	537	492	210
GelC01G00503	32.3337	27.2758	31.677	30.8703	31.5443	30.79	30.9044	34.692	30.8763	27.552	24.8782	25.38	27.727	27.063	29.4287	26.5893	24.9158	26.1648	60.7861	60.3588	56.4964	34.3001	34.8647	37.0653	34.3876	32.9139	31.2851	943	779	939	995	955	1176	999	980	955	689	606	655	731	704	746	643	635	654	1315	1479	1309	822
GelC01G00506	38.8753	38.2929	38.0412	43.3908	44.796	43.4178	115.672	112.317	115.106	22.7137	24.188	22.4627	24.1663	24.2779	28.8939	174.052	173.988	185.564	71.0643	68.2453	69.9126	23.9574	23.4858	24.682	79.8524	82.8285	81.7379	2034	1962	2023	2509	2433	2975	6708	5692	6387	1019	1057	1040	1143	1133	1314	7551	7955	8321	2758	3000	2906	1030
GelC01G00510	0.0271	0	0.0267	0.1717	0	0.1655	0.1467	0.2798	0.1533	0.1896	0.0649	0.2756	0.06	0.1215	0.343	0.1307	0.3721	0.3162	1.4979	1.4515	1.9785	0.3298	0.4676	0.3277	4.6684	4.2901	3.8682	1	0	1	7	0	8	6	10	6	6	2	9	2	4	11	4	12	10	41	45	58	10
GelC01G00511	23.0287	23.7353	23.6482	25.5892	26.5113	25.7366	22.237	23.1702	21.6754	25.4608	25.852	25.3989	24.4153	24.2076	23.6922	24.7058	25.304	25.8101	41.0643	42.996	43.7459	20.5894	19.7124	18.9697	19.582	21.9148	20.8155	2789	2815	2911	3425	3333	4082	2985	2718	2784	2644	2615	2722	2673	2615	2494	2481	2678	2679	3689	4375	4209	2049
GelC01G00513	344.121	343.381	360.307	355.027	352.611	377.262	303.748	287.724	316.709	3.9207	2.8612	3.1583	0.7617	1.6575	7.689	2.5645	1.8772	1.914	1.802	1.615	1.4021	6.0383	4.7176	4.3589	89.8451	85.4691	85.7427	16992	16604	18083	19374	18074	24396	16624	13761	16585	166	118	138	34	73	330	105	81	81	66	67	55	245
GelC01G00517	13.3808	12.2593	11.6269	11.2872	12.4985	10.2651	18.1086	16.1063	17.2453	9.2975	7.3366	7.7019	7.6431	9.3585	8.5606	6.6359	6.0462	6.2378	5.7742	3.9443	3.7779	15.2948	16.1451	14.0248	17.7428	16.8129	18.8796	428	384	378	399	415	430	642	499	585	255	196	218	221	267	238	176	169	171	137	106	96	402
GelC01G00518	285.918	297.826	282.257	255.039	267.075	258.786	295.959	297.266	284.207	133.285	131.617	129.277	110.977	110.511	114.477	125.883	118.722	122.268	83.0356	94.5395	87.9354	93.1292	97.0258	89.9205	261.647	257.414	262.414	7678	7832	7704	7569	7445	9101	8809	7732	8094	3069	2952	3072	2694	2647	2672	2803	2786	2814	1654	2133	1876	2055
GelC01G00519	38.6712	39.1845	39.6886	69.8928	69.3247	62.5181	43.8763	47.1235	45.5742	23.4648	22.9865	20.5421	43.5777	45.7845	47.6714	41.6828	42.5719	41.2863	55.5247	48.7244	52.7204	149.973	144.583	149.614	13.6912	12.9719	12.0572	1553	1541	1620	3102	2890	3288	1953	1833	1941	808	771	730	1582	1640	1664	1388	1494	1421	1654	1644	1682	4949
GelC01G00521	4.7589	3.5097	4.357	4.7845	4.1387	4.3404	4.711	3.8214	3.4901	3.7771	1.9784	3.8093	2.1935	3.0382	2.7376	3.1088	3.4036	2.6221	6.1483	4.4841	5.4078	3.5392	4.4805	3.8362	12.5556	10.4631	10.8131	72	52	67	80	65	86	79	56	56	49	25	51	30	41	36	39	45	34	69	57	65	44
GelC01G00526	182.403	189.848	192.278	187.525	180.721	183.817	178.697	175.424	178.358	189.186	186.787	187.361	160.182	157.045	155.877	148.173	160.527	154.54	410.447	369.038	388.668	219.021	208.504	222.351	124.891	127.252	129.044	2702	2754	2895	3070	2779	3566	2934	2517	2802	2403	2311	2456	2145	2075	2007	1820	2078	1962	4510	4593	4574	2666
GelC01G00535	16.2733	16.3404	18.0043	19.715	19.5403	21.5502	32.8132	28.7924	31.1618	15.4217	14.8318	15.6516	18.2561	16.2539	18.2418	15.2925	16.9011	15.8677	6.9562	5.9673	5.6272	6.9149	7.5181	6.6685	15.183	15.1041	15.4364	779	766	876	1043	971	1351	1741	1335	1582	633	593	663	790	694	759	607	707	651	247	240	214	272
GelC01G00538	0	0	0.1226	49.1485	48.0046	49.6567	1.2364	2.1865	1.6446	0	0	0	0	0	0.2867	0.1502	0	0	0.168	0	0	0.1516	0.1535	0	0.147	0	0	0	0	1	436	400	522	11	17	14	0	0	0	0	0	2	1	0	0	1	0	0	1
GelC01G00540	5068.41	5447.55	5386.11	6244.93	6152.09	6309.47	4265.53	4396.91	4242.38	7193.89	7162.54	7290.74	7916.64	7948.65	7799.9	8612.78	8584.34	8559.65	10972.9	10429.1	10766.3	9864.63	10207.5	9982.16	5445.66	5459.26	5705.66	32917	34646	35554	44823	41476	53664	30705	27659	29220	40061	38852	41900	46478	46045	44030	46381	48719	47644	52861	56907	55549	52644
GelC01G00552	4.6052	4.4088	4.1534	4.5329	4.6872	4.4689	4.9711	4.422	4.8723	1.1989	1.5344	1.7038	1.6148	1.4368	1.8134	1.5951	1.6704	1.9351	2.8733	3.1729	3.1745	1.9265	2.3143	2.0053	9.5898	9.456	9.4357	672	630	616	731	710	854	804	625	754	150	187	220	213	187	230	193	213	242	311	389	368	231
GelC01G00553	1.0503	1.6854	1.5254	1.9007	1.6863	2.3296	1.2635	2.0138	1.3676	1.2832	1.018	0.6217	0.8299	1.0093	0.8631	0.5429	0.8585	0.817	1.0114	0.5358	0.5036	1.0347	1.4178	1.6328	0.5901	0.5615	0.5491	21	33	31	42	35	61	28	39	29	22	17	11	15	18	15	9	15	14	15	9	8	17
GelC01G00556	2.7321	2.8103	2.3937	2.4541	2.9873	2.7334	2.7349	2.5942	1.7112	1.8374	2.137	1.9381	2.3715	2.0346	1.847	2.4652	2.613	2.2804	4.5974	5.0083	4.9326	6.0916	5.2968	6.0285	4.0236	3.8175	3.5472	274	276	244	272	311	359	304	252	182	158	179	172	215	182	161	205	229	196	342	422	393	502
GelC01G00557	20.8291	22.1489	21.2303	12.7175	13.1297	12.1007	16.81	16.8837	16.585	17.4897	18.016	17.8512	12.7586	13.8275	13.5955	14.2881	13.3721	14.2134	15.03	15.3183	15.5884	3.13	3.3322	3.7467	23.3693	24.1242	23.3146	2057	2142	2131	1388	1346	1565	1840	1615	1737	1481	1486	1560	1139	1218	1167	1170	1154	1203	1101	1271	1223	254
GelC01G00561	2.3682	2.7548	2.6745	2.6088	2.5724	2.4688	2.3844	2.2608	2.2978	1.2249	1.3479	1.1946	1.1694	1.1852	1.2399	1.9289	1.901	1.6259	1.527	0.9804	1.6417	1.8044	1.6752	2.0004	6.7386	6.705	7.1376	345	393	396	420	389	471	385	319	355	153	164	154	154	154	157	233	242	203	165	120	190	216
GelC01G00568	73.2331	77.3043	74.8501	74.0349	78.2253	74.3412	73.5536	75.6078	75.4553	76.9579	77.6895	69.3244	81.2199	76.1776	80.0871	83.4655	75.5434	79.2174	78.5052	90.6134	93.1613	129.096	139.938	131.675	70.9871	66.8245	68.8878	2729	2821	2835	3049	3026	3628	3038	2729	2982	2459	2418	2286	2736	2532	2594	2579	2460	2530	2170	2837	2758	3953
GelC01G00574	16.8956	18.7215	14.3723	16.7664	16.1815	17.4928	17.219	16.5662	17.5028	12.4248	13.0686	11.8548	8.6763	8.317	7.8957	12.5332	13.65	9.7234	34.7171	32.712	32.0036	13.7606	12.9293	12.6055	21.7856	22.1977	21.2421	517	561	447	567	514	701	584	491	568	326	334	321	240	227	210	318	365	255	788	841	778	346
GelC01G00577	49.161	44.0266	46.243	50.8785	50.006	50.6712	44.1768	47.8768	47.2438	26.3314	24.0707	26.6684	25.4106	27.6462	24.6659	29.0288	27.185	29.9175	20.2215	22.4329	21.0554	37.1294	36.4902	38.6005	28.8168	31.3	28.2822	1252	1098	1197	1432	1322	1690	1247	1181	1276	575	512	601	585	628	546	613	605	653	382	480	426	777
GelC01G00580	38.7809	40.4262	38.5299	40.659	41.2179	40.6621	37.2564	37.4437	39.2391	37.4651	40.9246	39.608	40.3222	39.6193	41.1128	39.8999	41.2413	42.637	65.6709	64.4689	64.4799	53.6277	52.5099	52.2155	26.2034	26.8491	26.9432	2546	2599	2571	2950	2809	3496	2711	2381	2732	2109	2244	2301	2393	2320	2346	2172	2366	2399	3198	3556	3363	2893
GelC01G00582	13.3794	13.4457	12.467	11.2095	11.1327	10.892	12.7577	11.3466	11.9316	22.9101	22.6301	23.7594	23.3363	24.5835	24.861	24.2035	24.5253	22.8177	10.5456	12.5542	10.2473	25.6726	25.0406	23.2611	26.1222	24.8367	25.8245	756	744	716	700	653	806	799	621	715	1110	1068	1188	1192	1239	1221	1134	1211	1105	442	596	460	1192
GelC01G00583	7.8118	7.9922	6.814	7.9904	6.7856	7.2842	7.5409	8.9341	7.6862	3.6338	3.1471	3.2041	1.8786	2.5827	3.279	2.9385	2.6362	2.843	5.1164	3.7437	4.0336	2.7316	2.3297	2.8034	7.5095	7.4441	7.9448	529	530	469	598	477	646	566	586	552	211	178	192	115	156	193	165	156	165	257	213	217	152
GelC01G00585	1.3877	2.1257	1.4507	2.5898	2.8408	2.4504	1.7998	0.8955	1.3903	2.5288	1.8692	1.7643	4.5095	2.431	3.3928	4.0794	2.6798	4.6552	3.5078	4.026	5.1312	3.061	4.8104	3.4609	15.3502	14.217	16.3797	16	24	17	33	34	37	23	10	17	25	18	18	47	25	34	39	27	46	30	39	47	29
GelC01G00592	4.1555	3.9896	4.7175	3.969	4.4822	4.0139	3.9735	3.8869	4.3537	1.0148	1.4033	1.0436	0.8644	0.5774	0.8173	1.2208	1.3413	0.746	2.5378	2.5364	2.6601	1.5561	1.9918	2.3191	6.9984	6.7191	6.7855	234	220	270	247	262	296	248	212	260	49	66	52	44	29	40	57	66	36	106	120	119	72
GelC01G00593	0.0793	0.1822	0.117	0.2242	0.2005	0.1514	0.2325	0.2967	0.2804	0.1503	0.0593	0.056	0.0877	0.1445	0.2395	0.1793	0.0907	0.0578	0.0935	0.1298	0.0749	0.1568	0.1344	0.1917	0.421	0.4562	0.3918	8	18	12	25	21	20	26	29	30	13	5	5	8	13	21	15	8	5	7	11	6	13
GelC01G00596	13.4729	16.942	14.8083	14.3504	16.1308	16.0782	10.3842	11.5252	11.1068	0.2245	0.2765	0.3045	0.3407	0.3453	0.62	0.2785	0.2203	0.0898	0.5708	0.1833	0.1938	0.1405	0.2372	0.2327	1.8622	1.988	1.7329	350	431	391	412	435	547	299	290	306	5	6	7	8	8	14	6	5	2	11	4	4	3
GelC01G00597	2.2948	3.2966	3.4823	2.9211	3.0349	3.4451	4.1057	2.8109	4.731	0.3175	0.2328	0.1758	0.3442	0.0872	0.8055	0.2814	0.2671	0.1815	0.3146	0.2315	0.1469	0.0473	0.0959	0.2351	2.111	2.2707	2.4769	59	83	91	83	81	116	117	70	129	7	5	4	8	2	18	6	6	4	6	5	3	1
GelC01G00599	2.6255	2.4413	1.9321	2.1246	2.632	2.1841	2.9273	2.8208	2.8782	0.3983	0.4089	0.3136	2.0307	1.9624	1.9647	1.9307	1.8564	1.6189	0.6043	0.6351	0.6717	0.7793	1.0786	0.9034	1.9141	1.9891	1.9687	123	112	92	110	128	134	152	128	143	16	16	13	86	82	80	75	76	65	21	25	25	30
GelC01G00606	44.9862	45.4689	46.4895	33.9312	29.26	34.2004	29.6258	29.7315	29.1667	2.6807	2.5162	2.3007	2.8696	2.3929	3.249	2.7721	2.6679	1.9923	1.4166	1.1725	1.612	2.7573	4.2495	3.2558	0.2712	0.2949	0.1803	1370	1356	1439	1142	925	1364	1000	877	942	70	64	62	79	65	86	70	71	52	32	30	39	69
GelC01G00611	13.1728	13.4119	12.7691	16.3144	16.5827	18.7225	14.7945	15.9669	15.6819	0.6344	0.7909	0.7026	0.8167	0.9584	0.76	0.8435	0.7115	0.7254	1.5192	1.48	1.8097	4.7289	4.2145	3.242	15.9091	17.8431	20.6071	339	338	334	464	443	631	422	398	428	14	17	16	19	22	17	18	16	16	29	32	37	100
GelC01G00618	27.9145	30.3355	29.8686	59.706	56.6591	53.9099	31.3098	34.2024	30.2132	1.1401	1.3005	0.6751	1.2015	1.1569	2.3743	1.3099	0.8079	1.204	5.1251	5.0419	3.9649	15.3994	20.3483	21.6048	184.608	208.162	198.983	514	547	559	1215	1083	1300	639	610	590	18	20	11	20	19	38	20	13	19	70	78	58	233
GelC01G00620	41.8259	44.1371	43.5472	60.0893	59.8124	62.5859	65.1299	60.5489	63.3224	415.912	422.514	430.167	501.807	525.357	488.121	531.174	534.448	522.731	3.5899	2.1644	3.2701	1.2646	0.5603	0.4712	14.0999	15.3126	14.5473	1288	1331	1363	2045	1912	2524	2223	1806	2068	10982	10867	11722	13969	14430	13065	13563	14382	13796	82	56	80	32
GelC01G00625	2.7513	2.7556	2.6636	3.4231	3.415	3.7439	2.4425	2.5947	2.9685	1.1827	1.0981	1.2756	1.3267	1.1271	1.2175	1.4464	1.3724	1.5331	0.749	0.7452	0.9324	0.6332	0.7934	0.8104	5.5353	4.881	5.4512	312	306	307	429	402	556	307	285	357	115	104	128	136	114	120	136	136	149	63	71	84	59
GelC01G00629	5.052	5.3176	5.4799	6.017	6.128	5.9023	5.7793	6.3537	6.0958	8.0744	8.2805	8.3338	8.9598	8.9729	8.2973	8.0821	8.0074	7.1289	9.8423	9.2617	9.6179	12.2513	12.2709	12.1191	5.7077	5.3066	5.4252	683	704	753	899	860	1045	866	832	874	936	935	997	1095	1082	975	906	946	826	987	1052	1033	1361
GelC01G00633	42.6949	42.746	43.3939	42.7482	44.0135	39.7238	39.1695	43.0687	44.2215	33.5421	31.6431	32.0462	55.16	56.8076	61.8729	34.79	32.7475	35.8422	52.2026	51.4675	50.1543	71.7538	74.1245	71.433	44.0569	45.1222	47.2257	1483	1454	1532	1641	1587	1807	1508	1449	1629	999	918	985	1732	1760	1868	1002	994	1067	1345	1502	1384	2048
GelC01G00634	26.9574	29.3383	29.2356	28.6444	30.1434	28.5989	27.3426	27.4829	29.2927	12.5362	13.2743	13.2603	12.1711	13.818	11.9785	12.4886	13.7498	14.1838	44.6882	43.6066	45.4794	20.3756	20.1501	22.1844	63.4141	62.4582	61.2982	958	1021	1056	1125	1112	1331	1077	946	1104	382	394	417	391	438	370	368	427	432	1178	1302	1284	595
GelC01G00640	72.2265	70.9369	69.8858	68.7831	69.2472	71.6966	66.2296	72.272	64.4143	80.7109	82.646	83.204	85.2302	82.8541	80.0954	76.3089	75.094	74.5647	145.78	157.026	154.952	112.847	111.427	113.352	70.168	65.2111	67.9956	5260	5059	5173	5536	5235	6838	5346	5098	4975	5040	5027	5362	5611	5382	5070	4608	4779	4654	7875	9608	8965	6753
GelC01G00645	7.7807	7.6018	7.9241	7.7444	7.7992	7.836	7.5132	7.6639	7.7927	3.924	4.6831	5.1331	6.3274	6.9314	6.5807	3.8549	5.6792	5.4962	27.7545	23.9278	23.9818	23.5954	22.5488	23.4695	6.6247	7.012	7.1115	370	354	383	407	385	488	396	353	393	160	186	216	272	294	272	152	236	224	979	956	906	922
GelC01G00655	0.2714	0.1386	0.1335	86.4306	64.83	72.7303	0.1224	0.1401	0.1279	0	0	0.1533	15.0094	15.6681	14.5175	0.1636	0	0.1583	0	0	0	0	0	0.3281	0	0	0.149	2	1	1	704	496	702	1	1	1	0	0	1	100	103	93	1	0	1	0	0	0	0
GelC01G00656	0	0	0	27.9656	26.4025	25.7371	0.1052	0.0602	0	45.6338	38.8196	45.5363	23.481	25.5629	24.4881	17.5116	15.8821	19.3916	0	0	0	0	0	0.0705	0	0.0655	0.064	0	0	0	530	470	578	2	1	0	671	556	691	364	391	365	249	238	285	0	0	0	0
GelC01G00658	0.7349	0.7946	0.8081	1.1344	0.7496	0.8252	1.5211	0.7587	0.8152	0.3025	0.207	0.2443	0.1435	0.1939	0.1989	0.0521	0.1979	0.3026	0.9908	0.8747	0.653	0.8417	0.6394	0.9409	2.3973	2.087	1.5189	17	18	19	29	18	25	39	17	20	6	4	5	3	4	4	1	4	6	17	17	12	16
GelC01G00672	18.2529	17.708	18.8555	18.8235	17.1368	16.5694	20.4422	20.0415	18.8579	5.8581	5.977	5.5017	6.0695	6.4459	6.7392	6.617	7.2337	7.1412	10.6264	12.0674	10.8167	7.58	7.8672	7.4566	23.9616	25.0737	23.4352	1181	1122	1240	1346	1151	1404	1466	1256	1294	325	323	315	355	372	379	355	409	396	510	656	556	403
GelC01G00673	68.9712	65.9765	69.6075	72.2762	70.9973	70.048	66.0801	66.1742	65.2076	117.653	119.885	120.197	120.579	118.178	118.11	124.494	119.869	123.782	360.441	365.909	383.444	360.459	347.552	370.359	79.5182	77.4968	78.7274	3763	3525	3860	4358	4021	5005	3996	3497	3773	5504	5463	5803	5947	5751	5601	5632	5715	5788	14587	16773	16620	16160
GelC01G00678	39.7731	39.8719	39.4638	43.4426	44.6357	47.1775	51.0653	47.6898	49.7551	18.4117	18.9797	20.234	20.2094	19.7973	21.1231	18.9141	17.0251	17.4804	5.623	5.4128	5.201	3.463	4.404	4.1164	33.2679	35.4635	33.7975	3061	3005	3087	3695	3566	4755	4356	3555	4061	1215	1220	1378	1406	1359	1413	1207	1145	1153	321	350	318	219
GelC01G00680	26.2652	24.6648	24.6109	26.9994	24.2536	25.141	25.3383	26.3287	26.5275	37.5461	38.1179	36.7119	52.5939	51.9373	53.2417	43.136	42.1199	40.7858	69.0665	67.6269	66.5926	71.5978	70.5897	73.7116	27.4827	25.3305	25.9316	1617	1487	1540	1837	1550	2027	1729	1570	1732	1982	1960	2000	2927	2852	2849	2202	2266	2152	3154	3498	3257	3622
GelC01G00682	485.073	502.469	501.727	464.589	459.094	471.429	553.95	557.601	573.628	144.534	144.489	140.152	137.59	134.83	152.503	152.665	154.486	146.1	228.775	241.889	235.573	151.837	152.599	149.024	666.739	677.275	689.572	16259	16493	17093	17210	15974	20694	20580	18103	20391	4154	4045	4157	4169	4031	4443	4243	4525	4197	5688	6812	6273	4182
GelC01G00686	6.2372	5.6286	5.5453	4.4812	4.7509	5.0158	6.3377	6.3752	6.272	0.3625	0.4218	0.3044	0.2751	0.2555	0.4768	0.3249	0.498	0.6044	0.6425	0.5673	0.7303	0.9583	0.7662	0.902	9.9018	9.5849	9.6695	301	266	272	239	238	317	339	298	321	15	17	13	12	11	20	13	21	25	23	23	28	38
GelC01G00689	80.6812	90.2605	80.5592	71.1441	56.9305	63.3075	53.9373	59.4224	62.5087	24.1728	16.8177	18.5836	25.9606	30.7278	33.5034	47.5151	48.6139	43.9714	14.0869	15.0873	14.6622	55.8685	47.7143	52.8176	4.8507	7.5004	9.7802	471	516	478	459	345	484	349	336	387	121	82	96	137	160	170	230	248	220	61	74	68	268
GelC01G00690	209.157	213.713	228.025	161.884	165.472	165.207	143.01	150.479	154.227	84.2555	87.3305	80.1434	85.7872	75.191	77.6691	135.795	141.715	142.433	52.1888	57.8764	55.4849	146.867	137.222	131.798	13.8591	12.904	14.7691	3312	3314	3670	2833	2720	3426	2510	2308	2590	1144	1155	1123	1228	1062	1069	1783	1961	1933	613	770	698	1911
GelC01G00691	9.5971	9.0938	9.0078	7.7915	7.3309	7.4631	6.7198	8.1151	6.898	55.877	54.3158	56.4892	48.393	50.1843	48.1626	46.1371	46.4056	44.6884	29.7658	28.1363	29.3113	9.279	7.9824	9.2551	20.5107	19.9962	19.3616	652	605	622	585	517	664	506	534	497	3255	3082	3396	2972	3041	2844	2599	2755	2602	1500	1606	1582	518
GelC01G00699	34.2171	33.2766	32.1835	34.6463	34.9667	33.7822	34.2194	34.4636	33.9691	7.045	7.3887	6.8935	5.561	5.3369	6.5953	6.0627	6.1258	6.2252	5.6982	5.2777	5.1413	5.5983	5.4725	5.5338	48.4368	48.7921	48.2637	5772	5497	5518	6459	6123	7463	6398	5631	6077	1019	1041	1029	848	803	967	848	903	900	713	748	689	776
GelC01G00703	7.144	8.511	7.6034	7.9074	7.3364	7.2391	7.7831	8.0482	7.9013	2.5152	2.5553	2.9703	2.5349	2.5439	2.5846	3.197	3.7277	3.2241	4.7247	5.0536	4.5245	3.2534	2.9627	3.2326	15.4533	15.9152	15.8605	318	371	344	389	339	422	384	347	373	96	95	117	102	101	100	118	145	123	156	189	160	119
GelC01G00705	14.6448	14.6345	13.6563	12.6837	12.0115	11.5419	11.9216	13.1766	13.9014	6.0361	6.8306	5.9375	6.0725	6.7698	6.1577	7.4005	6.5734	6.5422	9.2241	9.5204	8.8099	5.3682	5.6542	6.1635	16.4928	15.7377	17.5865	747	731	708	715	636	771	674	651	752	264	291	268	280	308	273	313	293	286	349	408	357	225
GelC01G00708	0	0.0432	0	0	0	0.0323	0	0.0437	0.0798	20.3931	18.9591	18.1817	14.1915	14.4303	13.4931	6.2295	6.6862	6.274	0.5137	0.4031	0.4264	0.6183	0.2609	1.0751	0	0	0	0	1	0	0	0	1	0	1	2	413	374	380	303	304	277	122	138	127	9	8	8	12
GelC01G00710	96.4662	93.1088	95.9714	71.2747	75.9853	74.6902	72.9175	75.0857	69.1361	67.0742	74.6091	69.2006	78.7217	69.3794	78.2729	58.1047	69.519	60.7479	17.0927	15.1547	17.6571	20.748	21.9437	22.2458	39.2765	42.0376	42.7107	1788	1690	1808	1460	1462	1813	1498	1348	1359	1066	1155	1135	1319	1147	1261	893	1126	965	235	236	260	316
GelC01G00717	0.0372	0.1141	0.0366	0.5728	0.3229	0.2559	0.0672	0.2691	0.3862	0	0.535	0	0	0.0835	0	0.0449	0.2557	0.0869	0	0.0443	0	0	0.2295	0	1.9772	2.1322	1.1857	1	3	1	17	9	9	2	7	11	0	12	0	0	2	0	1	6	2	0	1	0	0
GelC01G00719	0.1748	0.2083	0.3153	3.7437	1.5437	1.4239	1.3144	1.3837	0.8517	0.068	0.0349	0.0988	0.2901	0.098	0.1676	0.0703	0.2334	0.17	0	0	0.0367	0.0355	0	0.0352	4.1941	4.2853	4.1588	6	7	11	142	55	64	50	46	31	2	1	3	9	3	5	2	7	5	0	0	1	1
GelC01G00723	6.9306	6.902	6.7976	5.4363	5.6223	5.8655	7.3564	7.0889	6.7576	0.5255	0.7193	1.0912	1.7327	1.4434	1.3824	1.0868	1.2032	1.1517	4.9465	6.308	5.2937	6.1364	6.7437	5.9933	3.9241	3.3726	4.6647	323	315	322	280	272	358	380	320	334	21	28	45	73	60	56	42	49	46	171	247	196	235
GelC01G00727	1.2939	1.1508	0.9855	0.9819	0.8041	1.0677	1.1297	1.2065	1.3184	0.2434	0.2748	0.1887	0.1616	0.1404	0.1441	0.151	0.2388	0.2922	0.8722	1.0432	0.7092	0.5079	0.6173	0.858	2.2899	2.9287	1.9018	62	54	48	52	40	67	60	56	67	10	11	8	7	6	6	6	10	12	31	42	27	20
GelC01G00733	24.7383	22.4251	22.7969	23.5358	22.4407	23.0493	21.8293	22.1276	22.463	52.2357	52.1771	50.8786	56.0539	55.0525	55.7981	56.0008	56.1387	55.6648	13.1812	13.5398	14.0654	44.6487	46.2132	46.1452	34.0591	33.1581	34.8131	1594	1415	1493	1676	1501	1945	1559	1381	1535	2886	2808	2901	3265	3164	3125	2992	3161	3074	630	733	720	2364
GelC01G00735	0.8688	1.0284	0.7577	0.804	0.2092	0.5277	0.4454	0.2446	0.391	0.6909	0.6383	0.4686	0.284	0.7084	0.3408	0.3096	0.4519	0.2995	0.3194	0.376	0.4474	0.8411	0.5841	0.5014	0.9086	0.9754	0.9106	44	51	39	45	11	35	25	12	21	30	27	21	13	32	15	13	20	13	12	16	18	35
GelC01G00746	1.9577	2.4989	3.3707	2.4357	2.0038	2.4292	1.8767	4.0423	1.846	2.8539	3.5159	1.2444	2.0303	1.7833	1.6892	2.9512	3.6404	2.5698	6.5981	6.5534	9.8569	0.8934	2.8653	2.3672	12.4154	10.9896	11.9566	16	20	28	22	17	26	17	32	16	20	24	9	15	13	12	20	26	18	40	45	64	6
GelC01G00748	1.978	1.7712	1.6467	1.8999	2.008	2.3004	1.4002	1.6494	1.7216	1.3841	1.3116	1.1004	1.296	1.3476	1.2954	1.4313	1.271	1.509	4.2255	3.8392	3.6006	1.3702	1.2377	1.0487	5.0625	4.4072	4.4271	130	114	110	138	137	198	102	105	120	78	72	64	77	79	74	78	73	85	206	212	188	74
GelC01G00750	0.9139	0.9629	0.9991	0.8795	1.0201	0.8862	5.2418	5.0173	4.6781	4.9824	5.419	5.3279	6.8603	6.6682	6.9847	12.0803	12.1764	12.6608	1.2712	1.2432	1.3238	1.5182	1.636	1.7804	2.1652	2.0033	2.3732	126	130	140	134	146	160	801	670	684	589	624	650	855	820	837	1381	1467	1496	130	144	145	172
GelC01G00758	3.7092	3.6291	3.7512	3.1221	3.1909	3.188	11.6427	11.4527	11.1431	1.6297	1.4459	1.4232	2.71	2.5918	2.7391	3.3082	3.2377	3.3214	6.3029	5.5852	5.9067	1.5326	1.8499	1.6063	4.58	4.7261	4.1105	215	206	221	200	192	242	748	643	685	81	70	73	142	134	138	159	164	165	271	272	272	73
GelC01G00769	126.629	127.024	132.89	140.832	137.536	141.972	148.366	143.589	146.309	57.1273	56.0776	55.4452	73.263	72.9774	75.2418	65.6101	65.1412	61.4886	31.9006	31.1385	30.7004	48.5661	47.1838	47.5266	28.7368	28.2245	31.095	11147	10950	11890	13701	12568	16367	14476	12243	13659	4312	4123	4319	5830	5730	5757	4789	5011	4639	2083	2303	2147	3513
GelC01G00774	1.396	1.3525	1.1446	1.2956	0.8621	1.0797	1.7117	1.4783	1.8058	5.2601	5.4216	5.3194	4.0588	4.0734	3.8094	4.0796	4.9975	5.5132	1.7614	2.3007	1.6897	2.3524	2.3162	2.7918	5.8284	4.2399	5.5614	78	74	65	80	50	79	106	80	107	252	253	263	205	203	185	189	244	264	73	108	75	108
GelC01G00780	62.3424	64.4791	67.4135	65.0992	64.0792	62.7461	91.0367	91.6018	89.7916	205.2	200.783	208.359	161.581	162.863	158.239	191.99	189.099	193.422	262.893	274.751	277.253	110.532	102.573	105.318	83.5296	81.1108	82.4536	2493	2525	2740	2877	2660	3286	4035	3548	3808	7036	6706	7373	5841	5809	5500	6366	6608	6629	7798	9231	8808	3632
GelC01G00782	0.2783	0.1776	0.2395	0.3777	0.7706	0.6905	0.3766	0.5027	0.6231	38.3325	38.1871	38.9123	41.8616	42.2702	43.0172	45.0087	48.1602	45.8179	12.5665	11.8811	11.9521	30.0951	30.2649	32.2152	0.6566	0.4295	0.6492	8	5	7	12	23	26	12	14	19	945	917	990	1088	1084	1075	1073	1210	1129	268	287	273	711
GelC01G00785	1.0668	1.0893	1.507	1.1138	1.3175	1.0861	1.1105	1.6097	2.0633	2.3287	2.4235	2.7201	4.9321	3.864	5.3813	2.738	2.6919	1.8511	0.885	1.6929	1.1018	4.5937	4.4164	4.7627	2.13	2.1497	1.9521	39	39	56	45	50	52	45	57	80	73	74	88	163	126	171	83	86	58	24	52	32	138
GelC01G00791	20.0657	18.0498	16.9845	19.5722	18.7998	17.5407	20.1048	19.5092	19.4393	2.3061	2.3469	2.5454	1.7119	1.9663	1.721	2.3432	2.2037	2.3072	1.8544	1.453	1.4501	0.9416	0.9113	0.6861	45.626	45.8863	41.6469	1167	1028	1004	1258	1135	1336	1296	1099	1199	115	114	131	90	102	87	113	112	115	80	71	67	45
GelC01G00795	178.012	173.026	190.228	179.807	174.798	187.963	165.129	166.104	169.335	109.352	109.321	112.603	92.2182	89.2736	98.1267	92.902	90.919	96.6029	104.089	100.859	105.379	68.4314	67.5358	66.4473	38.7405	39.2253	38.62	9054	8618	9834	10107	9229	12520	9309	8183	9134	4769	4644	5068	4240	4050	4338	3918	4041	4211	3927	4310	4258	2860
GelC01G00796	1.431	1.4433	1.3906	1.6785	1.804	1.7268	2.4706	2.7542	3.3651	0.206	0.1269	0.02	0.0782	0.1188	0.2236	2.6207	2.0015	2.2882	0.0476	0.0631	0.1112	0.0215	0.0435	0	1.5842	1.1703	1.4549	81	80	80	105	106	128	155	151	202	10	6	1	4	6	11	123	99	111	2	3	5	1
GelC01G00805	24.6359	27.2142	25.2039	28.4137	27.8122	27.8822	20.8756	22.342	22.3045	27.4064	25.2915	27.9571	24.4532	22.0035	24.4219	23.4824	24.9413	26.6359	62.1083	63.9925	64.1009	34.8209	30.4275	32.5992	18.8299	19.2512	20.0746	477	516	496	608	559	707	448	419	458	455	409	479	428	380	411	377	422	442	892	1041	986	554
GelC01G00807	2.2298	1.2808	0.6856	2.1437	9.8003	1.9687	0.2515	0.2158	0.657	0.2438	0.3337	0.315	0.4625	0.9375	0.4008	0	0	0.1626	0.0939	0.3317	0	1.6112	1.8894	2.8647	0.0822	0	0	32	18	10	34	146	37	4	3	10	3	4	4	6	12	5	0	0	2	1	4	0	19
GelC01G00809	25.9995	25.8834	25.3434	33.0663	32.2257	32.5723	28.2292	25.8142	26.1996	24.3936	23.2337	25.2283	31.8007	35.1945	36.3534	36.8233	34.7832	35.3454	15.928	14.4302	15.2177	32.5602	28.4887	29.029	29.3796	29.3443	28.66	757	738	750	1064	974	1242	911	728	809	609	565	650	837	914	920	889	885	882	344	353	352	779
GelC01G00816	6.6164	6.5986	6.8789	7.705	7.2387	6.7999	6.6069	6.5118	6.4955	22.3766	21.7034	23.0132	17.6915	20.2816	18.569	18.4886	17.2568	18.1622	36.6715	37.6493	37.1672	16.4712	16.6632	16.8906	9.2481	9.5106	9.6566	899	878	950	1157	1021	1210	995	857	936	2607	2463	2767	2173	2458	2193	2083	2049	2115	3696	4298	4012	1839
GelC01G00817	102.095	102.373	97.8225	105.513	109.658	100.853	104.639	108.004	105.515	1425.07	1489.56	1468.52	1401.91	1422.74	1395.18	1229.21	1217.88	1248.68	85.6659	89.2135	88.7785	170.424	171.048	175.443	99.5989	102.031	94.5189	4706	4621	4583	5375	5247	6088	5346	4822	5158	56324	57346	59899	58415	58494	55897	46981	49056	49329	2929	3455	3251	6455
GelC01G00820	66.9088	70.8772	72.0508	116.531	110.555	118.319	103.148	98.6563	103.959	487.951	499.055	506.309	409.287	402.018	393.097	429.378	435.024	420.329	238.769	239.009	233.197	312.008	318.202	316.376	56.3043	54.0847	57.9575	3989	4138	4366	7678	6842	9238	6816	5697	6573	24944	24850	26711	22058	21378	20370	21226	22664	21477	10559	11972	11045	15285
GelC01G00821	22.7619	22.7552	21.3541	22.3575	22.7448	22.2157	23.7391	22.3316	22.676	101.289	103.841	101.208	54.8676	54.8296	53.7315	44.6984	44.0085	45.9645	6.2753	7.1678	7.1904	5.5254	6.3265	5.6284	34.7646	35.4474	34.6885	3379	3308	3222	3668	3505	4319	3906	3211	3570	12893	12875	13295	7363	7260	6933	5502	5709	5848	691	894	848	674
GelC01G00823	1.0034	1.1151	1.568	1.1483	1.1372	1.3071	1.2248	1.1274	1.6141	1.1358	0.9541	1.7343	0.8815	0.6618	0.8489	0.6763	1.1145	1.5152	1.8302	2.2481	1.4117	1.3289	1.4186	1.249	0.8705	0.8946	0.6805	34	37	54	43	40	58	46	37	58	33	27	52	27	20	25	19	33	44	46	64	38	37
GelC01G00826	0.3671	0.7497	1.2038	1.3286	0.8251	1.4949	1.3247	0.8843	0.8076	1.7124	1.465	0.4148	0.4061	1.9205	1.2669	1.7707	1.8202	0.9994	3.1341	3.932	3.5423	1.9357	1.3572	1.0356	5.0528	4.1211	5.5081	3	6	10	12	7	16	12	7	7	12	10	3	3	14	9	12	13	7	19	27	23	13
GelC01G00829	11.7655	11.6823	10.3888	11.9338	11.8433	11.054	10.8841	11.0275	9.982	22.7795	22.6882	24.34	24.741	23.3877	23.86	23.3928	22.3207	23.249	33.1484	33.8151	32.2982	31.0449	31.0235	30.0264	17.1765	17.4095	17.0557	868	844	779	973	907	1068	890	788	781	1441	1398	1589	1650	1539	1530	1431	1439	1470	1814	2096	1893	1882
GelC01G00833	37.6773	36.9218	36.2971	39.8482	39.7614	37.723	33.2702	34.3406	34.4321	33.1274	34.7535	34.5023	34.0636	35.1463	33.1883	35.1839	35.4433	35.2802	65.455	66.6049	65.5196	41.1954	40.6933	38.9539	38.7051	35.5078	35.1204	2304	2211	2256	2693	2524	3021	2255	2034	2233	1737	1775	1867	1883	1917	1764	1784	1894	1849	2969	3422	3183	2070
GelC01G00838	26.6148	26.7531	25.9514	25.8578	24.6192	26.0163	27.2205	27.9935	26.576	25.2144	24.1628	26.7438	28.942	29.4389	28.8281	20.0647	20.2091	20.4252	4.9219	6.1289	6.1374	3.0537	3.078	3.6237	26.8141	25.1411	26.6241	2238	2203	2218	2403	2149	2865	2537	2280	2370	1818	1697	1990	2200	2208	2107	1399	1485	1472	307	433	410	211
GelC01G00839	6.114	4.9517	7.0525	6.6768	6.296	6.9224	7.0379	5.8769	4.3735	3.6882	4.5436	1.1913	2.3322	2.8364	3.1533	2.0341	5.0665	3.1979	5.9687	6.7752	5.8383	1.0263	2.5985	1.5296	7.9601	12.5451	11.1112	29	23	34	35	31	43	37	27	22	15	18	5	10	12	13	8	21	13	21	27	22	4
GelC01G00844	0.7835	1.0825	0.8162	0.6673	0.3996	0.4575	0.4574	0.7138	0.2173	0.645	0.1655	0.4688	0.7648	0.4134	0.7424	0.3335	0.6329	0.4302	2.7339	2.2491	2.7267	0.6731	0.4544	0.7245	0.4894	0.7762	0.6579	17	23	18	16	9	13	11	15	5	12	3	9	15	8	14	6	12	8	44	41	47	12
GelC01G00845	9.4214	9.1835	7.6964	8.8866	9.7909	7.9134	9.8396	9.8448	8.4799	5.9267	5.1957	5.7751	4.7057	3.969	3.9416	5.6467	4.7372	5.9295	18.3977	15.8689	16.4231	3.9608	4.1873	4.0735	19.8069	18.6229	18.9648	330	315	274	344	356	363	382	334	315	178	152	179	149	124	120	164	145	178	478	467	457	114
GelC01G00849	7.1682	6.1087	6.2002	6.1595	6.1602	5.8673	6.7092	7.4432	6.7883	3.0192	2.0993	1.8649	1.7913	1.8848	1.8393	1.9902	2.2307	1.8172	3.3927	3.069	3.4664	1.4435	1.6526	1.3968	16.5381	16.9063	15.5146	695	580	611	660	620	745	721	699	698	251	170	160	157	163	155	160	189	151	244	250	267	115
GelC01G00850	406.906	409.789	404.517	350.548	362.082	338.036	433.87	449.883	431.639	98.5769	98.5314	96.7792	82.442	83.4731	87.8114	92.0479	95.0792	92.6222	139.845	135.922	142.207	98.4872	92.1193	98.4645	488.463	488.661	486.543	11313	11157	11431	10771	10450	12308	13370	12115	12727	2350	2288	2381	2072	2070	2122	2122	2310	2207	2884	3175	3141	2250
GelC01G00855	0.4003	0.4568	0.4402	0.4474	0.7032	0.3776	6.8192	6.6122	5.4839	0.0824	0.0846	0.1863	0.1302	0.1848	0.298	0.3408	0.1617	0.4396	0.0317	0.1962	0.0593	0	0.029	0	0.4167	1.0574	0.698	17	19	19	21	31	21	321	272	247	3	3	7	5	7	11	12	6	16	1	7	2	0
GelC01G00858	39.3751	38.6357	38.2025	39.3661	37.513	38.1817	38.7844	40.2038	40.4683	36.7108	37.1182	36.1892	32.5288	34.3489	34.2176	42.5558	43.6487	46.0736	105.355	108.93	110.583	44.1354	42.8348	41.0418	42.46	41.4717	42.741	2812	2702	2773	3107	2781	3571	3070	2781	3065	2248	2214	2287	2100	2188	2124	2520	2724	2820	5581	6536	6274	2590
GelC01G00878	11.0128	11.8892	12.3387	11.6222	12.306	12.5426	12.2937	12.6346	12.2213	7.7824	6.9141	6.5522	6.4527	6.2127	6.5499	6.486	7.4226	7.0238	26.7212	25.7711	26.7408	10.1511	9.7774	9.7475	23.3312	23.5236	22.8771	944	998	1075	1101	1095	1408	1168	1049	1111	572	495	497	500	475	488	461	556	516	1699	1856	1821	715
GelC01G00880	8.7656	7.9771	7.3531	9.2425	8.8745	9.3485	8.6819	8.1523	7.8213	14.1233	13.9356	14.7359	17.7773	18.3554	16.7665	11.8674	12.4074	12.1436	8.9199	7.7745	8.374	15.3988	15.9823	16.2052	6.6385	7.6318	7.1984	726	647	619	846	763	1014	797	654	687	1003	964	1080	1331	1356	1207	815	898	862	548	541	551	1048
GelC01G00881	240.329	245.638	256.63	239.815	244.328	236.117	254.118	255.79	258.317	22.6865	20.4629	21.6668	12.9251	13.0994	17.3751	17.9885	20.9803	22.5522	6.0325	6.3245	8.8008	5.4456	6.2428	5.8991	21.6319	21.9793	22.348	7734	7741	8394	8529	8162	9951	9064	7973	8816	626	550	617	376	376	486	480	590	622	144	171	225	144
GelC01G00882	5.0223	5.9001	6.9527	7.8823	6.936	6.2106	5.4134	4.0839	5.3642	2.177	3.0864	2.5615	0.8358	1.744	1.3806	1.9296	1.6275	1.452	1.4979	1.1109	0.3916	0.9195	0.7121	0.7524	6.922	6.2374	5.7583	113	130	159	196	162	183	135	89	128	42	58	51	17	35	27	36	32	28	25	21	7	17
GelC01G00884	0.9456	0.8277	0.7531	0.5704	1.0844	0.7564	0.4875	0.6044	0.9766	1.3129	2.48	2.3408	1.1457	1.0602	0.8289	1.4119	1.3397	0.7881	0.5463	0.6431	0.8502	0.2192	0.333	0.1633	0.9563	0.7583	1.0877	21	18	17	14	25	22	12	13	23	25	46	46	23	21	16	26	26	15	9	12	15	4
GelC01G00885	30.0584	30.1632	28.6382	27.1243	28.6826	28.5909	27.2356	26.4773	26.2827	10.5934	11.0968	11.6354	10.6048	10.7237	11.0689	10.7627	10.36	10.2421	25.587	26.8693	27.7286	6.6524	7.1189	6.7709	43.7114	45.6881	42.8728	6989	6868	6768	6970	6923	8706	7019	5963	6481	2112	2155	2394	2229	2224	2237	2075	2105	2041	4413	5249	5122	1271
GelC01G00888	243.722	239.058	240.731	247.32	246.301	249.414	222.467	213.291	220.233	22.1261	20.8229	20.5357	25.9876	24.4422	29.6694	23.9316	24.2039	22.736	12.6263	11.8053	11.8872	26.3178	23.9603	26.5265	62.4426	62.4329	60.3002	37473	35994	37620	42025	39311	50221	37912	31764	35911	2917	2674	2794	3612	3352	3965	3051	3252	2996	1440	1525	1452	3325
GelC01G00898	5.4684	6.0056	5.454	5.5846	5.5118	5.343	5.0014	5.3746	5.0236	2.0347	2.0888	1.908	1.9403	1.5774	1.5863	1.9457	1.8784	1.9919	2.4152	2.2216	2.2905	2.2601	2.4508	2.3024	11.9303	11.2153	11.1021	583	627	591	658	610	746	591	555	568	186	186	180	187	150	147	172	175	182	191	199	194	198
GelC01G00899	15.1126	12.8168	9.8285	8.2279	7.6493	9.6817	18.7191	12.1648	18.7183	5.3771	8.5871	5.0656	7.7922	8.3281	7.8095	12.2022	12.8973	12.2537	3.1079	1.2195	3.063	19.6385	25.2561	22.1452	6.8	5.0326	9.8435	118	98	78	71	62	99	162	92	155	36	56	35	55	58	53	79	88	82	18	8	19	126
GelC01G00901	20.1532	21.18	21.8774	22.9997	20.7191	21.673	23.6708	23.6565	24.3291	7.288	8.3083	7.3653	6.6161	6.5763	7.7043	8.4305	8.4089	6.9485	27.6689	28.5803	27.475	14.2147	15.0262	16.3333	41.5859	40.3027	42.5156	1577	1623	1740	1989	1683	2221	2053	1793	2019	489	543	510	468	459	524	547	575	466	1606	1879	1708	914
GelC01G00902	6.1518	6.1766	6.2759	6.407	6.4929	6.2185	5.1312	5.2962	5.1972	2.5761	2.4964	2.1696	2.4777	2.1177	2.755	3.1494	3.0238	3.059	9.3927	9.5947	8.9388	1.8591	1.8955	2.1592	17.0011	16.328	17.0902	596	586	618	686	653	789	551	497	534	214	202	186	217	183	232	253	256	254	675	781	688	148
GelC01G00904	17.2257	16.0357	16.502	14.0205	13.6086	13.8314	17.0047	17.2978	15.9179	6.5309	7.0954	7.4342	6.5556	6.7964	6.4844	5.9121	5.9416	5.6987	6.8532	6.6544	7.3454	6.418	5.8745	6.2782	18.4106	18.6478	18.8338	1901	1733	1851	1710	1559	1999	2080	1849	1863	618	654	726	654	669	622	541	573	539	561	617	644	582
GelC01G00907	0.4983	1.1025	0.6537	0.263	0.6801	0.6025	1.0865	0.8146	0.7048	0.0969	0.0497	0	0	0	0.0478	0.2504	0.0475	0.2423	0.6158	0.2471	0.6273	0.1516	0.2047	0.4017	1.8129	2.1913	1.7782	12	26	16	7	17	19	29	19	18	2	1	0	0	0	1	5	1	5	11	5	12	3
GelC01G00909	75.9848	76.0581	81.0996	77.7994	75.5332	76.2422	87.9313	84.6757	86.2824	64.7316	64.5878	64.0402	70.8781	73.1399	71.0781	63.4717	65.0426	62.3068	47.3941	44.3697	44.4642	62.3564	62.4112	59.73	116.434	116.973	118.068	4044	3964	4387	4576	4173	5314	5187	4365	4870	2954	2871	3016	3410	3472	3288	2801	3025	2842	1871	1984	1880	2727
GelC01G00911	1.9813	3.1191	4.2235	4.4819	2.6243	3.404	1.9365	1.7046	3.425	2.2144	1.3838	0.8396	2.6483	2.2213	2.3744	1.593	2.0783	1.8301	1.7807	0.6878	1.247	1.507	2.1367	0.8984	3.9935	3.8	3.535	24	37	52	60	33	54	26	20	44	23	14	9	29	24	25	16	22	19	16	7	12	15
GelC01G00915	5.1908	5.3007	4.0857	3.1939	4.0004	3.9637	4.8706	4.5017	4.8946	10.4125	8.4524	9.151	9.8766	11.6393	17.4385	15.2749	8.0786	11.3865	16.5152	16.5577	18.5564	8.8439	6.3977	8.7872	1.9599	3.4967	1.3679	25	25	20	17	20	25	26	21	25	43	34	39	43	50	73	61	34	47	59	67	71	35
GelC01G00916	2.8653	2.0355	2.2063	1.8036	2.2802	3.71	2.5852	2.9583	1.762	5.2305	5.6681	6.6169	6.7528	10.8944	8.3131	6.0098	5.8451	5.669	8.7335	6.9691	7.5271	5.0031	4.1457	6.9294	1.6169	1.6784	2.0518	23	16	18	16	19	39	23	23	15	36	38	47	49	78	58	40	41	39	52	47	48	33
GelC01G00921	16.2031	16.8657	17.1443	16.6036	17.6336	17.0278	19.0837	20.2066	16.0233	29.0145	28.8947	26.9691	33.2431	34.8612	33.8364	23.2624	22.3288	22.7495	23.8335	24.1643	25.4428	27.6461	27.0069	27.4869	15.2309	15.0285	15.2211	1087	1108	1169	1231	1228	1496	1419	1313	1140	1669	1619	1601	2016	2086	1973	1294	1309	1308	1186	1362	1356	1524
GelC01G00923	18.927	18.9261	18.7321	9.2491	9.387	8.9631	22.5995	24.2665	21.9245	18.7985	16.6765	18.1202	8.7912	9.0042	8.7878	20.1507	18.317	19.9542	19.8754	23.4966	21.2439	25.46	26.0619	26.1117	16.8316	16.7412	19.2706	674	660	678	364	347	418	892	837	828	574	496	571	283	286	272	595	570	609	525	703	601	745
GelC01G00924	53.6001	50.8743	51.2077	44.3463	48.6431	42.8871	46.9582	46.3475	43.9847	31.0193	24.0051	29.8283	19.5654	22.0998	22.135	22.1445	24.4885	27.1744	19.5668	16.1499	16.06	21.4421	17.5556	20.325	40.7807	43.428	46.5477	794	738	771	726	748	832	771	665	691	394	297	391	262	292	285	272	317	345	215	201	189	261
GelC01G00938	0.9575	1.2222	1.2658	1.6786	1.47	0.9824	1.4038	1.5446	1.6082	0.349	0.2866	0.8115	0.6951	0.5032	0.8262	1.263	1.0957	1.6409	4.9212	4.9502	3.6533	1.675	2.1758	1.2663	3.8834	5.61	4.895	32	40	43	62	51	43	52	50	57	10	8	24	21	15	24	35	32	47	122	139	97	46
GelC01G00942	17.6636	18.0692	14.6862	17.0521	16.7163	16.0048	14.0566	15.3468	15.3653	1.1243	1.2659	1.1246	0.7912	0.5578	0.5009	1.2752	1.032	1.3063	2.1801	2.1838	1.7223	1.6652	1.2648	1.3537	6.311	6.6686	5.9071	568	569	480	606	558	674	501	478	524	31	34	32	23	16	14	34	29	36	52	59	44	44
GelC01G00943	0.0487	0.0497	0.1436	0.1321	0	0.1115	0.0878	0.0502	0.0918	0	0	0.055	0.0538	0	0	0	0.1114	0.0568	3.6731	3.3586	2.8171	1.5986	1.619	1.5296	0.8611	0.437	0.9616	1	1	3	3	0	3	2	1	2	0	0	1	1	0	0	0	2	1	56	58	46	27
GelC01G00945	10.1967	12.4353	12.5881	23.4187	21.3973	23.8293	64.456	61.9235	61.6383	2.2723	0.8554	1.4679	10.6691	11.5047	12.5906	31.0174	32.6644	33.0022	141.887	128.475	136.73	4.9794	5.3232	4.5941	25.7477	27.1616	24.1742	314	375	394	797	684	961	2200	1847	2013	60	22	40	297	316	337	792	879	871	3241	3324	3345	126
GelC01G00951	35.4961	35.6566	36.0618	29.9937	31.7355	31.678	37.0915	39.5985	38.4763	16.035	13.3651	15.3453	12.7626	11.1414	11.394	14.3653	12.9687	14.1365	12.2043	10.7342	11.4807	7.4964	7.8438	6.8723	60.7138	64.344	64.9066	1043	1026	1077	974	968	1219	1208	1127	1199	404	328	399	339	292	291	350	333	356	266	265	268	181
GelC01G00953	9.2108	9.6351	8.3991	5.6917	8.332	7.0332	12.2625	14.4961	15.04	24.1041	16.9455	18.7867	25.1001	28.8388	27.9141	19.9136	22.7516	22.4117	9.3888	11.364	12.5837	9.8423	14.9518	9.5075	5.9639	4.7922	7.0299	82	84	76	56	77	82	121	125	142	184	126	148	202	229	216	147	177	171	62	85	89	72
GelC01G00955	1.1444	1.8878	1.6023	1.7126	1.7809	1.6133	5.9569	4.817	4.607	4.0554	3.1621	3.5814	5.3074	5.6751	5.1654	5.043	4.5333	4.4682	0.8308	0.9954	1.6068	4.8746	3.5805	2.3951	1.61	0.7413	0.6283	26	42	37	43	42	48	150	106	111	79	60	72	109	115	102	95	90	87	14	19	29	91
GelC01G00959	71.5071	68.6542	67.3122	79.2472	76.9743	71.2421	70.3716	75.1024	69.2719	75.0435	79.3854	74.9281	134.497	137.697	132.947	92.3895	84.9535	89.8664	79.8716	86.8878	81.1898	226.27	224.142	236.531	65.0404	59.4019	64.5415	1388	1305	1328	1700	1551	1811	1514	1412	1426	1249	1287	1287	2360	2384	2243	1487	1441	1495	1150	1417	1252	3609
GelC01G00962	87.1511	84.1619	88.4627	92.4473	92.6879	92.7603	86.1296	87.1252	86.8118	230.126	228.536	234.727	143.149	143.931	145.911	153.654	155.577	151.987	421.275	393.57	415.574	681.091	672.281	688.391	81.8801	81.8732	81.55	6720	6355	6933	7878	7419	9367	7361	6507	7099	15215	14718	16016	9978	9899	9779	9824	10483	10044	24095	25497	25457	43154
GelC01G00963	17.7795	19.3464	17.7507	18.936	18.9526	20.0416	15.9095	15.7681	16.3525	52.671	50.5836	49.341	56.8923	58.313	54.9781	40.7755	48.2965	44.3639	26.4841	25.3766	25.9936	46.8036	49.1254	51.279	13.584	14.2838	12.849	1220	1300	1238	1436	1350	1801	1210	1048	1190	3099	2899	2996	3529	3569	3279	2320	2896	2609	1348	1463	1417	2639
GelC01G00967	3.9705	4.0155	4.3489	4.4584	4.6452	4.208	4.6785	4.524	4.5107	6.6279	7.6177	7.6873	8.0119	7.2082	7.2319	6.3	8.3318	7.3566	5.3786	5.2382	4.6486	4.308	3.9149	4.2688	14.438	15.2852	14.4232	415	411	462	515	504	576	542	458	500	594	665	711	757	672	657	546	761	659	417	460	386	370
GelC01G00968	30.391	31.5364	31.0376	25.2298	22.0284	22.136	25.5781	24.4209	23.9268	10.2946	12.865	5.9463	1.6592	1.5437	1.7822	4.2405	4.5583	4.619	0.1989	0.1756	0.0929	6.8225	5.4246	5.084	90.7181	94.2178	92.3307	1236	1256	1283	1134	930	1179	1153	962	1032	359	437	214	61	56	63	143	162	161	6	6	3	228
GelC01G00969	16.1341	15.0294	14.7178	13.8015	14.7946	13.3851	12.3607	12.6825	13.1756	12.4912	12.6479	12.163	12.1616	12.8313	12.4191	12.3351	13.361	12.6562	46.8396	48.7321	49.0815	31.533	30.2805	31.2674	22.8362	21.6708	21.7923	1538	1403	1426	1454	1464	1671	1306	1171	1332	1021	1007	1026	1048	1091	1029	975	1113	1034	3312	3903	3717	2470
GelC01G00970	6.082	4.9529	4.772	3.9707	3.8566	4.0563	3.3341	4.928	3.9201	1.7957	1.3827	1.479	3.1511	3.1073	3.1001	6.4065	7.048	9.0728	12.2472	13.47	11.0475	2.5297	1.5182	2.048	5.9952	4.6675	4.9873	79	63	63	57	52	69	48	62	54	20	15	17	37	36	35	69	80	101	118	147	114	27
GelC01G00975	23.8546	23.1847	24.1789	23.6291	21.6312	22.5016	18.3832	16.7145	18.8467	47.0732	48.2933	48.6362	110.445	106.884	105.219	46.9397	47.1885	47.9688	15.6032	14.023	13.26	189.853	182.385	188.837	7.8991	7.7965	8.0508	1721	1638	1773	1884	1620	2126	1470	1168	1442	2912	2910	3105	7203	6878	6598	2808	2975	2966	835	850	760	11255
GelC01G00982	18.7623	19.0077	19.3366	18.4941	18.4831	17.7948	17.2341	15.6894	16.7108	6.7575	7.0391	7.0036	9.4385	10.5651	9.9872	8.9333	9.108	8.3209	9.2707	10.913	9.7246	26.1393	25.2173	23.9699	14.9752	16.0607	14.9144	884	877	926	963	904	1098	900	716	835	273	277	292	402	444	409	349	375	336	324	432	364	1012
GelC01G00984	0.1346	0.1833	0.3312	0.2031	0.1513	0.2056	1.8627	1.3901	1.587	0.0523	0.1612	0.279	0.2482	0.2768	0.1549	3.7619	3.5695	4.3203	1.4824	1.843	1.6666	0.4643	0.1659	0.2442	0.053	0.1512	0.0246	6	8	15	10	7	12	92	60	75	2	6	11	10	11	6	139	139	165	49	69	59	17
GelC01G00985	0.8211	0.9783	0.781	1.1888	0.791	0.9823	2.0744	2.4868	2.168	1.6918	0.9831	1.0207	3.0279	3.529	2.8342	3.169	3.4454	3.2575	22.177	19.5793	19.2249	6.229	6.747	6.3214	0.9365	0.9219	1.142	30	35	29	48	30	47	84	88	84	53	30	33	100	115	90	96	110	102	601	601	558	187
GelC01G00986	19.0789	18.386	20.136	16.2242	15.2035	17.3933	19.5821	18.6658	17.7228	15.8835	16.5207	16.1494	16.3531	15.9715	15.6862	15.4176	15.1413	15.2644	3.8411	3.8173	3.4549	1.0348	0.9193	1.1544	32.2968	33.8302	30.6444	1279	1207	1372	1202	1058	1527	1455	1212	1260	913	925	958	991	955	914	857	887	877	191	215	184	57
GelC01G00992	0.1608	0.3941	0.232	0.3201	0.3098	0.2456	0.2805	0.2546	0.3336	0.0125	0.0385	0.0727	0.3795	0.4207	0.37	0.0259	0.0981	0.05	0.9105	0.8931	0.6477	0.7697	0.4889	0.7259	5.5021	5.2716	5.3673	15	36	22	33	30	30	29	23	33	1	3	6	32	35	30	2	8	4	63	70	48	59
GelC01G00994	8.3907	8.1542	8.0405	8.599	9.305	8.9159	8.4614	8.1905	7.4609	11.3984	11.8762	11.1271	11.2833	11.3655	11.4479	12.2385	11.8031	10.9549	25.3992	25.0352	24.8143	16.9808	18.5944	17.2994	12.6849	12.4788	11.439	807	768	786	914	929	1123	902	763	761	940	954	947	981	975	957	976	992	903	1812	2023	1896	1342
GelC01G00997	32.7478	31.6366	29.322	26.7538	31.8873	28.7387	26.5167	27.9721	31.0454	76.5901	81.6616	76.3444	67.3054	71.3166	75.9629	77.9941	70.7708	78.0009	55.5828	51.1751	57.754	63.292	62.0672	64.0256	36.3453	32.6005	34.2103	556	526	506	502	562	639	499	460	559	1115	1158	1147	1033	1080	1121	1098	1050	1135	700	730	779	883
GelC01G01001	2.2873	1.8122	1.7266	4.389	4.4637	3.8845	2.2949	1.5675	2.008	6.0709	7.2476	6.2837	16.9699	16.2481	15.5621	3.0438	2.4369	2.0476	0	0.1173	0	49.2876	47.3407	52.2141	2.2799	2.3023	2.533	116	90	89	246	235	258	129	77	108	264	307	282	778	735	686	128	108	89	0	5	0	2054
GelC01G01002	0.4056	0.5885	0.294	0.676	1.0898	0.815	0.4622	0.3085	0.4428	1.7177	1.5334	1.785	3.1405	1.9624	2.1366	1.5703	1.7831	1.4445	0.4029	0.1778	0.4836	1.6625	2.7361	2.0132	0.4533	0.4074	0.6562	19	27	14	35	53	50	24	14	22	69	60	74	133	82	87	61	73	58	14	7	18	64
GelC01G01011	260.66	260.953	280.124	258.572	262.212	276.522	247.266	237.269	248.895	29.2125	29.1121	28.3478	26.5121	27.4658	30.5903	25.7856	27.4258	28.0282	24.7949	22.8727	21.7428	4.3738	4.3619	4.7449	91.0422	93.2189	92.4131	14215	13936	15527	15584	14844	19749	14946	12533	14395	1366	1326	1368	1307	1336	1450	1166	1307	1310	1003	1048	942	196
GelC01G01013	12.8866	13.5766	12.9261	20.6475	22.1535	22.1681	13.5832	14.9594	14.3937	7.038	6.9745	6.7013	18.648	18.1477	17.3092	13.1154	12.7685	11.9555	15.8193	16.2607	16.4715	28.3818	29.3638	27.8324	30.7679	32.406	30.093	1230	1269	1254	2178	2195	2771	1437	1383	1457	576	556	566	1609	1545	1436	1038	1065	978	1120	1304	1249	2226
GelC01G01014	3.08	2.5162	2.6878	5.065	5.0311	7.3419	4.0112	4.1753	4.7225	0.6872	1.6675	1.2107	3.6146	2.7625	2.7116	5.2972	5.5168	5.0625	11.0848	11.3802	13.5187	11.7664	13.468	13.6016	6.1937	6.916	6.2931	115	92	102	209	195	359	166	151	187	22	52	40	122	92	88	164	180	162	307	357	401	361
GelC01G01017	4.0117	3.716	3.3183	3.6943	4.0698	3.5106	4.4843	4.3617	4.5862	0.559	0.255	0.5817	0.2356	0.2587	0.2655	0.6636	0.6297	0.4764	0.2632	0.5071	0.7374	0.1512	0.2625	0.1717	6.5765	6.0984	6.3343	226	205	190	230	238	259	280	238	274	27	12	29	12	13	13	31	31	23	11	24	33	7
GelC01G01020	16.2201	15.5487	14.6507	17.4088	16.2592	16.6124	15.577	15.3872	15.3917	26.2755	25.2139	25.2418	30.9327	31.6681	32.2749	28.5098	28.1595	28.3657	26.9987	27.2612	27.1738	28.3449	28.1182	29.2085	18.1177	19.6158	19.3819	1257	1180	1154	1491	1308	1686	1338	1155	1265	1746	1632	1731	2167	2189	2174	1832	1907	1884	1552	1775	1673	1805
GelC01G01021	1.1882	1.456	2.0263	1.6485	2.1366	1.3912	2.0011	2.0445	2.2408	1.6629	1.8968	2.0589	0.4381	0.7105	0.2734	2.0062	2.2662	3.2349	0.3204	0.7542	0.0997	0.0964	0	0.0958	0	0	0.087	15	18	26	23	28	23	28	25	30	18	20	23	5	8	3	21	25	35	3	8	1	1
GelC01G01024	1.8675	1.4863	1.6752	2.137	1.5609	1.5308	1.9326	1.928	1.9939	1.5053	2.3017	2.2655	2.4	1.4779	1.2638	1.4904	1.9485	1.6342	0.3702	0.1307	0.1728	0.3676	0.1692	0.1992	3.5643	3.7924	3.8295	68	53	62	86	59	73	78	68	77	47	70	73	79	48	40	45	62	51	10	4	5	11
GelC01G01025	2.7163	2.174	2.2752	2.8896	2.8642	2.2143	3.4442	3.0697	3.1497	108.307	104.818	114.571	53.4777	48.1905	47.9324	83.5793	76.0292	81.2043	2.2763	2.0971	1.5247	5.4052	4.3431	4.7048	8.7919	8.4483	7.7382	74	58	63	87	81	79	104	81	91	2530	2385	2762	1317	1171	1135	1888	1810	1896	46	48	33	121
GelC01G01026	35.7308	34.3408	38.3802	36.7431	35.8783	44.6808	63.8672	58.3287	61.5168	32.9446	31.4059	31.7327	20.7396	21.8676	21.6666	18.352	18.8568	18.5401	10.2007	10.807	10.6884	5.5249	5.9063	6.3028	36.5041	35.3017	31.3853	425	400	464	483	443	696	842	672	776	336	312	334	223	232	224	181	196	189	90	108	101	54
GelC01G01027	15.0257	15.6342	14.0682	16.1694	17.1383	15.4668	16.0511	14.3385	16.3582	35.6187	34.0132	35.853	36.0226	38.2267	36.0286	32.2219	34.8955	32.2988	24.9429	25.425	27.3262	38.8215	38.7133	38.9356	18.1201	19.2289	18.7185	951	969	905	1131	1126	1282	1126	879	1098	1933	1798	2008	2061	2158	1982	1691	1930	1752	1171	1352	1374	2019
GelC01G01034	11.2921	11.5738	10.8835	12.1476	12.9125	10.794	11.735	9.8015	9.8194	14.7301	15.4228	15.5257	16.7479	18.8962	17.3462	15.6611	13.9271	14.5907	23.3705	22.5992	23.2949	25.2193	24.768	24.1979	15.8893	16.9976	16.3476	540	542	529	642	641	676	622	454	498	604	616	657	724	806	721	621	582	598	829	908	885	991
GelC01G01036	9.2567	9.0517	8.2605	7.9865	8.2335	8.3194	8.4401	9.3152	8.0449	1.4705	1.6543	1.4334	1.8459	1.566	1.9892	1.3568	1.3738	1.5065	1.8933	2.013	1.9103	0.974	1.1632	1.1503	8.4007	8.0022	8.6383	1226	1174	1112	1169	1132	1443	1239	1195	1130	167	183	168	221	185	229	149	159	171	186	224	201	106
GelC01G01041	0.1474	0.2257	0.2175	0.4	0.7097	0.2813	0	0.1521	0	1.2889	1.4114	1.0824	5.2977	5.2865	7.0355	3.1099	1.9392	1.9772	0.0993	0.0877	0.1855	1.3449	0.9989	1.6927	0.2608	0	0	2	3	3	6	10	5	0	2	0	15	16	13	65	64	83	35	23	23	1	1	2	15
GelC01G01043	55.1341	54.99	57.8856	43.9424	43.5327	45.4831	35.7741	36.3365	39.3585	23.9584	20.8284	23.6989	29.4649	32.3178	30.4706	13.1467	13.7133	13.6592	16.2912	15.2519	13.4997	16.7895	16.7556	16.8645	9.8915	9.6101	11.9414	2190	2139	2337	1929	1795	2366	1575	1398	1658	816	691	833	1058	1145	1052	433	476	465	480	509	426	548
GelC01G01047	97.6906	97.4306	99.5584	84.7487	84.5012	83.1737	121.043	126.535	118.752	8.7347	7.0179	7.2678	17.2908	16.4743	22.0572	11.5362	11.645	11.4935	10.5909	9.0597	9.4275	5.9939	5.669	6.3	5.9073	5.9866	5.7206	2400	2344	2486	2301	2155	2676	3296	3011	3094	184	144	158	384	361	471	235	250	242	193	187	184	121
GelC01G01049	3.2008	2.339	2.9469	6.5099	6.1669	9.1486	2.5964	3.0318	3.1566	1.5754	3.5159	1.8584	4.7427	2.7655	3.2096	4.3206	3.3604	4.2829	17.0627	16.6368	18.3708	5.3605	5.5737	7.4566	7.5186	8.3411	8.8022	109	78	102	245	218	408	98	100	114	46	100	56	146	84	95	122	100	125	431	476	497	150
GelC01G01050	44.6017	43.8575	44.2977	41.0558	43.2315	45.6715	45.7263	42.9756	43.1474	42.226	42.2505	43.1997	57.2645	55.2358	54.9074	55.341	59.8267	59.1144	57.0089	57.7868	55.9803	43.2354	49.2437	45.0683	26.8326	27.368	26.5028	2428	2338	2451	2470	2443	3256	2759	2266	2491	1971	1921	2081	2818	2682	2598	2498	2846	2758	2302	2643	2421	1934
GelC01G01054	0.2044	0.0894	0.1436	0.1849	0.45	0.2675	0.0527	0.3316	0.1652	0.0681	0.2447	0.297	0.323	0.2946	0.4367	0	0.1337	0	0.866	0.6951	0.8086	0.7817	0.5758	0.6708	0.0689	0.1639	0.1282	7	3	5	7	16	12	2	11	6	2	7	9	10	9	13	0	4	0	22	20	22	22
GelC01G01055	6.2697	7.4543	6.477	5.349	5.0907	5.9501	5.6567	4.2537	5.8697	1.0446	0.5898	0.8604	1.5853	1.6569	1.4942	0.9182	1.2812	2.6127	0.1811	0.1599	0.3946	3.052	3.4774	3.6281	1.638	2.8659	2.6061	140	163	147	132	118	174	140	92	139	20	11	17	32	33	29	17	25	50	3	3	7	56
GelC01G01058	9.1071	10.1214	9.045	9.7483	10.2123	9.5427	10.2125	9.0465	10.7545	13.9717	15.4444	14.9668	14.5556	16.298	14.973	14.5174	15.5833	15.1181	14.7952	14.9429	16.5263	17.0967	16.9254	17.5776	9.22	10.1602	9.8417	317	345	320	375	369	435	394	305	397	417	449	461	458	506	453	419	474	451	382	437	457	489
GelC01G01060	27.0718	29.5697	27.6902	27.5247	28.8654	26.8508	25.7442	26.4062	26.0477	11.4464	11.4399	10.8343	15.9983	14.6473	14.844	12.9733	13.4257	14.22	10.1647	9.8637	10.4316	16.6903	14.5802	15.7581	29.4875	30.5399	30.3665	833	891	866	936	922	1082	878	787	850	302	294	295	445	402	397	331	361	375	232	255	255	422
GelC01G01066	0.4934	0.5039	0.5296	0.4871	0.5402	0.4795	0.7285	0.4863	0.6767	1.2032	1.3158	1.5461	2.3074	2.0871	1.7805	1.2443	1.463	1.6749	0	0.0801	0.1129	0.2184	0.1382	0.0542	0.5557	0.9065	0.6895	22	22	24	24	25	28	36	21	32	46	49	61	93	83	69	46	57	64	0	3	4	8
GelC01G01070	3.8089	4.0747	3.9853	2.7353	2.6791	3.2777	8.182	10.2366	10.4894	0.141	0.4343	0.2733	0.8026	0.2711	0.9738	1.1666	0.2767	0.3527	4.2383	1.5831	3.1962	0.515	0.3726	0.6579	1.1413	1.4254	2.1242	63	66	67	50	46	71	150	164	184	2	6	4	12	4	14	16	4	5	52	22	42	7
GelC01G01078	14.0912	15.4279	13.4351	15.1821	16.7931	18.6911	16.5798	14.6981	14.7253	44.1341	39.9173	44.571	30.6939	31.3521	34.7639	36.9667	37.9857	42.5448	42.3024	43.3125	43.1545	18.8281	18.5313	17.1265	15.0834	15.7389	17.5454	194	208	188	231	240	337	253	196	215	521	459	543	382	385	416	422	457	502	432	501	472	213
GelC01G01082	23.9817	25.7421	25.2573	33.1361	34.0513	32.6471	26.4611	23.7795	26.782	10.9876	11.0862	11.8502	10.3197	12.3015	10.2268	10.7481	11.4965	10.1826	6.179	6.0889	5.2157	11.1838	11.1839	10.9442	8.9858	8.8363	8.7686	1036	1089	1109	1582	1527	1847	1267	995	1227	407	400	453	403	474	384	385	434	377	198	221	179	397
GelC01G01093	0.4755	0.2207	0.4679	0.5476	0.2499	0.4621	0.273	0.5356	0.7745	0.0504	0.0518	0.1466	0.1435	0	0.1492	0	0.0495	0	0.2331	0.2058	0.3265	0.1578	0	0.0523	1.8362	1.2619	1.424	11	5	11	14	6	14	7	12	19	1	1	3	3	0	3	0	1	0	4	4	6	3
GelC01G01103	26.8182	28.8718	28.8501	32.9163	33.6774	34.402	31.9732	31.5482	32.2869	20.1709	20.752	19.8366	31.786	32.9787	31.575	18.2374	18.5485	19.4712	26.3214	24.9263	23.3936	42.7913	48.9674	46.0135	30.7514	30.1713	28.4144	1456	1535	1592	1975	1898	2446	1924	1659	1859	939	941	953	1560	1597	1490	821	880	906	1060	1137	1009	1909
GelC01G01104	79.6799	84.9731	74.0854	86.2876	89.1426	88.8905	65.5156	64.9066	60.2124	95.0684	101.152	96.2705	72.9842	65.8905	84.8455	71.9009	67.7393	64.1233	110.467	111.652	118.613	101.266	96.4647	101.3	24.0034	22.5231	23.2678	564	589	533	675	655	824	514	445	452	577	598	603	467	416	522	422	419	389	580	664	667	589
GelC01G01107	14.3396	13.3447	15.5677	16.7781	14.6643	14.8331	17.1118	18.1593	18.7831	12.8103	12.6862	12.0538	10.1975	10.731	11.6216	11.5007	12.5294	11.9922	11.8085	10.3833	11.9147	4.4702	3.6131	5.5946	15.1271	13.7994	14.3872	406	370	448	525	431	550	537	498	564	311	300	302	261	271	286	270	310	291	248	247	268	104
GelC01G01108	12.246	11.1653	9.8969	10.1573	8.7072	9.0169	13.4161	7.9772	11.9594	5.6107	7.331	7.0842	7.741	9.3164	6.8768	6.6811	7.0068	8.335	4.3239	5.032	6.2392	1.4193	2.6952	2.2916	6.8804	8.3475	6.7229	84	75	69	77	62	81	102	53	87	33	42	43	48	57	41	38	42	49	22	29	34	8
GelC01G01112	2.2677	2.3702	3.5172	2.6554	3.0069	2.5668	3.466	4.5998	3.4967	5.2893	5.0468	4.1304	6.3156	4.3669	5.4328	5.4375	5.4342	5.6342	0.1798	0.127	0.1343	1.461	1.3481	0.8065	4.3754	4.9721	3.31	85	87	134	110	117	126	144	167	139	170	158	137	214	146	177	169	178	181	5	4	4	45
GelC01G01116	44.438	43.5981	42.8858	46.3334	47.9799	42.7788	43.7771	45.5711	39.4789	36.5482	36.505	36.3219	33.0175	35.8548	32.5972	34.7786	33.5516	33.5942	153.622	155.916	157.845	63.8236	59.2376	61.6667	56.7897	54.3472	58.1876	1937	1861	1900	2232	2171	2442	2115	1924	1825	1366	1329	1401	1301	1394	1235	1257	1278	1255	4967	5710	5466	2286
GelC01G01122	51.6319	48.6035	46.6764	65.9465	65.8928	65.4851	56.6315	56.6021	55.4239	29.2034	30.1547	27.3649	36.6897	36.1168	35.529	29.2257	30.793	29.0691	43.9553	42.7789	42.5817	74.3684	73.015	73.9135	47.2441	45.6779	46.9916	5693	5248	5231	8036	7542	9456	6921	6045	6481	2761	2777	2670	3657	3552	3405	2672	2967	2747	3595	3963	3730	6738
GelC01G01125	16.5549	17.1871	15.2925	17.8924	24.7192	16.9953	12.8617	14.623	14.0491	10.9407	13.2141	15.4863	13.1246	15.5701	12.2744	11.6465	10.3143	10.4093	71.4188	69.2928	70.3876	32.235	34.6869	37.8112	25.5013	25.6081	22.8222	180	183	169	215	279	242	155	154	162	102	120	149	129	151	116	105	98	97	576	633	608	288
GelC01G01142	5.896	6.3857	6.9611	6.0302	5.7142	5.5117	7.1572	6.5484	6.6714	0.0833	0	0.0404	0.0395	0.0401	0.2672	0.0646	0	0	0.0723	0.1701	0.0225	0.087	0	0.0432	2.8037	3.4502	3.1976	330	350	396	373	332	404	444	355	396	4	0	2	2	2	13	3	0	0	3	8	1	4
GelC01G01146	23.774	24.2883	25.5653	25.9828	25.1986	26.5931	29.2509	27.241	29.5694	3.2604	3.5678	3.7716	3.0447	3.0128	3.3162	4.9006	6.076	5.1964	10.182	9.2215	9.0294	3.4946	2.631	3.0005	49.5679	49.0398	49.6486	2194	2195	2398	2650	2414	3214	2992	2435	2894	258	275	308	254	248	266	375	490	411	697	715	662	265
GelC01G01147	230.372	227.826	236.636	262.675	258.264	249.056	214.198	215.174	213.244	97.5699	92.4397	99.8268	99.2274	103.006	104.702	112.082	109.297	112.236	102.3	88.9875	96.6597	100.961	92.6385	101.664	63.9164	63.1783	64.8204	12171	11787	12707	15337	14164	17232	12543	11011	11948	4420	4079	4667	4739	4854	4808	4910	5046	5082	4009	3950	4057	4383
GelC01G01154	8.6938	8.8778	8.2346	7.3332	6.3877	6.9985	9.4657	10.7405	10.6986	0.4812	0.1059	0.3663	0.3586	0.3304	0.2373	0.462	0.3035	0.5158	0.1987	0.1403	0.2597	0.4662	0.6901	0.4276	8.9016	8.6357	9.1573	295	295	284	275	225	311	356	353	385	14	3	11	11	10	7	13	9	15	5	4	7	13
GelC01G01158	42.8958	43.3664	40.4715	34.6593	37.1057	36.9148	37.7999	40.2339	37.7556	194.726	189.228	197.181	288.635	294.261	286.723	191.036	178.599	197.011	199.821	190.375	191.632	109.878	107.967	107.361	75.9041	74.3366	71.8888	1803	1785	1729	1610	1619	2032	1761	1638	1683	7018	6643	7334	10967	11032	10475	6658	6560	7097	6230	6723	6399	3795
GelC01G01161	17.5744	15.1823	15.2452	15.0857	16.1363	15.3965	17.2362	17.3342	17.3111	8.0978	6.5286	7.7579	7.1602	6.817	9.1168	7.5696	8.6191	8.2389	11.3704	11.2058	10.6164	7.352	7.7842	6.5933	22.3094	24.6197	23.8188	448	379	395	425	427	514	487	428	468	177	139	175	165	155	202	160	192	180	215	240	215	154
GelC01G01162	2.4569	2.4251	2.637	2.8748	3.1353	3.4737	6.2141	6.3297	6.3441	1.7756	1.9102	1.8287	1.4573	1.4105	1.416	3.3754	3.4062	3.1646	1.6654	1.6005	1.6123	0.7933	0.7472	0.6228	3.8078	4.4063	4.3243	539	521	588	697	714	998	1511	1345	1476	334	350	355	289	276	270	614	653	595	271	295	281	143
GelC01G01163	16.4719	16.4262	15.4857	18.7854	17.4492	18.2614	17.0393	18.1525	17.4591	10.4076	11.1086	10.7395	12.667	13.3521	12.8223	12.451	12.2564	11.3796	2.3107	2.289	2.4309	4.3284	3.9275	3.785	36.3635	36.0651	37.0552	2047	1999	1956	2580	2251	2972	2347	2185	2301	1109	1153	1181	1423	1480	1385	1283	1331	1212	213	239	240	442
GelC01G01168	8.6338	7.0419	8.3851	7.9381	8.0359	7.0598	7.6642	8.2822	7.9182	6.3236	6.0592	7.6829	6.9671	7.3416	7.214	6.1536	7.605	7.3486	14.5073	13.3541	14.0178	11.9115	11.8236	12.2554	7.8575	8.1012	7.4342	621	496	613	631	600	665	611	577	604	390	364	489	453	471	451	367	478	453	774	807	801	704
GelC01G01170	68.1124	68.8769	72.5457	75.6951	78.4667	75.7057	65.0657	68.8423	68.3516	79.8999	81.5508	86.0539	63.523	65.3014	66.3406	62.376	67.503	62.2047	0.3576	0.3473	0.3339	4.7449	4.5767	5.9653	14.9276	14.2341	13.5127	2568	2543	2780	3154	3071	3738	2719	2514	2733	2583	2568	2871	2165	2196	2174	1950	2224	2010	10	11	10	147
GelC01G01174	2.5982	2.6328	2.4186	2.9297	2.2334	2.1671	2.3441	2.4555	2.2238	16.8988	16.7505	15.3357	18.0631	19.6511	19.453	11.9312	12.5333	12.1263	7.1941	6.8747	6.717	8.8048	9.1388	8.2166	0.4009	0.4488	0.7022	130	129	123	162	116	142	130	119	118	725	700	679	817	877	846	495	548	520	267	289	267	362
GelC01G01175	3.6457	2.6932	3.1544	3.7434	4.2842	3.3761	4.8989	4.0843	5.0224	2.8647	3.3434	2.8635	2.7173	3.3337	3.2723	3.8979	3.1956	2.685	2.0566	1.5387	1.6273	2.0138	2.0714	2.0322	5.0337	5.5736	6.416	141	102	124	160	172	171	210	153	206	95	108	98	95	115	110	125	108	89	59	50	50	64
GelC01G01179	2.1347	2.2739	2.1002	2.4596	2.5594	2.6385	2.494	2.1088	2.2735	0.3403	0.4413	0.3992	0.2548	0.2238	0.371	0.5927	0.4042	0.3584	1.3872	1.2429	1.1792	0.8597	0.8328	0.5942	4.5662	5.4312	4.5359	139	145	139	177	173	225	180	133	157	19	24	23	15	13	21	32	23	20	67	68	61	46
GelC01G01181	3.0416	3.9934	2.6965	3.4175	2.6081	2.1949	10.3736	11.5946	10.8731	0.3118	0.4802	0.491	0.3328	0.3747	0.5768	5.603	6.158	5.3819	0.9913	0.5172	0.5049	0.7728	0.9063	0.8891	2.6817	1.6887	2.2386	91	117	82	113	81	86	344	336	345	8	12	13	9	10	15	139	161	138	22	13	12	19
GelC01G01182	0.1054	0.2153	0.1037	0.0954	0	0.322	0.3804	0.7618	1.1928	0.7376	1.5145	0.5956	1.3993	1.0637	1.3341	3.5597	2.8951	5.4119	0	0	0.5308	0.2566	0.1299	0.1275	1.99	1.0652	0.9259	1	2	1	1	0	4	4	7	12	6	12	5	12	9	11	28	24	44	0	0	4	2
GelC01G01183	0.2447	0.4998	0.6019	0.5536	0.3536	0.654	0.9935	0.6316	1.6152	2.5685	2.9299	1.3827	1.4889	1.3718	1.6892	6.9354	4.0605	5.425	0.3299	0.1456	0.154	0.2978	0.4524	0.4438	0.8662	1.5111	0.9404	2	4	5	5	3	7	9	5	14	18	20	10	11	10	12	47	29	38	2	1	1	2
GelC01G01185	16.5573	15.6049	15.2246	14.6731	15.9644	16.9026	12.6762	13.0504	13.2901	4.8275	5.4001	4.5939	5.3012	5.5223	5.8036	4.4553	5.4329	4.3104	2.4002	2.2603	2.6892	0.7944	0.768	0.9508	65.8194	65.9783	66.463	1116	1030	1043	1093	1117	1492	947	852	950	279	304	274	323	332	340	249	320	249	120	128	144	44
GelC01G01196	62.5685	71.0778	70.7699	69.7163	65.7076	69.4002	56.8177	54.0913	58.7233	9.6977	7.5192	10.9083	14.9236	16.0375	15.5879	18.6542	19.497	17.5049	73.8464	68.2416	72.6093	2.6891	1.7917	1.6875	150.803	163.343	154.253	1076	1197	1237	1325	1173	1563	1083	901	1071	143	108	166	232	246	233	266	293	258	942	986	992	38
GelC01G01197	19.1974	17.7543	17.4622	17.6438	17.97	18.992	19.6079	20.5055	21.631	15.63	18.07	13.1668	14.3581	13.6041	14.3772	9.5376	10.5007	11.6224	13.4287	13.5084	11.2464	7.4202	6.1012	6.5697	24.3602	28.1277	27.1102	318	288	294	323	309	412	360	329	380	222	250	193	215	201	207	131	152	165	165	188	148	101
GelC01G01198	9.9615	10.7497	11.2312	9.7445	10.9189	10.9986	11.4894	11.4798	12.4901	12.5282	12.1203	12.6568	10.2453	10.4438	10.7174	10.5201	12.0772	12.6597	19.8539	21.3736	19.8591	8.5188	8.4948	7.3899	16.7089	16.3528	17.1157	370	391	424	400	421	535	473	413	492	399	376	416	344	346	346	324	392	403	547	667	586	260
GelC01G01199	3.7152	3.5439	3.8084	4.0863	4.9719	4.5356	8.0686	7.5105	7.7195	0.0778	0	0	0.0738	0.1995	0.1792	0	0.0764	0.0519	0.8098	0.8208	0.6161	0.2166	0.1645	0.0269	1.4174	1.1739	1.2213	167	156	174	203	232	267	402	327	368	3	0	0	3	8	7	0	3	2	27	31	22	8
GelC01G01201	6.4489	7.0075	7.3616	6.6955	7.2677	7.8757	6.8626	6.5299	7.7374	5.4479	7.3252	6.0964	4.9846	4.4261	5.2554	4.5368	5.5111	4.9681	5.6845	5.3385	5.6458	7.4205	6.6745	5.9983	13.34	12.624	13.6848	312	332	362	358	365	499	368	306	397	226	296	261	218	191	221	182	233	206	204	217	217	295
GelC01G01202	5.3713	4.9702	4.7422	4.8602	5.6447	5.9657	4.1355	4.3908	4.3221	4.4272	4.8845	4.5569	5.1925	5.5804	5.4185	4.7301	5.2814	5.0542	14.1639	14.0796	13.5221	10.8881	11.3959	12.2848	5.7056	6.2426	6.0878	341	309	306	341	372	496	291	270	291	241	259	256	298	316	299	249	293	275	667	751	682	568
GelC01G01206	23.5872	20.6092	23.942	20.3658	18.0017	18.7085	24.7277	27.6961	22.006	12.3013	10.64	9.6672	8.9119	10.9875	11.0842	9.816	10.0744	11.5319	15.7874	12.1588	14.0088	7.1762	8.0867	8.034	28.1241	30.4913	25.8982	284	243	293	271	225	295	330	323	281	127	107	103	97	118	116	98	106	119	141	123	134	71
GelC01G01207	0.4421	0.2257	0	1.1	0	0.5907	0.4985	0.7987	0.6252	0.3867	0.397	0.4996	0.489	0.1239	0.1271	0	0.5059	0.7737	0.596	0.7892	1.252	0.4035	0.8173	0.4009	3.5207	2.2334	2.9122	4	2	0	11	0	7	5	7	6	3	3	4	4	1	1	0	4	6	4	6	9	3
GelC01G01211	0.0678	0.0692	0.0667	0.1074	0.098	0.1683	0.0612	0.0525	0	98.3834	96.314	97.5541	63.2384	62.8937	61.5959	53.0363	48.9081	49.6106	1.9884	2.2398	2.5821	4.5802	4.0536	4.2433	0.2	0.0761	0.3351	4	4	4	7	6	13	4	3	0	4976	4745	5092	3372	3309	3158	2594	2521	2508	87	111	121	222
GelC01G01218	125.975	117.728	116.644	178.148	178.278	187.681	169.577	197.426	172.131	2557.13	2576.89	2556.23	2876.4	3046.42	2935.72	2664.48	2441.05	2664.25	190.001	171.336	172.338	159.733	146.587	150.652	83.8114	98.1002	91.9354	1002	917	943	1566	1472	1955	1495	1521	1452	17440	17119	17992	20682	21613	20296	17573	16967	18162	1121	1145	1089	1044
GelC01G01220	4.3464	4.4384	4.0247	3.285	3.8914	3.9826	4.5211	4.4345	4.1947	3.6973	3.306	10.0545	4.5818	3.153	3.4121	3.7617	4.4471	4.5344	1.9302	1.9475	2.0597	3.1114	2.5839	2.4113	4.8869	6.3724	4.7161	85	85	80	71	79	102	98	84	87	62	54	174	81	55	58	61	76	76	28	32	32	50
GelC01G01225	4.317	4.2049	4.5959	5.0481	3.7535	5.68	6.2718	6.0798	6.1999	0	0.0265	0	0	0	0.2038	0.0267	0	0	0	0.0527	0	0	0	0	4.8324	4.9214	4.6185	195	186	211	252	176	336	314	266	297	0	1	0	0	0	8	1	0	0	0	2	0	0
GelC01G01230	0	0	0	0.0208	0	0	0	0.0476	0	13.296	12.8503	14.211	17.4015	19.9343	16.7202	20.6934	19.2663	21.4986	40.9547	39.2551	43.7183	0.7848	0.369	0.7798	0.0815	0.1293	0.1264	0	0	0	1	0	0	0	2	0	495	466	546	683	772	631	745	731	800	1319	1432	1508	28
GelC01G01231	23.373	27.1708	29.7715	20.6769	25.0288	20.1977	24.6179	24.7773	25.335	72.7101	67.4625	67.7427	60.6571	58.0825	60.6843	74.2455	78.0314	78.0406	9.2842	8.3209	7.8805	2.2857	2.3792	2.3341	1.4158	0.4686	0.802	448	510	580	438	498	507	523	460	515	1195	1080	1149	1051	993	1011	1180	1307	1282	132	134	120	36
GelC01G01234	53.1105	54.3292	54.3729	48.0928	50.119	48.6876	48.3823	50.1531	47.824	118.116	118.381	115.886	86.3373	85.6792	83.712	118.908	121.886	121.102	140.137	139.12	136.999	25.6992	24.2519	25.2948	71.3179	70.3253	72.6352	4019	4026	4182	4022	3937	4825	4058	3676	3838	7664	7482	7760	5906	5783	5506	7461	8060	7854	7866	8845	8236	1598
GelC01G01235	2.5191	2.8131	2.6738	2.2794	2.2115	2.6436	3.1684	2.7673	2.5508	1.8669	2.0355	1.7529	1.6198	1.586	1.756	2.1251	2.0022	1.9112	1.6227	1.5951	1.4839	0.74	0.8412	0.7202	4.0996	4.8065	4.469	203	222	219	203	185	279	283	216	218	129	137	125	118	114	123	142	141	132	97	108	95	49
GelC01G01238	3.8467	6.6287	5.9135	4.1333	4.8636	4.7731	2.6029	7.9428	3.4004	20.1878	16.4075	21.7352	14.8935	10.7817	17.9791	10.728	20.0838	19.9169	11.02	6.8676	9.684	35.9876	41.1879	39.8267	1.1347	2.4293	2.3758	16	27	25	19	21	26	12	32	15	72	57	80	56	40	65	37	73	71	34	24	32	123
GelC01G01239	3.0036	3.8339	4.248	5.9451	4.7018	3.5836	4.7423	5.0391	3.3632	10.5087	9.8895	7.6371	8.3066	12.2069	8.6391	11.999	12.03	11.8279	6.3269	7.1499	11.3422	37.6949	32.1604	37.9072	1.1075	2.3184	2.0612	16	20	23	35	26	25	28	26	19	48	44	36	40	58	40	53	56	54	25	32	48	165
GelC01G01240	19.3182	18.864	20.135	17.4527	18.0282	18.1853	16.939	15.7064	17.7318	20.5584	20.2384	18.8292	15.3932	19.2556	17.468	19.4756	18.238	18.5254	9.9291	9.5564	9.5367	22.1872	21.2055	21.2785	11.8596	10.4377	10.1083	640	612	678	639	620	789	622	504	623	584	560	552	461	569	503	535	528	526	244	266	251	604
GelC01G01246	30.1573	28.0332	31.8722	33.6035	33.2016	32.7692	40.7675	36.2037	42.7329	16.5533	18.3135	17.2475	12.8566	12.9925	13.525	22.6356	22.7394	23.4973	4.0521	3.1402	2.186	2.845	2.3051	2.6652	33.5331	34.758	39.7858	903	822	970	1112	1032	1285	1353	1050	1357	425	458	457	348	347	352	562	595	603	90	79	52	70
GelC01G01250	78.6012	81.3326	82.089	78.9239	82.2878	78.4977	87.472	88.6282	89.1182	1.4315	1.4696	1.507	1.1399	0.8495	2.528	2.0651	2.1156	2.5107	1.1032	1.1182	0.8965	0.1106	0.1868	0.2565	47.291	46.5989	48.7333	5187	5256	5506	5756	5637	6784	6398	5665	6237	81	81	88	68	50	145	113	122	142	54	62	47	6
GelC01G01251	0.5482	0.1866	0.5393	0.3307	0.5281	0.4186	0.9891	0.3773	0.8614	4.2619	3.9378	2.8908	5.0532	5.7358	3.3635	5.2886	5.8546	4.0507	11.3311	13.266	14.0297	6.6709	11.7104	10.6049	0.6468	2.0514	1.605	3	1	3	2	3	3	6	2	5	20	18	14	25	28	16	24	28	19	46	61	61	30
GelC01G01259	133.591	136.83	131.06	148.53	147.126	147.705	143.892	143.48	137.436	76.0712	76.2951	76.5614	89.4095	85.6734	91.3552	80.5562	78.9349	76.5523	75.4509	76.3236	76.1828	77.0588	79.0348	77.769	177.7	181.7	181.279	6304	6323	6286	7746	7207	9128	7526	6558	6878	3078	3007	3197	3814	3606	3747	3152	3255	3096	2641	3026	2856	2988
GelC01G01260	3.0812	3.6858	2.9015	3.0668	2.7986	2.1175	2.5813	4.2717	2.9053	3.7987	4.2688	4.1783	4.1388	4.5401	3.3423	3.5036	4.5333	3.0815	2.6703	2.7766	3.2135	2.6248	2.4955	3.566	6.9592	6.7209	7.0561	70	82	67	77	66	63	65	94	70	74	81	84	85	92	66	66	90	60	45	53	58	49
GelC01G01262	21.0451	20.3911	20.513	22.7626	20.3677	22.124	30.9979	29.7112	28.7046	12.6715	13.5948	16.3712	13.5352	14.1567	15.3159	25.8529	21.8426	25.926	24.0171	30.1746	28.7083	5.3605	7.4799	6.6281	23.6759	27.8038	21.1726	215	204	213	257	216	296	351	294	311	111	116	148	125	129	136	219	195	227	182	259	233	45
GelC01G01268	3.9724	5.2538	5.3444	4.3955	2.9968	3.5814	4.6418	4.2247	4.4226	2.2326	2.6359	2.8395	2.4619	2.1195	1.294	1.9625	2.4919	3.0713	0.4517	0.5981	0.8133	0.5533	0.4424	0.3472	5.3081	4.1912	4.4141	166	215	227	203	130	196	215	171	196	80	92	105	93	79	47	68	91	110	14	21	27	19
GelC01G01271	0	0.7463	0.8988	1.6533	0.8801	0	0.8243	1.1319	1.206	0.4262	1.0938	2.0648	3.6383	3.6873	3.3635	7.0515	3.7637	8.1014	51.4827	52.6289	41.399	52.2551	42.3377	47.2804	1.2935	0.4103	1.0031	0	4	5	10	5	0	5	6	7	2	5	10	18	18	16	32	18	38	209	242	180	235
GelC01G01277	10.1892	11.0305	11.0717	10.5326	9.5049	10.6856	10.0074	11.3185	11.2495	111.874	110.413	110.7	63.3487	62.3231	62.3604	52.1086	56.3811	57.4121	10.085	8.8269	9.6192	6.9455	5.4843	6.823	19.7071	21.0329	19.3657	316	335	349	361	306	434	344	340	370	2975	2860	3038	1776	1724	1681	1340	1528	1526	232	230	237	177
GelC01G01278	0.6914	0.9776	1.8837	1.54	1.2808	0.934	0.5278	1.0433	0.5015	2.2329	1.974	2.4642	2.0003	2.5043	1.285	2.4374	2.3127	2.5443	6.453	5.8237	6.3598	2.0064	2.8186	2.5723	0.5648	0.5374	0.7007	13	18	36	32	25	23	11	19	10	36	31	41	34	42	21	38	38	41	90	92	95	31
GelC01G01288	7.4394	6.9266	6.2669	5.9396	6.4406	5.198	7.5455	6.3755	7.6338	0.2552	0.2911	0.4945	0.2689	0.3271	0.6154	0.4691	0.3617	0.5106	0.6227	0.7234	0.5202	0.7693	0.839	0.9995	5.9378	5.6774	5.2587	306	279	262	270	275	280	344	254	333	9	10	18	10	12	22	16	13	18	19	25	17	26
GelC01G01323	13.8621	15.9976	13.7318	12.1135	15.3659	12.5424	10.6221	12.253	14.2348	15.8344	15.1192	10.6222	11.4484	12.3479	13.9821	13.2826	10.5391	9.6381	19.072	19.7762	20.3171	9.937	8.8936	9.1844	5.9373	6.609	10.2163	146	165	147	141	168	173	124	125	159	143	133	99	109	116	128	116	97	87	149	175	170	86
GelC01G01345	3.4184	3.1194	3.1933	3.1918	3.0653	3.6446	2.6822	2.9473	2.8718	2.6613	3.0043	2.6301	3.2686	2.7928	2.7091	2.4012	2.5905	2.1216	2.3042	2.3698	2.4032	1.1285	1.2438	1.3631	6.5756	6.9408	6.8178	376	336	357	388	350	525	327	314	335	251	276	256	325	274	259	219	249	200	188	219	210	102
GelC01G01346	10.2814	9.7485	9.5784	10.3353	10.1201	10.3839	8.7077	10.2318	9.061	20.0714	20.5639	20.92	23.1031	23.6814	22.5624	20.376	18.0686	20.3014	22.7678	22.8499	22.3417	38.2859	36.6871	37.8881	15.0789	15.3541	14.1397	1469	1364	1391	1632	1501	1943	1379	1416	1373	2459	2454	2645	2984	3018	2802	2414	2256	2486	2413	2743	2536	4495
GelC01G01347	0.0262	0.0803	0.1289	0.0948	0.0757	0.2001	0.0473	0	0	0.6723	0.5333	0.533	1.8551	1.5276	1.4169	1.3588	0.8696	1.2841	1.3423	1.0292	0.8575	1.4349	1.2595	1.204	3.0916	3.0889	3.0496	1	3	5	4	3	10	2	0	0	22	17	18	64	52	47	43	29	42	38	33	26	45
GelC01G01363	285.665	286.317	287.273	272.187	270.879	265.923	259.799	267.981	261.089	673.603	691.972	692.041	651.409	657.142	643.861	647.396	649.28	656.124	307.784	314.376	306.642	295.843	289.339	285.409	174.837	181.449	183.443	21200	20808	21669	22324	20868	25845	21370	19263	20549	42864	42891	45447	43701	43499	41532	39838	42107	41732	16943	19602	18079	18041
GelC01G01364	63.5124	64.7139	64.0331	64.6051	64.6244	63.6634	64.5825	67.1937	66.695	22.9253	24.7337	22.8586	40.5747	38.5524	40.5154	69.0578	68.9864	68.231	90.4683	84.6479	84.4151	63.4134	65.3101	63.7353	40.5979	41.2763	41.3828	5903	5890	6049	6636	6235	7749	6653	6049	6574	1827	1920	1880	3409	3196	3273	5322	5603	5435	6237	6610	6233	4843
GelC01G01376	79.1079	78.8507	83.0203	82.9199	82.1589	82.8881	80.8426	81.3229	78.0245	118.481	115.53	119.418	129.157	127.775	124.794	125.546	122.291	118.956	125.913	124.966	126.389	172.389	170.446	172.676	66.665	66.5859	65.9088	7695	7511	8208	8914	8296	10559	8716	7662	8049	9882	9386	10279	11357	11086	10551	10126	10395	9917	9085	10213	9767	13779
GelC01G01381	5.583	4.1463	3.4955	6.6592	6.1117	8.3325	5.495	5.7641	5.2644	0.296	1.2154	0.2868	1.6844	0.2845	0.5839	0.9182	0.2904	2.0727	0.3421	1.8123	0.6389	1.5442	2.5022	1.8411	6.8868	6.5531	8.6378	22	16	14	29	25	43	24	22	22	1	4	1	6	1	2	3	1	7	1	6	2	5
GelC01G01382	2.9489	5.3141	4.096	2.1974	2.6737	4.636	1.8781	2.8655	5.3977	0.8092	0.6231	0.5881	0.1919	1.5558	0.5987	0	0	0.6072	2.1047	0.8259	2.4018	2.3221	1.2828	0.4195	6.3448	5.2583	3.2379	17	30	24	14	16	35	12	16	33	4	3	3	1	8	3	0	0	3	9	4	11	11
GelC01G01383	11.1343	8.9847	9.8822	9.0885	9.976	9.4533	8.2894	8.0387	8.2963	1.0897	0.839	0.7919	1.0336	0.8729	1.075	0.939	1.1583	0.9994	1.6795	1.6681	1.9602	2.5584	2.879	2.4479	8.8194	7.955	9.1476	143	113	129	129	133	159	118	100	113	12	9	9	12	10	12	10	13	11	16	18	20	27
GelC01G01384	8.1873	5.8569	8.0982	8.0421	6.7904	7.4886	6.3992	5.6502	7.1833	0.9702	1.2057	0.9401	0.8718	0.3927	0.6548	1.1088	0.8016	0.4087	3.3054	2.345	2.2044	2.1845	2.3743	3.0176	10.6932	10.7158	9.9509	187	131	188	203	161	224	162	125	174	19	23	19	18	8	13	21	16	8	56	45	40	41
GelC01G01386	65.0354	66.7334	63.3667	65.3983	61.3162	62.1593	165.35	183.948	159.156	44.4217	42.5893	38.6327	72.5007	83.2896	81.9221	150.565	133.068	160.141	18.9273	15.4364	19.4157	33.1755	28.1673	35.7034	62.8434	58.8089	57.3748	1033	1038	1023	1148	1011	1293	2911	2830	2681	605	565	543	1041	1180	1131	1983	1847	2180	223	206	245	433
GelC01G01394	58.4295	57.6671	78.2293	65.4058	56.722	48.4106	2.9891	1.7102	2.1299	98.5266	102.412	102.278	105.117	104.339	105.686	0.5448	0.3447	0.3514	0.406	1.2547	1.5164	1.2829	0.7424	0.5463	8.5287	8.2845	7.9366	388	375	528	480	391	421	22	11	15	561	568	601	631	618	610	3	2	2	2	7	8	7
GelC01G01397	4.3736	4.296	4.4669	5.2012	3.9724	5.6296	28.5609	25.4581	28.3963	1.0201	1.5959	1.0826	3.9627	3.6892	4.4088	3.014	2.1449	2.4786	1.46	0.5453	1.8875	0.7097	0.3594	0.2518	2.1624	3.2267	2.5611	105	101	109	138	99	177	760	592	723	21	32	23	86	79	92	60	45	51	26	11	36	14
GelC01G01402	381.892	389.074	385.082	372.954	375.485	378.054	480.305	488.067	500.006	145.005	147.527	143.534	124.976	128.179	132.484	151.085	152.958	151.701	157.187	151.034	154.654	146.298	143.886	147.424	530.102	525.464	542.675	12977	12947	13300	14006	13245	16824	18090	16064	18019	4225	4187	4316	3839	3885	3913	4257	4542	4418	3962	4312	4175	4085
GelC01G01408	49.9754	49.1452	51.22	65.3616	64.5046	68.2239	38.5798	35.7073	41.9955	0.4862	0.3038	0.2458	2.9477	2.5606	2.6486	1.0931	1.1201	1.5228	0.391	0.4099	0.1597	0.1103	0.3351	0.1096	11.5492	12.6584	11.9616	2757	2655	2872	3985	3694	4929	2359	1908	2457	23	14	12	147	126	127	50	54	72	16	19	7	5
GelC01G01409	3.3784	3.0467	3.2376	4.6847	3.9731	5.0254	3.8398	3.9863	3.3511	6.6521	6.8292	6.297	8.2026	8.51	6.1585	7.2493	6.728	7.4231	2.7209	4.0733	3.8107	10.8393	8.3819	8.6476	6.5746	6.453	6.1182	77	68	75	118	94	150	97	88	81	130	130	127	169	173	122	137	134	145	46	78	69	203
GelC01G01410	15.368	16.1144	14.1163	7.8956	8.0504	8.9502	19.427	18.8692	17.2744	12.7839	13.2283	13.6875	7.7318	9.1502	8.5658	16.5706	15.6488	16.6143	13.9292	12.4267	11.1476	9.3776	9.1763	7.6902	27.173	29.0732	27.527	708	727	661	402	385	540	992	842	844	505	509	558	322	376	343	633	630	656	476	481	408	355
GelC01G01411	4.5057	3.4573	4.1826	6.2191	5.6892	6.1035	5.6499	5.2563	6.5769	0.9797	0.9144	0.7767	1.3798	1.5982	1.8451	0.921	0.7865	0.6534	0.2402	0.1818	0.1923	0.2788	0.251	0.0923	4.5653	3.7154	4.1925	177	133	167	270	232	314	246	200	274	33	30	27	49	56	63	30	27	22	7	6	6	9
GelC01G01413	4.9652	5.3136	4.1816	3.5582	3.9412	3.8217	7.0599	7.6687	6.5545	1.6214	1.3792	1.6608	1.1425	1.1579	1.0511	2.1557	2.9091	3.5223	0.1071	0.2364	0.25	0.0483	0	0.0961	2.1559	2.542	3.0965	125	131	107	99	103	126	197	187	175	35	29	37	26	26	23	45	64	76	2	5	5	1
GelC01G01415	18.5338	17.3432	20.8208	25.3689	25.6451	25.5254	26.5113	26.093	25.9281	0.3144	0.0807	0.0762	0	0.3022	1.0855	0	0.0771	0	0.2726	0.0802	0.1697	0.2461	0.4984	0.326	1.6699	1.135	1.998	275	252	314	416	395	496	436	375	408	4	1	1	0	4	14	0	1	0	3	1	2	3
GelC01G01417	74.0441	72.235	76.83	82.7444	80.884	80.1912	78.8538	74.1096	78.4736	77.3733	72.5057	71.7286	70.0223	69.7471	69.522	78.2801	78.2602	79.0343	204.336	183.507	197.741	126.535	135.495	133.14	113.696	109.261	111.726	1702	1626	1795	2102	1930	2414	2009	1650	1913	1525	1392	1459	1455	1430	1389	1492	1572	1557	3484	3544	3611	2390
GelC01G01420	11.7659	8.0571	12.8018	10.1453	11.7345	8.3501	8.7421	7.8601	8.3534	1.4529	0.6629	1.2514	0.6125	1.2415	1.4333	2.5041	1.9008	3.3917	12.5031	13.1803	8.5377	5.896	3.7533	4.5192	2.2865	3.1082	1.8238	85	57	94	81	88	79	70	55	64	9	4	8	4	8	9	15	12	21	67	80	49	35
GelC01G01421	3.6879	3.124	2.845	3.0336	3.048	3.072	7.6187	6.3818	7.3697	1.2952	1.1791	0.8761	1.2053	1.386	1.3741	4.9278	5.1793	5.1832	29.3504	29.7033	28.5911	21.5987	22.5459	21.5109	6.9472	7.5045	8.2825	176	146	138	160	151	192	403	295	373	53	47	37	52	59	57	195	216	212	1039	1191	1084	847
GelC01G01424	3.3255	3.311	3.2309	4.3819	3.5639	3.9359	4.1254	3.9054	3.8216	1.9392	2.1152	2.2548	7.6334	8.0858	6.7912	1.0277	0.7373	0.9943	0.1681	0.099	0.1831	0.4047	0.3843	0.1759	5.1008	4.8303	4.9977	160	156	158	233	178	248	220	182	195	80	85	96	332	347	284	41	31	41	6	4	7	16
GelC01G01428	5.2907	6.0227	4.9493	14.1264	6.0993	5.4969	17.685	6.6264	17.8287	0	0	0.196	0	0.0972	0.5987	0	0	0	0	0	0	0	0	0	0	0	0	61	68	58	180	73	83	226	74	218	0	0	2	0	1	6	0	0	0	0	0	0	0
GelC01G01432	5.8762	5.2133	5.2479	5.8745	6.0516	6.039	5.4414	5.1642	5.3356	9.2494	9.0937	9.2709	9.7282	9.392	9.1924	8.7506	9.4936	9.2667	17.3856	17.3863	17.0778	10.2622	10.0476	9.6254	6.8549	6.8293	6.7112	1593	1384	1446	1760	1703	2144	1635	1356	1534	2150	2059	2224	2384	2271	2166	1967	2249	2153	3496	3960	3678	2286
GelC01G01440	0.5723	0.8766	0	1.2083	0.4594	1.5295	1.0327	1.7726	0.8994	0.3337	0.4568	0	1.0552	0	0.8779	0.3451	0.7641	0.4452	2.9577	1.4759	2.5214	3.4825	4.2323	5.1902	0	0.3213	0.2095	6	9	0	14	5	21	12	18	10	3	4	0	10	0	8	3	7	4	23	13	21	30
GelC01G01448	88.9881	82.9004	81.7496	10.3594	10.6947	9.1395	0	0	0	59.4774	57.5303	59.9849	4.2216	8.3626	3.7919	0	0.1985	0	1.4031	0.2065	0	2.5332	0.6414	2.3072	0	0	0	513	468	479	66	64	69	0	0	0	294	277	306	22	43	19	0	1	0	6	1	0	12
GelC01G01452	3.7081	4.0061	4.0184	5.0086	4.1416	4.9037	13.9396	14.703	14.7459	0.3447	0.193	0.5466	0.5945	0.482	0.711	3.3378	4.3048	2.3828	1.7026	0.6077	0.947	0.1308	0.2649	0.3899	8.7502	8.3263	8.8804	138	146	152	206	160	239	575	530	582	11	6	18	20	16	23	103	140	76	47	19	28	4
GelC01G01460	21.9998	20.8712	21.5937	21.5428	21.2557	22.5408	21.9028	22.5655	20.7442	8.8154	8.1778	8.9095	8.4336	8.2848	7.7085	7.8451	7.2802	7.165	17.3288	18.9379	17.0149	7.6947	7.4562	7.787	36.3647	35.8443	34.0117	1691	1571	1687	1830	1696	2269	1866	1680	1691	581	525	606	586	568	515	500	489	472	988	1223	1039	486
GelC01G01461	0.7559	0.9501	0.6293	0.5788	0.6722	0.666	0.7345	0.4202	0.4935	3.5264	5.152	3.0228	2.7017	3.3249	2.4753	3.2259	2.7283	3.8674	4.7036	4.2911	5.0504	1.9814	3.1534	2.7422	0.8233	0.5876	0.6385	13	16	11	11	12	15	14	7	9	52	74	46	42	51	37	46	41	57	60	62	69	28
GelC01G01462	4.6995	4.4589	3.932	4.1686	3.8321	3.4472	4.2567	2.9608	3.1926	2.5246	3.0792	3.3872	2.804	3.4434	3.2143	3.3917	3.1124	3.7779	5.8367	6.4303	6.1717	3.0397	2.8277	3.0202	8.7758	8.1013	8.8166	254	236	216	249	215	244	255	155	183	117	139	162	137	166	151	152	147	175	234	292	265	135
GelC01G01463	8.4998	7.9712	5.8027	4.8658	5.1802	6.6228	6.5732	7.5218	6.5426	19.4212	19.1075	14.5062	20.9162	27.2271	21.7535	25.9411	21.8356	24.8952	51.6823	47.8995	43.8882	21.5325	20.7384	21.3945	7.3681	11.6852	7.0471	49	45	34	31	31	50	42	42	40	96	92	74	109	140	109	124	110	123	221	232	201	102
GelC01G01466	2.8246	2.9477	2.8859	2.7524	3.4685	3.2471	2.6884	3.1084	3.0292	232.834	229.706	231.365	194.687	195.485	190.803	121.454	121.282	122.847	2.0713	2.8631	2.5005	9.0846	9.6405	7.8629	3.4608	3.1712	3.4592	182	186	189	196	232	274	192	194	207	12864	12362	13192	11340	11235	10686	6489	6829	6784	99	155	128	481
GelC01G01467	28.2867	27.0372	29.7637	32.6139	29.8731	30.5629	26.6406	27.104	24.9657	78.6839	82.3267	79.9249	88.6304	90.6952	86.7643	71.9287	74.8194	73.0292	35.2994	32.1083	33.7615	62.9327	63.9484	62.8418	13.9724	14.1663	14.3273	1641	1536	1755	2091	1799	2322	1713	1523	1536	3914	3989	4103	4648	4693	4375	3460	3793	3631	1519	1565	1556	3000
GelC01G01470	21.5281	21.6528	21.6851	22.3238	22.2708	22.0965	19.6883	19.697	19.5034	12.3514	12.6802	12.2664	15.3679	16.0484	14.7777	13.2907	13.9998	13.4654	9.1154	9.1332	9.2605	5.77	5.4721	6.0065	19.0861	19.6931	18.7543	2856	2813	2924	3273	3067	3839	2895	2531	2744	1405	1405	1440	1843	1899	1704	1462	1623	1531	897	1018	976	629
GelC01G01471	1139.99	1166.16	1130.47	1089.49	1042.34	1048.01	1296.72	1349.88	1328.95	380.837	368.118	365.185	279.478	283.51	289.723	389.019	377.974	381.017	401.39	389.921	383.767	287.218	293.482	275.037	1261.73	1160.49	1232.91	9733	9750	9810	10280	9238	11718	12271	11163	12033	2788	2625	2759	2157	2159	2150	2754	2820	2788	2542	2797	2603	2015
GelC01G01497	21.7474	20.3824	20.0775	32.0779	35.586	34.6906	24.9965	29.8342	31.3211	1.0423	2.6751	2.6933	2.4717	2.171	1.8851	0.8982	1.875	1.0428	3.213	5.8505	4.4999	1.994	0.9179	1.9812	17.2234	25.754	20.7707	146	134	137	238	248	305	186	194	223	6	15	16	15	13	11	5	11	6	16	33	24	11
GelC01G01502	25.1403	26.3194	25.9813	20.6664	22.3554	19.4514	27.6457	28.9504	24.9002	11.6268	11.0182	10.6633	8.7785	10.2052	8.5161	12.3852	11.9808	14.3556	27.4648	28.3352	27.0705	13.715	13.0271	14.0303	34.6196	38.7445	37.4881	754	773	792	685	696	764	919	841	792	299	276	283	238	273	222	308	314	369	611	714	645	338
GelC01G01504	3.7109	3.8638	4.367	10.4027	7.7455	12.029	9.8145	9.8036	9.0566	1.5275	2.3087	2.4257	6.3187	3.8342	5.1066	5.7918	5.9952	6.6222	5.8857	5.6726	7.1899	4.5604	5.4706	6.2908	8.156	9.0679	8.7483	102	104	122	316	221	433	299	261	264	36	53	59	157	94	122	132	144	156	120	131	157	103
GelC01G01507	6.5223	6.5616	7.2473	8.081	7.9428	7.9202	5.2739	6.2074	5.545	6.1611	6.0831	5.7316	8.4792	8.3471	8.7175	7.2723	7.4537	7.4666	12.0399	12.2931	12.2042	18.731	18.6234	19.3762	8.8675	8.724	8.8503	742	731	838	1016	938	1180	665	684	669	601	578	577	872	847	862	686	741	728	1016	1175	1103	1751
GelC01G01511	15.384	16.2994	16.453	16.2718	15.6038	15.235	18.3563	17.6717	16.3378	8.1135	6.3807	8.7815	7.0279	4.827	6.7656	6.1422	6.7594	6.984	6.3352	7.0304	7.2039	4.1853	3.9475	4.0949	21.063	19.9245	20.2926	586	608	637	685	617	760	775	652	660	265	203	296	242	164	224	194	225	228	179	225	218	131
GelC01G01519	0.5918	0.4964	0.4367	2.8689	2.9321	3.6315	0.3433	0.4146	0.4783	6.0641	6.504	5.8999	3.18	2.8911	3.1614	1.555	1.5722	1.5537	1.2823	1.0063	0.6652	0.5402	0.495	0.7667	1.4964	1.8985	1.8102	28	23	21	150	144	225	18	19	24	246	257	247	136	122	130	61	65	63	45	40	25	21
GelC01G01521	0.0216	0.0661	0.0637	0.0781	0.0208	0.033	0	0.0223	0	1.8625	2.0413	1.1218	1.8621	1.0888	1.0428	0.4685	0.5433	0.6043	2.2111	2.5686	2.0645	0.8667	0.6916	0.8611	0.1782	0.2181	0.237	1	3	3	4	1	2	0	1	0	74	79	46	78	45	42	18	22	24	76	100	76	33
GelC01G01522	14.4568	8.3809	12.5937	9.4702	11.8957	10.5215	13.179	13.1376	12.9217	3.4247	4.3273	4.2545	1.1661	2.8702	3.2052	2.6334	2.8434	2.3721	1.4211	0.8066	0.9478	0.4582	0.1856	0.4552	15.8136	15.8927	16.6173	192	109	170	139	164	183	194	169	182	39	48	50	14	34	37	29	33	27	14	9	10	5
GelC01G01530	267.356	266.674	278.033	235.751	232.357	240.673	209.319	194.542	206.762	235.776	235.546	238.262	186.316	191.901	188.002	146.315	151.397	149.833	261.756	257.892	248.043	58.0214	53.8763	58.6417	413.358	408.038	400.271	17266	16865	18250	16826	15577	20355	14983	12169	14161	13056	12705	13616	10877	11054	10553	7835	8544	8293	12539	13993	12726	3079
GelC01G01531	64.6779	64.7856	67.3215	69.1538	66.3354	71.0584	59.4047	56.0517	59.0145	14.7161	14.6206	13.3397	11.9092	12.4317	12.2729	16.4536	16.8812	17.1961	30.5598	32.159	30.3708	17.7818	17.6973	16.2251	56.9859	58.779	60.3349	4608	4520	4875	5445	4906	6630	4691	3868	4459	899	870	841	767	790	760	972	1051	1050	1615	1925	1719	1041
GelC01G01537	6.2188	6.5224	6.2116	5.2081	5.4738	4.9173	6.0854	6.138	6.1814	4.7615	4.8127	4.0549	3.8646	3.5628	3.5471	4.3781	3.769	4.9602	2.44	2.9056	2.5696	2.5355	2.4511	2.7864	7.6851	7.6435	7.0476	591	607	600	547	540	612	641	565	623	388	382	341	332	302	293	345	313	404	172	232	194	198
GelC01G01539	29.8757	31.68	32.3075	34.436	37.3036	34.9964	31.547	33.8066	30.5268	37.8647	38.9836	35.8116	39.9292	39.5131	38.2906	37.2582	35.0778	37.4507	51.5061	59.6832	58.9018	59.6503	62.1684	59.4916	28.4358	27.3281	28.1893	1614	1676	1774	2056	2092	2476	1889	1769	1749	1754	1759	1712	1950	1904	1798	1669	1656	1734	2064	2709	2528	2648
GelC01G01540	96.2104	95.4884	96.0233	91.7935	93.6803	89.5425	71.8627	70.1424	71.4066	11.76	11.8072	11.2279	7.6548	8.1314	9.7067	8.7023	8.215	9.1102	1.9955	2.4664	2.3056	1.7788	1.8927	1.9687	42.4161	46.9666	46.2974	5200	5054	5275	5483	5256	6338	4305	3672	4093	545	533	537	374	392	456	390	388	422	80	112	99	79
GelC01G01541	0.287	0.3583	0.4079	0.3752	0.4609	0.6088	0.1439	0.0988	0.0301	0.2976	0.7255	0.2883	0.5998	0.6079	0.9541	0.8847	0.657	0.7443	2.4079	2.3915	2.2081	8.2674	7.0757	9.4099	15.3159	15.1826	15.1632	9	11	13	13	15	25	5	3	1	8	19	8	17	17	26	23	18	20	56	63	55	213
GelC01G01546	3.2781	2.678	2.5043	3.0883	1.9505	2.0467	2.0703	2.6478	2.1092	1.4168	1.9624	1.9394	1.5145	1.7295	2.0632	1.7674	1.6771	1.89	1.0918	1.2853	1.4321	1.3376	1.6637	1.6088	5.1647	4.7845	4.6791	170	136	132	177	105	139	119	133	116	63	85	89	71	80	93	76	76	84	42	56	59	57
GelC01G01552	9.0618	9.3493	8.4954	9.0383	8.589	9.051	10.027	9.4739	9.4678	13.9089	13.5683	14.5839	14.3683	16.3253	15.6505	20.1866	20.096	18.4972	7.7793	7.3887	6.6735	12.7012	13.0815	11.7129	20.9905	19.7513	19.3961	870	879	829	959	856	1138	1067	881	964	1145	1088	1239	1247	1398	1306	1607	1686	1522	554	596	509	1002
GelC01G01557	50.0504	51.1708	48.2243	50.5301	53.1439	48.8289	58.2148	58.6208	53.9144	28.8373	30.4632	30.1252	31.8679	32.253	34.014	29.3164	27.544	27.7824	30.9462	31.6102	32.2522	20.3518	20.7097	19.5472	66.688	61.0875	59.6322	2514	2517	2462	2805	2771	3212	3241	2852	2872	1242	1278	1339	1447	1445	1485	1221	1209	1196	1153	1334	1287	840
GelC01G01560	10.1256	9.7838	9.4725	10.2325	10.798	10.5893	8.7604	9.2931	8.4433	13.2227	14.0516	13.6729	17.5306	16.2634	17.188	15.2133	15.2731	15.7368	22.5249	23.1625	21.5178	21.4166	21.7333	22.0653	14.6488	14.3532	13.9341	1729	1636	1644	1931	1914	2368	1658	1537	1529	1936	2004	2066	2706	2477	2551	2154	2279	2303	2853	3323	2919	3005
GelC01G01574	1.2545	1.5121	1.6794	1.5259	1.2085	1.4762	1.4473	1.3377	1.3962	1.1273	0.7633	0.767	0.6143	0.7378	0.6625	0.1984	0.0471	0.144	13.3639	11.3579	12.9178	10.0864	9.0745	10.2455	27.5414	25.4911	27.0521	61	72	83	82	61	94	78	63	72	47	31	33	27	32	28	8	2	6	482	464	499	403
GelC01G01576	22.4261	24.2715	26.2904	33.75	31.4141	33.2235	22.946	21.4348	26.0572	69.5083	70.266	70.0625	98.7774	96.7985	97.6455	79.9295	80.3689	76.3491	14.3567	12.0359	12.909	66.411	71.2513	68.9716	8.1302	9.0424	8.9218	1253	1328	1493	2084	1822	2431	1421	1160	1544	3330	3279	3464	4989	4824	4742	3703	3924	3656	595	565	573	3049
GelC01G01577	4.3055	4.7727	4.7983	5.4472	4.4779	5.0429	3.7355	3.3305	4.0118	4.5917	4.3186	4.7937	7.2355	6.0801	6.5754	5.3456	5.9879	6.2536	0.274	0.4384	0.4956	0.6028	0.7983	0.9214	0.8542	0.8983	0.6833	339	368	384	474	366	520	326	254	335	310	284	334	515	427	450	349	412	422	16	29	31	39
GelC01G01585	6.3045	6.8431	6.4413	6.3828	7.3686	6.7834	6.7421	6.9186	5.7784	27.0966	26.0761	24.3131	19.435	18.8074	18.9703	19.3007	21.1138	21.5795	8.2022	9.3928	9.2399	5.3117	5.7326	4.6379	15.8915	16.2847	15.4418	286	304	297	320	347	403	339	304	278	1054	988	976	797	761	748	726	837	839	276	358	333	198
GelC01G01589	85.7032	76.6331	75.3319	85.4212	75.6454	73.0822	0.1963	0	0	128.617	118.499	139.131	112.373	122.179	116.621	0	0.2489	0	119.352	101.747	117.188	97.9452	72.922	87.3224	58.0028	47.3776	52.5433	394	345	352	434	361	440	1	0	0	507	455	566	467	501	466	0	1	0	407	393	428	370
GelC01G01591	3.0453	2.6187	3.3115	4.5684	5.1467	4.5691	4.9407	6.0674	5.1636	0.7165	0.6077	0.3019	0.5319	0.5091	0.2766	0.741	0.7948	0.4675	0.9724	1.0492	1.0424	0.5527	0.7902	0.6783	10.275	10.197	10.9989	114	96	126	189	200	224	205	220	205	23	19	10	18	17	9	23	26	15	27	33	31	17
GelC01G01592	63.3321	61.7518	65.8804	76.5237	73.1828	75.1879	62.397	66.686	64.065	79.8106	78.9965	78.0346	79.2448	80.9356	82.7118	85.2607	88.4244	83.5843	102.129	106.375	104.465	82.4766	82.477	82.9027	59.1601	60.0083	59.3656	2967	2833	3137	3962	3559	4613	3240	3026	3183	3206	3091	3235	3356	3382	3368	3312	3620	3356	3549	4187	3888	3175
GelC01G01596	6.7174	6.5002	6.0478	13.1612	13.2461	12.8951	8.6447	8.633	8.3366	1.1818	1.3005	1.3715	1.8393	2.2314	2.2131	2.437	2.4165	2.5347	1.628	1.5456	1.604	1.6099	1.5781	1.3574	8.0475	8.298	8.4816	1107	1049	1013	2397	2266	2783	1579	1378	1457	167	179	200	274	328	317	333	348	358	199	214	210	218
GelC01G01597	14.6024	14.6774	13.0138	14.4078	14.4348	14.5669	14.8977	14.4787	13.1001	12.5497	11.9953	11.0135	14.1735	13.5081	13.6862	14.2675	13.513	14.504	18.9798	18.757	18.2845	23.2028	22.1001	22.988	13.2502	13.5149	12.6419	1338	1317	1212	1459	1373	1748	1513	1285	1273	986	918	893	1174	1104	1090	1084	1082	1139	1290	1444	1331	1747
GelC01G01601	59.5871	56.9126	58.8665	58.0136	51.1549	53.2078	60.6049	60.0666	55.6671	14.1983	17.8725	14.5184	16.8514	16.8042	23.016	15.0514	12.7415	12.9202	15.1756	14.2718	15.6324	5.3605	5.3535	5.4741	42.7322	43.0657	46.147	974	911	978	1048	868	1139	1098	951	965	199	244	210	249	245	327	204	182	181	184	196	203	72
GelC01G01604	37.4061	35.6918	37.9704	35.1821	34.9682	34.8706	37.0047	35.042	38.8861	12.833	13.2323	12.58	10.1497	12.0309	13.4903	14.5087	13.3079	13.4193	59.7489	58.7259	56.0898	21.9022	21.8457	22.3048	51.8756	50.2625	52.8887	2332	2179	2406	2424	2263	2847	2557	2116	2571	686	689	694	572	669	731	750	725	717	2763	3076	2778	1122
GelC01G01605	13.5445	12.7735	16.9318	21.9881	25.7885	24.335	29.5438	27.5561	28.2474	38.8401	41.5912	41.2368	55.7022	59.4904	56.1904	36.8013	37.2901	38.3007	6.3372	7.0174	7.2208	8.1447	8.0522	9.5375	4.5123	4.9198	3.7616	170	157	216	305	336	400	411	335	376	418	436	458	632	666	613	383	409	412	59	74	72	84
GelC01G01606	5.4362	4.8574	6.5742	3.2793	4.255	5.5347	48.5357	53.9034	45.8133	2.1133	3.39	1.1519	7.8929	6.9836	13.6815	9.8342	6.6097	6.2108	12.3673	7.8183	8.1258	2.4809	2.7917	5.4778	6.5477	6.612	6.4663	48	42	59	32	39	64	475	461	429	16	25	9	63	55	105	72	51	47	81	58	57	18
GelC01G01609	1.3607	1.4887	2.1037	1.8468	2.247	1.7811	4.9981	8.7297	6.2317	9.6346	12.9166	13.8388	31.8241	29.3112	33.769	33.4056	35.034	36.2885	5.11	7.0564	6.3616	1.6559	1.9166	1.7628	3.2109	3.2735	3.0947	14	15	22	21	24	24	57	87	68	85	111	126	296	269	302	285	315	320	39	61	52	14
GelC01G01624	0.4662	0.5951	0.774	0.7382	0.7859	0.8677	0.5783	0.6317	0.9341	0.1359	0.2442	0.2305	0.2901	0.1633	0.2011	0.1054	0.1	0.5439	0.3535	0.5895	0.6968	0.39	0.5028	0.5285	2.8533	3.0749	3.1351	16	20	27	28	28	39	22	21	34	4	7	7	9	5	6	3	3	16	9	17	19	11
GelC01G01626	4.5966	5.6169	5.2593	7.0567	7.3884	8.0058	6.5935	6.1854	7.6702	0.1205	0.0618	0	0.0571	0.0869	0.3268	0.1246	0.1182	0.0603	0.1741	0.2152	0.195	0.0629	0.0318	0.0625	27.1784	27.92	27.8152	178	213	207	302	297	406	283	232	315	4	2	0	2	3	11	4	4	2	5	7	6	2
GelC01G01629	33.6005	32.8386	34.6733	31.4159	32.2724	29.7969	36.1491	35.6401	36.1385	21.087	20.3382	20.6297	22.0651	21.9444	20.2587	20.5762	19.0687	19.0656	11.4	11.7815	9.2979	17.8273	15.3574	15.7582	58.3079	58.1913	58.4382	1351	1293	1417	1396	1347	1569	1611	1388	1541	727	683	734	802	787	708	686	670	657	340	398	297	589
GelC01G01630	2.0556	1.9591	2.1572	2.108	1.5842	2.9823	2.3491	3.1126	3.295	1.5982	1.8869	1.1615	1.5159	1.2291	1.419	2.6443	1.9602	2.7182	1.6627	1.2233	1.2937	0.1668	0.4223	0.2486	2.9104	3.231	2.7836	30	28	32	34	24	57	38	44	51	20	23	15	20	16	18	32	25	34	18	15	15	2
GelC01G01636	7.2893	8.5601	8.4984	7.9478	7.1273	8.182	12.1008	10.0467	11.6158	12.7941	11.7384	12.768	17.256	15.2822	16.4792	17.2302	15.807	17.478	9.3356	9.8471	9.4047	14.4595	14.9584	15.4244	9.9336	7.3654	9.4041	200	230	237	241	203	294	368	267	338	301	269	310	428	374	393	392	379	411	190	227	205	326
GelC01G01641	6.0988	5.5493	5.7098	6.2801	5.9605	6.2469	6.2485	6.9674	5.6115	5.4077	5.7992	5.4903	5.1457	6.1919	6.3881	5.325	5.8469	5.5137	7.3859	6.9601	5.911	10.3513	11.0841	9.7493	4.3559	4.1614	4.4912	413	368	393	470	419	554	469	457	403	314	328	329	315	374	376	299	346	320	371	396	318	576
GelC01G01646	12.9796	13.2544	13.8938	9.1739	8.774	9.9961	4.5234	4.486	3.5719	0.0975	0.0333	0	0.0308	0.0312	0.0641	0.0336	0.0319	0.0325	1.4269	1.1603	0.9466	1.7626	2.0941	1.3809	0.4272	0.8756	0.9786	466	466	507	364	327	470	180	156	136	3	1	0	1	1	2	1	1	1	38	35	27	52
GelC01G01650	0.8524	0.587	0.6046	0.269	0.3055	0.3027	0.5723	0.2456	0.5981	0.0694	0.0237	0	0	0.0222	0	0.0717	0.1361	0.1619	0.1069	0.0236	0.0749	0.0241	0.0977	0.0959	0.1169	0.1558	0.0871	43	29	31	15	16	20	32	12	32	3	1	0	0	1	0	3	6	7	4	1	3	1
GelC01G01654	7.1035	7.8583	6.3482	6.4543	6.7289	6.3508	6.1953	6.1726	6.0004	3.1067	2.5869	2.6424	1.3752	2.3228	1.1918	3.4625	4.2338	3.2808	5.9454	5.4956	5.4021	4.1423	2.9913	3.3641	11.5941	10.3013	10.8868	240	260	218	241	236	281	232	202	215	90	73	79	42	70	35	97	125	95	149	156	145	115
GelC01G01655	9.7063	10.0179	10.3063	9.5726	9.4905	9.2208	16.8018	16.5014	16.2566	4.9085	4.9646	4.9207	3.7132	3.8216	3.7662	7.1564	7.4445	7.1905	3.7407	3.686	4.0682	1.682	1.7804	1.533	11.0722	11.8191	12.3232	934	944	1008	1018	948	1162	1792	1538	1659	405	399	419	323	328	315	571	626	593	267	298	311	133
GelC01G01657	0.516	0.828	0.7796	1.1505	1.1539	1.2101	1.0474	1.0464	0.9209	236.485	248.717	247.163	232.468	230.293	230.983	153.765	161.444	152.894	2.1862	2.3687	2.5515	4.1263	4.2925	4.0998	0.4348	0.7034	0.2833	28	44	43	69	65	86	63	55	53	11004	11273	11869	11404	11147	10895	6919	7656	7111	88	108	110	184
GelC01G01663	162.278	158.279	163.349	147.366	146.113	143.875	138.601	131.81	132.097	1.7163	2.8798	1.4664	1.2079	1.0112	4.0053	1.2023	0.8511	1.1078	5.2693	5.236	5.378	4.9685	5.1879	4.1139	30.5455	30.4334	30.0582	10255	9795	10492	10292	9585	11907	9708	8068	8853	93	152	82	69	57	220	63	47	60	247	278	270	258
GelC01G01667	18.848	20.022	18.2812	25.3084	26.4296	24.3303	18.4887	17.8049	18.1566	48.2576	47.9605	49.4767	67.79	66.2144	64.6985	48.3605	52.6269	49.5596	58.8915	56.1754	54.2787	104.408	102.276	102.973	25.3894	26.2737	25.7102	1341	1395	1322	1990	1952	2267	1458	1227	1370	2944	2850	3115	4360	4202	4001	2853	3272	3022	3108	3358	3068	6104
GelC01G01668	77.9962	73.992	71.0515	73.962	75.6013	71.0308	71.1323	72.8486	70.5677	33.2383	31.2935	32.6363	33.875	32.9005	34.318	28.3795	26.8889	30.6372	40.283	39.8765	41.9767	31.0309	30.1299	31.5203	148.696	151.195	149.455	4521	4200	4186	4738	4549	5392	4570	4090	4338	1652	1515	1674	1775	1701	1729	1364	1362	1522	1732	1942	1933	1478
GelC01G01669	6.5917	9.3883	6.8267	7.848	6.1829	6.3579	8.4512	6.4473	5.3977	4.653	3.323	2.5484	1.5351	2.9172	3.1932	3.5564	1.3895	2.2264	2.3386	1.8582	1.7468	1.8999	2.5656	2.3072	11.6662	12.2695	10.4754	38	53	40	50	37	48	54	36	33	23	16	13	8	15	16	17	7	11	10	9	8	9
GelC01G01671	6.2383	4.8039	5.0309	8.6984	5.911	6.2472	3.3216	4.6457	3.6644	0.4771	0.9796	0.4623	1.9232	0.5733	0.8236	1.48	1.9895	1.3126	4.1361	3.4082	2.9608	3.2359	1.6386	2.2259	19.6682	20.3226	19.2011	61	46	50	94	60	80	36	44	38	4	8	4	17	5	7	12	17	11	30	28	23	26
GelC01G01674	14.724	14.0851	14.4031	17.4066	18.7897	18.4261	17.5469	16.4973	17.8998	42.6005	42.4851	43.6698	70.0195	67.6274	65.4884	36.5351	36.2163	35.7257	3.2893	3.7601	3.6038	50.9583	52.5474	54.0763	8.8028	8.6454	8.8885	1044	978	1038	1364	1383	1711	1379	1133	1346	2590	2516	2740	4488	4277	4036	2148	2244	2171	173	224	203	2969
GelC01G01675	9.1359	8.4407	11.1286	10.1167	10.9382	8.7034	10.4798	8.983	8.4914	15.4747	15.5221	14.1097	19.6351	20.8266	18.8695	14.848	16.0802	16.0404	0.1173	0.0518	0.0548	0.5294	0.3217	0.3156	8.9827	11.7711	11.7028	210	190	260	257	261	262	267	200	207	305	298	287	408	427	377	283	323	316	2	1	1	10
GelC01G01676	3.6479	3.2428	3.2792	2.6597	3.0212	3.1061	2.9479	3.4546	2.8582	0.2908	0.3771	0.1631	0.2177	0.1177	0.4529	0.2374	0.2853	0.2756	2.5828	2.8113	3.0062	2.1718	1.7952	1.7453	7.8032	8.0291	7.6217	278	242	254	224	239	310	249	255	231	19	24	11	15	8	30	15	19	18	146	180	182	136
GelC01G01677	15.5659	14.941	14.7589	12.8542	13.2416	13.0521	14.1759	14.5514	14.5525	3.2533	3.0978	2.979	2.8622	3.2917	3.1934	3.8605	3.0646	3.499	4.6069	4.557	4.1434	5.5421	5.6128	5.4391	15.7081	15.1115	15.7816	2232	2098	2151	2037	1971	2451	2253	2021	2213	400	371	378	371	421	398	459	384	430	490	549	472	653
GelC01G01679	30.9647	32.7652	30.6964	33.7627	35.2653	34.2372	32.1308	34.5644	31.6192	80.7469	74.9492	72.601	92.5774	88.7563	92.5794	105.466	102.784	101.994	38.3798	40.0195	39.045	30.5956	28.9798	28.6935	82.6941	81.6521	80.6473	1712	1774	1725	2063	2024	2479	1969	1851	1854	3828	3461	3552	4627	4377	4449	4835	4966	4833	1574	1859	1715	1390
GelC01G01680	1.1648	0.3785	0.7032	0.8863	0.7905	0.6671	0.7165	0.7379	0.9485	1.4202	1.7432	1.9744	2.1963	2.5821	2.7411	2.2667	1.6964	2.3475	0.5353	0.3781	0.1999	0.6443	0.4242	0.6082	1.4055	1.3672	1.4533	44	14	27	37	31	33	30	27	38	46	55	66	75	87	90	71	56	76	15	12	6	20
GelC01G01681	0.6631	0.4514	0.7611	0.5	0.8517	1.1814	0.7977	0.4564	1.7715	0	0	0	0.1223	0	0	0	0	0.1289	0	0	0	0	0.1362	0.1336	2.0863	6.3279	3.3976	6	4	7	5	8	14	8	4	17	0	0	0	1	0	0	0	0	1	0	0	0	0
GelC01G01682	2.8132	2.9296	3.124	1.8902	2.3612	1.8929	3.0156	2.5881	2.889	0.4223	0.3335	0.1574	0.493	0.2186	0.1923	0.6382	0.2869	0.13	0.9012	1.3592	0.8414	0.2373	0.9612	0.4378	7.6901	6.8484	6.8198	101	103	114	75	88	89	120	90	110	13	10	5	16	7	6	19	9	4	24	41	24	7
GelC01G01683	9.0672	8.3753	9.0223	9.1554	8.4568	9.3154	12.8658	12.2547	12.5525	0.3605	0.4935	1.0479	0.5699	0.9704	0.9483	0.9693	0.7546	0.8656	0.8612	0.932	1.0894	0.9028	1.4985	0.7226	7.7562	7.0102	7.5798	440	398	445	491	426	592	692	576	646	15	20	45	25	42	40	39	32	36	31	38	42	36
GelC01G01684	55.9007	52.5117	63.035	36.3893	34.9768	35.039	31.0687	29.0248	27.5066	72.6629	78.3988	72.801	45.4784	45.3006	46.8306	42.6756	39.655	41.098	6.5484	6.0398	6.285	51.2864	47.9275	51.4169	33.2664	32.9037	29.3779	2060	1895	2361	1482	1338	1691	1269	1036	1075	2296	2413	2374	1515	1489	1500	1304	1277	1298	179	187	184	1553
GelC01G01690	3.2906	3.4453	3.6063	4.7489	4.0527	4.3256	4.209	5.8485	5.3808	2.2831	2.6432	1.9299	2.8107	3.6425	3.3545	5.9778	6.3872	7.0957	0.1685	0	0.1049	0	0.1027	0.2518	5.0129	4.77	4.299	79	81	88	126	101	136	112	136	137	47	53	41	61	78	70	119	134	146	3	0	2	0
GelC01G01691	3.0275	3.3726	3.1648	4.7005	5.3523	4.4396	5.6801	4.866	5.1092	2.4073	2.3479	2.08	3.2539	3.4521	2.6123	6.6592	6.4959	5.7803	0.371	0.2252	0.1949	0.2303	0.2332	0.1456	4.2215	4.3067	4.1173	176	192	187	302	323	338	366	274	315	120	114	107	171	179	132	321	330	288	16	11	9	11
GelC01G01694	62.8835	62.1061	63.9607	56.8075	59.711	58.9598	34.7491	36.1549	35.5652	4.22	4.675	4.5974	2.465	2.7275	3.5515	3.2051	3.0178	3.244	4.9609	4.4284	4.9922	13.1858	12.2959	12.3597	18.8865	18.7977	16.3858	3076	2975	3180	3071	3032	3777	1884	1713	1845	177	191	199	109	119	151	130	129	136	180	182	194	530
GelC01G01697	27.6258	27.854	28.4253	35.7779	40.4026	34.1248	42.8009	38.2091	39.0943	251.488	261.685	253.354	265.628	277.137	265.467	237.167	243.07	242.136	85.7248	88.5656	93.005	62.3003	65.3009	62.0064	31.2565	32.29	30.4284	633	625	662	906	961	1024	1087	848	950	4941	5008	5137	5502	5664	5287	4506	4867	4755	1457	1705	1693	1173
GelC01G01704	41.4586	40.1839	39.0332	37.9399	35.9014	35.16	37.1363	38.2206	35.0943	28.1373	28.4708	28.8897	29.3497	31.6081	31.8369	31.9076	30.6733	31.1305	64.9844	63.3635	65.4507	71.5468	70.1679	71.8676	39.057	41.5353	40.1572	1672	1587	1600	1691	1503	1857	1660	1493	1501	973	959	1031	1070	1137	1116	1067	1081	1076	1944	2147	2097	2371
GelC01G01709	2.8094	2.7331	2.7697	2.9029	2.879	2.6307	2.4616	3.0437	2.709	0.7146	0.7613	0.7512	0.7737	0.512	0.6584	0.7947	0.8004	0.634	1.2547	1.149	1.4553	0.7668	0.684	0.8527	5.4086	5.4775	5.2426	486	463	487	555	517	596	472	510	497	106	110	115	121	79	99	114	121	94	161	167	200	109
GelC01G01710	50.3074	53.7199	55.1172	53.6885	51.5566	51.2446	57.376	59.3386	62.802	29.3749	24.2875	25.2162	25.432	25.737	25.0887	32.1705	28.3203	29.7833	8.8423	8.1687	8.4688	9.134	7.9172	8.4214	95.378	101.613	101.564	1488	1556	1657	1755	1583	1985	1881	1700	1970	745	600	660	680	679	645	789	732	755	194	203	199	222
GelC01G01713	1.8705	2.2842	1.6506	1.5529	2.7492	1.9731	1.5484	1.6524	1.5091	10.5023	11.2898	11.1135	8.6818	8.1504	8.9407	5.1162	5.2739	4.7924	8.5268	9.0887	9.2235	7.1574	7.1537	6.412	0.8418	1.1691	0.8892	97	116	87	89	148	134	89	83	83	467	489	510	407	377	403	220	239	213	328	396	380	305
GelC01G01717	14.296	13.7022	14.7645	15.1484	14.4966	13.8368	12.5587	12.0191	11.9429	21.2308	19.5439	19.3441	23.5137	24.8618	25.7535	20.4172	20.2342	19.2412	11.0453	12.0153	11.9441	22.8156	21.5354	22.5682	10.6039	10.1371	11.6119	684	642	718	801	720	867	666	557	606	871	781	819	1017	1061	1071	810	846	789	392	483	454	897
GelC01G01719	28.8473	29.349	28.513	27.9117	29.8184	30.5575	29.298	31.2416	31.0221	15.7022	17.1737	17.3543	15.8083	15.8122	16.9319	15.4338	17.9091	15.7718	13.3348	12.4392	11.813	6.7812	7.2292	6.2219	42.8445	40.4693	44.876	1082	1078	1087	1157	1161	1501	1218	1135	1234	505	538	576	536	529	552	480	587	507	371	392	352	209
GelC01G01720	0.0873	0.0446	0.0429	0.1448	0.1682	0.1111	0.0263	0	0.0549	0.0679	0	0	0.0161	0.0489	0	0	0.0333	0.0339	0.8629	0.6407	0.6226	2.7972	2.7254	2.7793	0.0172	0.0653	0.0799	6	3	3	11	12	10	2	0	4	4	0	0	1	3	0	0	2	2	44	37	34	158
GelC01G01721	5.408	5.5406	5.3557	6.2455	5.3468	5.6101	6.5805	6.869	6.5587	20.9959	22.7689	22.1137	20.4859	19.5256	19.7301	14.1598	17.3037	16.5846	2.1345	1.9903	2.284	1.1041	1.1401	1.4842	4.1139	4.2142	4.2581	304	305	306	388	312	413	410	374	391	1012	1069	1100	1041	979	964	660	850	799	89	94	102	51
GelC01G01729	7.7402	8.5138	8.3768	9.9252	10.0341	10.419	10.5149	9.3383	10.5931	13.4373	14.5894	14.9698	9.6143	10.9589	10.5081	10.695	10.0975	11.56	44.9295	41.8513	41.0037	26.7516	25.812	27.4091	8.8716	10.2791	9.9797	350	377	385	496	471	617	527	409	508	521	551	599	393	442	413	401	399	448	1507	1590	1473	994
GelC01G01735	3.9866	4.3254	6.3736	3.1563	2.4002	1.7123	4.7207	1.8007	2.1145	0.5812	1.7899	1.4078	2.4806	0.5587	0.86	0.3005	1.7108	1.7443	2.3513	1.7793	0.6273	2.4258	2.1496	0.9038	5.2916	7.5529	6.2922	16	17	26	14	10	9	21	7	9	2	6	5	9	2	3	1	6	6	7	6	2	8
GelC01G01737	36.6982	37.5051	36.7044	34.4841	34.4738	35.7355	39.2328	39.3463	38.7003	1.6928	1.5147	1.2302	1.4429	1.5723	2.2002	1.2655	1.4253	1.1443	0.1851	0.2218	0.2592	0.37	0.3868	0.4506	2.9044	2.6866	2.9397	3742	3745	3804	3886	3649	4772	4434	3886	4185	148	129	111	133	143	195	107	127	100	14	19	21	31
GelC01G01738	1.4352	1.0314	1.3702	1.2698	1.2699	1.242	1.4484	1.6903	1.6541	0.0992	0.1782	0.2042	0.1764	0.1073	0.1223	0.1667	0.1095	0.1613	0.086	0.1392	0.281	0.1164	0.0786	0.2828	2.8851	2.3514	3.0467	135	95	131	132	124	153	151	154	165	8	14	17	15	9	10	13	9	13	6	11	21	9
GelC01G01745	10.8563	10.6187	11.3315	11.7097	9.4295	11.3183	12.4097	11.392	10.9559	6.1971	6.7883	5.3153	7.9594	6.8411	7.3713	6.0098	5.6734	5.0431	3.0848	2.8748	2.8163	0.6188	0.7207	1.0452	4.4997	4.2817	4.0478	427	409	453	509	385	583	541	434	457	209	223	185	283	240	252	196	195	170	90	95	88	20
GelC01G01746	8.5534	8.077	9.0488	7.5731	7.5309	5.4778	8.9617	6.4569	6.6777	4.9341	4.7351	4.3653	5.5958	4.4339	5.0791	4.4368	3.2627	4.6144	9.1753	8.429	7.6408	10.6331	10.0887	12.6779	4.9917	6.2988	4.2413	93	86	100	91	85	78	108	68	77	46	43	42	55	43	48	40	31	43	74	77	66	95
GelC01G01747	0.0287	0.0587	0.1131	0.5459	0.8856	1.053	0.2851	0.0297	0.1354	0.067	0.0344	0.0325	0.0953	0	0	0	0.0986	0	0.1162	0	0	0	0	0.2084	0.1017	0.0968	0.0946	1	2	4	21	32	48	11	1	5	2	1	1	3	0	0	0	3	0	3	0	0	0
GelC01G01759	14.0279	13.131	14.6248	14.2964	13.6912	12.788	11.0353	11.9546	11.4868	11.1075	11.4475	11.2497	7.3778	7.3945	8.2536	9.6461	8.9135	9.6914	14.4491	14.5873	14.0021	9.7487	9.6912	9.8201	27.7016	26.2765	27.4809	1140	1045	1208	1284	1155	1361	994	941	990	774	777	809	542	536	583	650	633	675	871	996	904	651
GelC01G01762	1.5292	1.0895	1.3996	1.3515	1.5759	1.4936	1.2834	1.0648	1.2408	0.2489	0.0426	0.0402	0.0393	0.2791	0.0409	0.0858	0.0814	0.166	0.1438	0.1693	0.1343	0	0	0	2.3498	2.7151	1.7962	43	30	40	42	46	55	40	29	37	6	1	1	1	7	1	2	2	4	3	4	3	0
GelC01G01766	1.7619	1.73	1.289	1.5738	1.6755	1.1039	0.8152	0.6763	0.6177	1.8441	2.0825	1.7358	1.4493	2.102	1.2994	0.4631	0.4653	0.8434	1.0658	1.1561	1.5638	1.292	1.754	1.9393	1.8923	1.7245	2.3314	78	75	58	77	77	64	40	29	29	70	77	68	58	83	50	17	18	32	35	43	55	47
GelC01G01767	10.4413	9.4941	11.4162	8.807	8.3441	9.3317	9.7152	8.8864	9.7769	7.9628	7.2399	7.8389	7.8543	8.0416	7.5419	6.8108	7.1067	7.5852	5.1899	5.6842	5.2115	7.381	7.9452	7.4873	12.9623	12.742	13.3385	575	512	639	536	477	673	593	474	571	376	333	382	391	395	361	311	342	358	212	263	228	334
GelC01G01771	31.1895	33.1246	33.3368	32.78	31.0163	32.3287	32.0327	27.2486	28.8931	45.6982	47.1247	45.0233	50.8573	50.9537	50.7764	37.5885	41.6318	38.3342	34.5477	29.4842	30.6302	39.3162	39.683	38.2166	17.3921	16.5986	16.6417	1424	1481	1547	1654	1470	1933	1621	1205	1399	1789	1797	1819	2099	2075	2015	1423	1661	1500	1170	1131	1111	1475
GelC01G01782	13.0158	12.0487	11.4168	12.5803	12.0269	11.8279	11.2397	11.8137	10.9797	4.4379	4.1052	4.3154	4.2169	4.3114	4.726	4.954	4.9008	5.0597	8.9458	9.0422	8.8011	7.6909	7.499	6.918	27.4462	27.943	27.0099	1936	1755	1726	2068	1857	2304	1853	1702	1732	566	510	568	567	572	611	611	637	645	987	1130	1040	940
GelC01G01783	118.082	124.922	127.409	81.1027	81.3429	80.9611	173.98	160.656	172.954	0.5666	0.3999	0.2059	0.0672	0.2042	3.4583	0.5859	0.278	0.5668	0.6549	0.5782	0.5351	0.1109	0	0.2203	510.109	516.517	514.036	3889	4029	4265	2952	2781	3492	6351	5125	6041	16	11	6	2	6	99	16	8	16	16	16	14	3
GelC01G01787	5.2742	5.1096	5.3665	10.5643	10.9432	9.4314	3.9044	5.4917	4.5481	8.4642	7.3402	8.9658	13.1149	11.3208	11.4098	8.644	11.0908	9.2045	7.0495	8.5845	8.3411	7.79	8.2228	8.2306	10.797	9.9702	10.6909	117	111	121	259	252	274	96	118	107	161	136	176	263	224	220	159	215	175	116	160	147	142
GelC02G00006	2.1527	3.5387	2.4279	2.3279	2.2255	2.0046	2.8896	3.1982	2.7725	0.4286	0.5658	0.89	0.697	0.1177	0.4229	0.1266	0.3004	0.4901	16.7051	15.9357	18.1088	6.9009	6.2771	6.7932	3.8409	3.419	2.8825	41	66	47	49	44	50	61	59	56	7	9	15	12	2	7	2	5	8	236	255	274	108
GelC02G00012	5.7541	3.7691	4.1342	4.727	4.8867	4.3215	4.4571	4.006	3.7659	3.6423	3.8526	3.1015	3.2664	2.9497	2.9834	4.7937	4.3753	3.5336	0.1531	0.2253	0.1191	0	0	0.0687	4.8015	4.7814	4.8839	304	195	222	276	268	299	261	205	211	165	170	145	156	139	137	210	202	160	6	10	5	0
GelC02G00030	1.0427	1.6732	2.7845	2.1565	2.0089	2.7298	4.1661	3.9984	3.9327	28.6634	25.1463	25.7544	30.1541	29.5588	26.2201	25.3294	26.2501	31.284	9.2373	8.6872	7.8748	7.4322	6.0584	6.1238	2.4605	2.5085	2.9439	7	11	19	16	14	24	31	26	28	165	141	153	183	177	153	141	154	180	46	49	42	41
GelC02G00036	5.9671	7.7324	7.5309	9.1602	9.8712	9.4899	6.4975	6.9254	6.2086	3.5996	4.1881	3.7204	4.7345	5.4904	4.782	4.566	5.557	4.2255	4.3829	3.5266	3.0562	8.4638	8.6733	8.9569	4.9041	3.419	4.7896	145	184	186	246	249	302	175	163	160	75	85	80	104	119	101	92	118	88	79	72	59	169
GelC02G00038	279.6	280.637	261.502	235.309	233.837	216.663	269.033	324.86	265.746	106.299	101.116	96.6393	83.7883	85.3946	95.9423	102.493	92.5111	103.87	163.837	176.762	174.368	81.5759	75.5468	72.7034	307.962	276.581	305.945	2632	2587	2502	2448	2285	2671	2807	2962	2653	858	795	805	713	717	785	800	761	838	1144	1398	1304	631
GelC02G00040	16.7529	17.6498	16.8028	18.7548	18.1518	17.0956	16.6912	18.0389	15.6837	6.2729	6.3579	5.9429	7.3713	7.2786	6.7795	9.0279	9.0955	8.9142	16.9505	15.8621	15.9559	9.8187	10.134	9.0929	29.0839	30.3671	28.8892	978	1009	997	1210	1100	1307	1080	1020	971	314	310	307	389	379	344	437	464	446	734	778	740	471
GelC02G00044	0.9867	1.6793	1.8491	2.8484	3.0325	2.7625	1.5261	1.8433	1.9936	0.3288	0.6188	0.8495	0.5717	0.5268	0.4324	0.85	0.4301	0.8771	1.6469	1.2303	1.8925	1.5438	0.7528	0.3977	3.936	4.1673	4.127	21	35	40	67	67	77	36	38	45	6	11	16	11	10	8	15	8	16	26	22	32	27
GelC02G00045	0.9829	0.9691	1.2004	1.564	1.4366	1.0352	1.4372	1.6446	1.4381	0.6324	0.9739	0.6894	0.3749	0.684	0.234	0.7766	0.4654	0.6723	0.2741	0.121	0.128	0.0412	0.2506	0.041	1.7995	2.0167	1.8607	29	28	36	51	44	40	47	47	45	16	24	18	10	18	6	19	12	17	6	3	3	1
GelC02G00053	0.4851	1.3622	0.8352	0	0	0	26.6971	22.0361	22.5272	0.5657	0.2904	1.5075	0.1342	0	0.1395	14.9182	18.3187	14.4331	0.981	1.0104	1.0686	1.1807	0.5979	1.1731	0.5724	0.6808	1.1984	4	11	7	0	0	0	244	176	197	4	2	11	1	0	1	102	132	102	6	7	7	8
GelC02G00054	7.1705	6.7727	6.0951	6.6911	7.0102	6.3315	5.655	5.6898	5.2388	6.4534	6.9474	7.0895	7.343	6.7821	7.05	7.6538	7.1855	8.2096	18.5628	20.5456	20.0136	12.2333	12.1337	11.3549	11.2254	10.7319	10.7478	1279	1183	1105	1319	1298	1479	1118	983	991	987	1035	1119	1184	1079	1093	1132	1120	1255	2456	3079	2836	1793
GelC02G00055	88.3642	93.2407	95.3777	114.4	120.865	117.042	504.17	480.724	492.412	21.9013	22.059	21.7955	60.8624	64.4145	71.9411	60.1704	64.9928	60.0498	106.948	96.6555	96.4061	31.0072	31.4655	32.1585	28.3256	25.9274	26.8608	1741	1799	1910	2491	2472	3020	11010	9174	10289	370	363	380	1084	1132	1232	983	1119	1014	1563	1600	1509	502
GelC02G00059	10.396	10.4552	9.9183	10.4045	10.9252	9.9829	11.7954	9.7574	11.882	15.982	13.7673	12.9943	9.4093	14.8341	17.2161	29.4446	27.7588	33.6333	8.7064	12.3736	12.0945	8.051	7.1831	10.4754	13.1953	6.1896	11.0687	66	65	64	73	72	83	83	60	80	87	73	73	54	84	95	155	154	183	41	66	61	42
GelC02G00060	13.0389	13.9442	12.7328	14.8211	14.0762	13.6218	14.661	14.9519	14.1909	19.8593	19.5143	20.6912	18.9448	19.3639	17.4083	41.3468	41.3483	41.8568	12.659	12.122	12.432	13.2036	14.0517	13.0209	13.6623	14.5297	15.2958	804	842	798	1010	901	1100	1002	893	928	1050	1005	1129	1056	1065	933	2114	2228	2212	579	628	609	669
GelC02G00071	101.92	101.015	103.447	121.448	121.904	113.645	113.897	111.867	111.3	180.091	176.091	187.299	183.901	185.448	181.9	186.98	187.76	189.578	199.843	194.721	200.876	91.4135	87.2723	90.2843	81.0369	82.0643	82.3592	7715	7488	7959	10160	9579	11266	9556	8202	8935	11689	11133	12546	12584	12521	11968	11736	12420	12299	11221	12384	12080	5686
GelC02G00072	15.1375	14.2065	15.366	14.1971	15.5082	15.5034	18.058	17.5137	17.4907	41.5851	42.347	43.3363	42.6077	41.566	42.3507	54.4492	54.6896	57.4729	4.535	3.9466	4.325	2.544	1.9545	1.8304	7.2859	7.4724	7.4397	630	579	650	653	670	845	833	706	772	1484	1472	1596	1603	1543	1532	1879	1989	2050	140	138	143	87
GelC02G00073	1.9122	3.1821	2.5781	3.3002	3.5135	2.8661	2.3322	2.157	3.1386	5.699	5.342	5.7223	4.8573	5.7565	3.9925	12.1283	12.7238	13.9238	0.4774	0.59	0.6686	0	0.1746	0	0.4178	0.159	0.3499	54	88	74	103	103	106	73	59	94	138	126	143	124	145	98	284	314	337	10	14	15	0
GelC02G00077	41.3934	43.6517	41.6133	36.8934	39.7125	36.3443	40.7549	41.3383	42.966	26.834	27.616	25.0457	20.3374	20.169	19.0104	22.8521	23.0388	21.0563	34.1363	31.0774	28.3944	20.9322	18.2801	20.5253	67.2042	66.9238	68.0497	734	758	750	723	731	844	801	710	808	408	409	393	326	319	293	336	357	320	449	463	400	305
GelC02G00078	17.984	18.3285	20.5905	17.3962	16.7778	20.8559	21.6341	19.0433	19.0648	10.7972	10.0229	10.1416	8.0048	8.59	8.3253	8.2136	8.0371	9.5193	13.9158	12.6235	12.8144	8.7631	9.2247	8.7498	26.9529	25.9257	26.9513	507	506	590	542	491	770	676	520	570	261	236	253	204	216	204	192	198	230	291	299	287	203
GelC02G00079	246.293	252.5	257.409	236.658	237.343	240.091	303.004	299.616	301.231	83.343	81.9218	80.8543	65.0717	65.7002	71.7443	83.9806	79.1978	80.433	90.631	98.6159	93.9519	69.2168	69.0266	67.1414	325.058	318.187	328.316	14420	14477	15318	15313	14425	18409	19663	16991	18704	4184	4006	4189	3444	3431	3651	4077	4052	4036	3936	4851	4370	3330
GelC02G00084	18.3533	18.9548	17.7289	17.7392	17.6883	16.5752	18.0264	18.5006	17.1013	2.7729	2.3872	2.5172	3.5991	3.0771	3.916	2.2436	2.7972	2.3361	10.392	10.9024	10.7845	3.8783	3.7015	3.7323	27.226	26.4407	26.5268	2200	2225	2160	2350	2201	2602	2395	2148	2174	285	239	267	390	329	408	223	293	240	924	1098	1027	382
GelC02G00086	9.7947	9.634	10.4102	10.241	9.6879	9.6553	9.6645	9.5373	9.3747	5.5014	5.5302	4.9235	4.2036	4.7193	4.5038	4.405	4.6858	5.0453	4.8358	4.2694	4.412	2.2923	2.3417	2.7727	19.3061	19.0511	17.3544	598	576	646	691	614	772	654	564	607	288	282	266	232	257	239	223	250	264	219	219	214	115
GelC02G00087	34.8416	31.3246	32.4107	31.2306	32.3244	31.7976	28.3945	30.0886	29.7719	32.5119	30.8834	32.242	38.2262	37.5282	38.7931	32.7091	31.6443	30.9069	26.7896	24.4295	25.4245	53.5856	48.4046	51.464	17.7593	19.3293	18.4774	1706	1502	1613	1690	1643	2039	1541	1427	1546	1365	1263	1397	1692	1639	1651	1328	1354	1297	973	1005	989	2156
GelC02G00091	1.4689	1.3313	2.0414	2.027	1.5919	1.8367	1.6069	2.1042	1.4717	1.7988	1.0992	1.9297	3.189	3.1702	2.9786	2.9673	3.9292	3.7278	1.807	1.7046	1.1094	0.8938	0.4752	0.4884	1.8631	1.8347	2.1773	80	71	113	122	90	131	97	111	85	84	50	93	157	154	141	134	187	174	73	78	48	40
GelC02G00095	26.7081	29.2703	31.5326	29.6043	27.934	29.6441	31.1534	32.3997	28.8714	32.7057	32.0918	30.1821	24.6385	21.6556	22.3874	20.7066	22.595	22.4819	46.4867	38.9979	48.0267	27.8598	30.2727	26.2971	22.3401	22.0073	22.5697	560	601	672	686	608	814	724	658	642	588	562	560	467	405	408	360	414	404	723	687	800	480
GelC02G00098	5.1739	4.6671	4.9021	5.1677	5.2394	4.9679	4.2895	4.6426	4.7329	1.854	1.7447	1.7216	1.6853	1.8318	1.7443	2.2101	1.9371	2.1382	21.5306	20.9533	21.2609	8.9297	8.6355	8.8814	15.9345	16.8728	15.9435	703	621	677	776	739	884	646	611	682	216	198	207	207	222	206	249	230	249	2170	2392	2295	997
GelC02G00099	13.3431	13.1302	13.4656	12.9513	12.48	11.6189	13.2234	13.7758	13.5245	8.6597	8.1397	9.0742	8.3956	7.873	8.6544	8.379	7.9932	8.0021	10.2015	11.0405	9.9853	8.1918	7.6249	7.4444	23.3069	23.6354	23.426	1788	1723	1834	1918	1736	2039	1964	1788	1922	995	911	1076	1017	941	1008	931	936	919	1014	1243	1063	902
GelC02G00101	9.3797	8.7963	9.0979	8.8336	8.3406	9.1635	8.5422	8.2092	8.2473	5.6498	4.9893	5.2416	5.2776	4.87	4.3877	4.7414	4.7181	4.2093	5.598	5.6959	5.4863	3.8706	3.7567	3.4719	10.511	10.2827	10.1531	637	585	628	663	588	815	643	540	594	329	283	315	324	295	259	267	280	245	282	325	296	216
GelC02G00107	87.8253	89.3802	89.364	98.0315	99.7005	94.8998	92.6189	98.8324	92.2298	110.759	112.865	114.786	117.244	123.862	116.955	145.675	146.216	146.464	299.304	290.305	280.104	184.547	179.43	184.312	124.54	119.357	121.57	3245	3234	3356	4003	3824	4592	3793	3537	3614	3509	3483	3753	3916	4082	3756	4463	4721	4638	8203	9012	8222	5603
GelC02G00109	35.5389	34.7371	32.1691	34.1215	35.637	34.6048	28.9342	31.2154	27.7074	77.5438	80.8677	78.6539	88.3078	88.244	86.1011	74.3579	78.3668	76.9538	46.7046	49.0384	45.9175	67.3532	66.4751	69.898	33.7197	34.4478	34.5733	1588	1520	1461	1685	1653	2025	1433	1351	1313	2971	3018	3110	3567	3517	3344	2755	3060	2947	1548	1841	1630	2473
GelC02G00110	7.4686	8.099	6.8256	2.542	2.6898	2.3544	10.6638	10.1867	11.3226	12.0465	13.126	14.1119	5.6279	5.2429	4.7102	17.2707	18.0734	16.7091	0.9699	1.0602	0.6469	1.5009	1.7101	1.1599	5.4166	4.9618	5.3039	436	463	405	164	163	180	690	576	701	603	640	729	297	273	239	836	922	836	42	52	30	72
GelC02G00111	17.9023	16.7012	17.4799	17.5743	17.9257	18.9762	14.3517	14.5312	14.8073	52.6473	51.514	50.9529	60.2074	60.5324	58.0423	53.3948	53.5069	56.8689	44.6649	45.4748	45.2396	43.9035	44.8653	44.262	20.3219	19.8554	19.5967	1319	1205	1309	1431	1371	1831	1172	1037	1157	3326	3170	3322	4010	3978	3717	3262	3445	3591	2441	2815	2648	2658
GelC02G00114	0.3148	0.3461	0.3573	0.2629	0.3265	0.2034	0.3495	0.325	0.3881	0.1694	0.2609	0.2189	0.2946	0.2714	0.0557	0.438	0.4987	0.5368	0.1632	0.317	0.1524	1.5911	1.4324	1.2589	0.3142	0.299	0.6114	13	14	15	12	14	11	16	13	17	6	9	8	11	10	2	15	18	19	5	11	5	54
GelC02G00115	0.2323	0.3953	0.3047	0.7006	0.2983	1.3597	0.2096	0.4796	0.073	0.3612	0.4635	1.0499	0.9421	0.3472	1.158	1.2138	0.886	0.3613	4.2794	3.4096	4.5804	4.1457	3.817	2.8085	2.1924	1.3908	1.3601	3	5	4	10	4	23	3	6	1	4	5	12	11	4	13	13	10	4	41	37	47	44
GelC02G00122	1.3492	1.5129	1.3274	1.2926	0.9429	1.1919	1.9572	1.8027	1.6214	0.4011	0.7285	0.2392	0.2341	0.3559	0	0.3829	0.1514	0.2161	0.1783	0.0315	0.7326	0.0966	0.2282	0.1599	1.8104	2.4355	1.9171	51	56	51	54	37	59	82	66	65	13	23	8	8	12	0	12	5	7	5	1	22	3
GelC02G00123	9.2108	8.4881	4.4206	5.2852	7.1417	6.5186	14.9988	20.1786	18.0056	0.262	1.0759	0	0	0.2519	1.2923	0.2709	0	0.7864	0.6057	1.8717	1.1311	0.5468	1.9382	1.6299	6.8917	6.5578	6.6599	41	37	20	26	33	38	74	87	85	1	4	0	0	1	5	1	0	3	2	7	4	2
GelC02G00127	3.8958	3.2667	4.2069	3.4391	3.3563	2.9748	4.2864	3.4335	4.4201	0.0739	0	0.0716	0	0	0.2551	0	0	0	0	0	0	0.0771	0	0	4.2976	4.9784	3.6167	123	101	135	120	110	123	150	105	148	2	0	2	0	0	7	0	0	0	0	0	0	2
GelC02G00136	9.0434	8.6683	8.4608	9.2371	9.1393	10.1675	7.5585	8.8211	8.8412	57.3283	59.9174	57.8072	45.3556	47.3979	47.3628	104.314	98.5357	104.871	46.8224	51.6393	50.6314	18.5677	20.3774	18.1803	32.2069	30.2727	33.8089	163	153	155	184	171	240	151	154	169	886	902	922	739	762	742	1559	1552	1620	626	782	725	275
GelC02G00138	70.9533	71.2583	78.59	86.6358	84.5055	83.437	177.161	191.373	181.669	81.9079	73.1863	71.5223	186.202	179.212	179.134	202.238	193.651	195.557	13.856	10.6234	10.2136	194.53	211.792	210.398	10.4247	8.9074	9.998	787	774	886	1062	973	1212	2178	2056	2137	779	678	702	1867	1773	1727	1860	1877	1859	114	99	90	1773
GelC02G00145	63.9154	64.7281	65.691	51.9358	50.7606	51.5316	68.4898	65.5004	66.0396	9.7611	10.021	10.2269	7.2105	8.2821	9.2163	9.3192	9.3616	9.4791	32.5259	35.8219	34.412	6.8058	6.3105	5.1858	80.0718	79.2679	77.9361	3383	3355	3534	3038	2789	3572	4018	3358	3707	443	443	479	345	391	424	409	433	430	1277	1593	1447	296
GelC02G00156	18.2528	18.7636	18.1501	18.258	17.067	17.2685	20.1178	18.895	18.4519	8.2136	7.061	7.6559	6.9822	6.4206	7.6542	8.0235	7.5295	7.3929	3.2197	3.4226	2.8528	3.4699	3.6944	3.4476	24.3828	23.5297	24.2956	749	754	757	828	727	928	915	751	803	289	242	278	259	235	273	273	270	260	98	118	93	117
GelC02G00157	0.4664	0.7585	0.8837	1.7349	1.5143	1.108	0.9039	0.8917	0.9936	396.482	399.489	393.222	403	403.825	394.112	365.232	370.989	377.966	3.5164	3.2895	2.5874	5.2344	5.7909	5.911	3.689	4.092	3.8501	27	43	52	111	91	84	58	50	61	19681	19316	20144	21090	20852	19831	17532	18768	18753	151	160	119	249
GelC02G00158	28.1943	28.8925	27.8615	25.1743	28.5722	26.6312	28.8216	30.519	29.1616	9.0967	7.7329	8.4777	6.65	7.241	7.4878	6.7406	6.3675	6.3475	15.3379	14.6648	14.0081	7.8297	6.8581	6.9084	32.7677	29.4509	32.5659	1135	1139	1140	1120	1194	1404	1286	1190	1245	314	260	302	242	260	262	225	224	219	458	496	448	259
GelC02G00159	22.3465	22.5616	23.6902	19.5181	18.8416	19.5297	30.7916	30.4852	31.3047	116.704	119.411	119.537	108.472	107.011	105.652	112.283	114.791	114.917	57.37	55.3745	52.521	53.5118	54.2282	52.9287	27.5478	27.7932	27.6166	2477	2449	2669	2391	2168	2835	3783	3273	3680	11092	11055	11725	10869	10580	10179	10320	11119	10917	4717	5157	4625	4874
GelC02G00160	8.8683	8.4263	8.8408	9.0342	9.1796	9.0813	12.3992	11.9906	12.1141	18.3394	16.7005	17.8701	15.7063	15.3749	16.3181	21.0188	19.9608	22.0999	15.2812	15.0465	15.3398	22.675	23.8873	23.5415	6.8602	6.5938	6.4001	604	562	612	680	649	810	936	791	875	1071	950	1077	967	934	966	1187	1188	1290	772	861	830	1269
GelC02G00161	10.1626	10.7265	10.4019	10.2465	9.6747	8.8555	9.5079	10.1571	8.9061	3.7648	4.2536	3.4164	4.0623	3.9255	3.8319	4.3669	4.2218	4.3644	23.3485	23.3173	22.4453	7.3166	7.3889	6.9599	15.2957	13.6725	15.1715	595	615	619	663	588	679	617	576	553	189	208	177	215	205	195	212	216	219	1014	1147	1044	352
GelC02G00163	3.0174	3.7626	3.6823	3.8328	4.7793	4.4308	4.2929	3.5346	4.3498	1.7595	2.0842	1.9016	2.2787	1.8541	1.8359	2.1344	1.9257	2.0311	5.8279	5.2489	4.7476	1.5536	1.7879	1.8944	6.6752	6.1238	7.072	104	127	129	146	171	200	164	118	159	52	60	58	71	57	55	61	58	60	149	152	130	44
GelC02G00173	3.3327	3.4919	3.6832	3.7633	3.8262	3.6918	3.4352	3.5634	3.3879	5.5533	5.3623	5.4275	6.5554	5.8913	6.2032	6.1391	6.3424	5.9821	6.4933	6.3685	6.419	6.7505	7.2474	7.0992	3.7707	3.6033	3.4588	730	749	820	911	870	1059	834	756	787	1043	981	1052	1298	1151	1181	1115	1214	1123	1055	1172	1117	1215
GelC02G00174	18.4588	19.0683	19.3356	19.8601	18.814	18.7465	20.7138	17.2875	18.4733	19.8853	18.8021	18.8534	20.6905	18.018	19.2999	19.5666	20.7379	22.5736	37.6371	36.2161	33.6001	47.7963	44.0298	45.7501	22.0321	21.8926	21.5782	603	610	642	717	638	802	750	547	640	557	513	545	611	525	548	530	592	632	912	994	872	1283
GelC02G00178	0.561	0.6646	0.4857	0.731	0.8863	0.9082	5.0211	5.1434	4.4648	0.8898	0.9673	1.2426	1.3653	1.1322	1.5233	6.8742	7.1647	7.2791	1.1496	1.6026	1.1864	0.1639	0.1936	0.2985	0.5825	0.2268	0.0493	25	29	22	36	41	53	248	222	211	34	36	49	55	45	59	254	279	278	38	60	42	6
GelC02G00179	30.6132	31.9363	29.9419	32.5768	31.6329	32.1112	128.501	131.016	126.818	14.8138	15.448	15.2146	34.2196	35.2201	36.3732	75.2171	68.2988	80.2285	47.159	40.8242	42.8718	21.9924	22.2731	23.9105	9.881	11.6741	10.7789	1528	1561	1519	1797	1639	2099	7109	6334	6713	634	644	672	1544	1568	1578	3113	2979	3432	1746	1712	1700	902
GelC02G00180	0.5758	0.623	0.5463	0.8064	0.8057	0.6596	0.7979	0.7998	0.9438	192.344	194.798	196.31	196.064	198.347	193.352	139.888	147.374	144.45	3.0961	3.9247	3.607	5.7982	6.413	6.3164	1.8361	1.9165	1.8742	84	89	81	130	122	126	129	113	146	24058	23733	25340	25854	25807	24515	16920	18786	18059	335	481	418	695
GelC02G00181	0.0935	0.1433	0.138	0.0423	0	0.0357	0.211	0.3863	0.1323	0.7636	0.28	0.6871	0.8278	0.6817	0.8071	1.4666	1.2845	1.8554	0.9458	0.334	0.4121	0.3415	0.98	0.8483	0	0.3151	0.1027	2	3	3	1	0	1	5	8	3	14	5	13	16	13	15	26	24	34	15	6	7	6
GelC02G00183	0.5735	1.6336	0.683	1.9392	1.9191	1.4751	1.8519	1.5893	1.9069	0.352	0.5782	0.1706	0.9683	0.4061	1.146	0.1092	0.6563	0.4226	0.2035	0.1437	0.228	2.4244	2.3066	2.4454	2.3149	1.9655	2.7508	19	53	23	71	66	64	68	51	67	10	16	5	29	12	33	3	19	12	5	4	6	66
GelC02G00186	0.5383	0.6108	0.3139	0.5412	0.8451	0.4263	0.5576	0.2264	0.4136	0.5581	0.5968	0.2028	0.2647	0.38	0.4129	0.6492	0.2738	0.5351	1.6127	1.3052	1.8822	3.5182	4.03	2.8206	2.964	2.3504	2.3205	27	30	16	30	44	28	31	11	22	24	25	9	12	17	18	27	12	23	60	55	75	145
GelC02G00187	8.3485	8.0097	8.4977	11.2251	11.5859	12.1025	16.1706	16.68	17.5973	2.9861	3.3679	2.8527	3.4109	3.4164	3.8586	4.1535	4.2094	4.2288	3.2088	2.9831	3.4272	5.8151	5.4004	6.301	6.1059	6.8223	7.8004	463	435	479	688	667	879	994	896	1035	142	156	140	171	169	186	191	204	201	132	139	151	265
GelC02G00191	16.0281	14.3895	12.4346	16.9567	17.5861	19.523	12.9755	13.0483	15.2047	64.154	65.6882	63.4227	80.6719	73.8878	81.5057	99.5706	102.071	91.9826	108.367	93.5987	101.486	92.6967	98.9528	103.344	35.5945	36.6425	37.3238	331	291	261	387	377	528	297	261	333	1136	1133	1159	1506	1361	1463	1705	1842	1628	1660	1624	1665	1573
GelC02G00196	1.0689	0.5877	0.8899	0.6696	0.8713	0.879	0.4822	0.8913	0.7365	2.7329	2.3135	1.9977	3.5928	3.0881	3.0744	2.1816	2.9168	2.7822	4.046	3.9145	4.6056	5.5535	4.915	5.2693	2.3283	2.3078	2.4827	26	14	22	18	22	28	13	21	19	57	47	43	79	67	65	44	62	58	73	80	89	111
GelC02G00205	13.733	16.1674	15.6342	12.8747	14.1001	11.8889	13.8107	14.6298	15.0387	84.4328	80.2573	78.8483	52.8968	57.4675	54.8131	52.6402	48.5138	51.0306	0.3931	0.3817	0.4771	0.8516	0.3234	0.4583	6.7772	6.547	7.075	471	543	545	488	502	534	525	486	547	2483	2299	2393	1640	1758	1634	1497	1454	1500	10	11	13	24
GelC02G00208	4.0687	3.7864	3.9498	4.3673	4.554	4.3055	4.5174	5.2532	4.8063	9.8375	10.3803	9.93	12.8441	13.5635	13.0469	12.1423	12.5538	13.1475	23.0964	27.2738	26.4138	39.9966	43.6872	41.8237	11.2831	11.9417	10.7673	451	411	445	535	524	625	555	564	565	935	961	974	1287	1341	1257	1116	1216	1249	1899	2540	2326	3643
GelC02G00214	26.411	31.2954	25.9849	16.6834	22.3222	20.3573	22.2549	19.0357	19.7349	8.4269	4.4748	7.6024	7.7175	5.5869	9.4598	8.4137	6.5579	6.6866	0	0	0	3.3354	1.5355	1.8077	27.3402	34.4076	33.1023	106	123	106	74	93	107	99	74	84	29	15	27	28	20	33	28	23	23	0	0	0	11
GelC02G00221	2.7237	2.9744	2.986	2.7462	2.7845	2.292	2.4373	2.3759	2.5578	0.7909	0.7986	0.804	0.7748	0.8974	1.1767	1.0592	1.0686	1.0896	1.5737	1.3497	1.3854	2.3812	2.0553	1.6938	8.2244	8.7745	8.8131	245	262	273	273	260	270	243	207	244	61	60	64	63	72	92	79	84	84	105	102	99	176
GelC02G00222	25.1703	24.4607	22.8656	24.4264	22.853	23.7043	24.2609	22.435	23.3579	49.8786	51.9098	50.7492	68.4264	65.5865	66.3875	50.2386	51.2942	51.1994	25.9022	24.8404	25.9536	41.5568	43.1471	40.8845	26.4807	24.868	26.3467	1200	1142	1108	1287	1131	1480	1282	1036	1181	2039	2067	2141	2949	2789	2751	1986	2137	2092	916	995	983	1628
GelC02G00224	16.7586	15.7727	14.69	14.5817	14.4825	15.1752	13.6335	15.2822	14.2244	27.2305	24.8733	24.0876	20.5607	22.1367	20.1694	22.0118	21.8879	22.017	21.5518	20.7738	22.7474	23.3083	26.3662	24.1238	15.5513	15.0001	15.0936	651	600	580	626	584	772	587	575	586	907	807	828	722	767	681	709	743	733	621	678	702	744
GelC02G00228	3.7923	4.5108	4.544	4.9842	4.7961	4.6348	3.8038	3.6419	4.0453	2.1496	2.0546	2.059	2.5897	2.2446	2.3643	2.9894	2.5578	2.2124	21.2642	22.0389	21.8809	6.0203	5.8099	6.2378	10.1488	10.6918	10.5376	358	417	436	520	470	573	398	333	405	174	162	172	221	189	194	234	211	179	1489	1748	1641	467
GelC02G00231	37.1532	36.8916	33.5866	32.9547	33.1478	32.2397	31.1206	31.5037	30.2537	21.9091	21.7653	21.6082	21.3144	20.4278	21.5411	22.9845	23.439	21.6996	23.011	23.6558	23.7259	21.97	23.2055	25.6277	10.502	11.9447	11.9345	1774	1725	1630	1739	1643	2016	1647	1457	1532	897	868	913	920	870	894	910	978	888	815	949	900	862
GelC02G00232	22.051	20.4434	21.6952	19.1154	19.0572	19.0869	22.2366	23.7098	22.793	3.1455	3.1077	3.0479	2.659	2.4672	3.181	2.6812	2.7119	2.7125	4.8228	4.5802	3.9632	2.5132	2.2811	2.6745	37.8947	37.2369	35.834	1954	1774	1954	1872	1753	2215	2184	2035	2142	239	230	239	213	195	245	197	210	206	317	341	279	183
GelC02G00235	7.0737	6.5225	5.8846	7.009	6.1936	7.9363	6.3567	6.6234	6.2341	0.5718	0.5534	0.3324	0.6508	0.4397	0.7735	0.473	0.545	0.523	0.4532	0.3334	0.4937	1.483	2.6069	2.693	11.8829	12.0935	10.612	505	456	427	553	459	742	503	458	472	35	33	21	42	28	48	28	34	32	24	20	28	87
GelC02G00236	41.9776	41.8869	40.2655	0.112	0.0298	0.0709	0.0558	0.0958	0.1458	44.9517	41.667	41.1104	0.1027	0.2775	0.2847	0.1865	0.2478	0.1083	1.126	0.9941	1.4018	1.4305	1.4488	2.0198	0.146	0.1042	0.2378	1357	1326	1323	4	1	3	2	3	5	1246	1125	1176	3	8	8	5	7	3	27	27	36	38
GelC02G00237	63.2568	61.0133	62.9912	0	0	0.1674	0	0	0.1034	49.6082	48.4351	40.2644	0.3638	0	0.1261	0.1322	0.2509	0.1279	0.5912	1.0439	0.276	0.5337	0.5405	0.3977	0	0	0.1204	577	545	584	0	0	2	0	0	1	388	369	325	3	0	1	1	2	1	4	8	2	4
GelC02G00239	11.9233	9.9353	12.1767	14.198	13.117	12.4003	17.5991	18.4895	17.2464	10.9019	9.5647	10.1865	8.9691	9.09	9.5476	13.9482	15.7183	13.4112	8.005	8.2878	8.5548	1.1898	1.3226	1.4994	15.7281	17.0276	15.736	500	408	519	658	571	681	818	751	767	392	335	378	340	340	348	485	576	482	249	292	285	41
GelC02G00242	167.281	169.374	171.511	161.295	154.406	158.8	224.846	227.441	224.915	176.887	176.924	178.446	175.084	173.309	172.237	222.076	223.123	218.11	54.1293	50.2926	48.8515	83.7012	86.6107	85.8555	158.542	160.05	161.193	10974	10881	11436	11694	10515	13643	16349	14452	15648	9950	9694	10359	10383	10141	9821	12080	12791	12263	2634	2772	2546	4512
GelC02G00243	19.6167	21.4118	23.6717	24.1331	23.3982	24.2568	24.5589	24.58	25.7534	479.595	485.618	485.593	427.307	435.007	424.768	417.709	440.408	429.635	105.136	102.539	105.184	45.6973	48.4965	46.5951	23.2941	25.0454	23.4499	1713	1831	2101	2329	2121	2774	2377	2079	2385	35910	35418	37523	33731	33882	32240	30245	33607	32154	6810	7523	7297	3279
GelC02G00244	19.8852	18.9366	19.7008	19.5831	18.755	23.5883	23.3647	24.636	21.4538	8.6832	9.0804	10.9223	10.7429	8.2436	12.1307	10.0389	10.584	9.1189	6.4838	5.1189	5.8792	1.8009	2.9068	2.4604	13.2043	13.0318	12.44	430	401	433	468	421	668	560	516	492	161	164	209	210	159	228	180	200	169	104	93	101	32
GelC02G00249	28.9594	29.5532	28.9703	27.4894	26.4746	26.467	29.3494	29.7826	28.1527	22.6757	20.1681	22.2893	18.8821	18.2354	18.541	18.9621	19.3403	19.9597	14.2908	14.8642	15.8847	8.6685	9.6317	9.5624	31.7202	32.3662	31.5915	1549	1548	1575	1625	1470	1854	1740	1543	1597	1040	901	1055	913	870	862	841	904	915	567	668	675	381
GelC02G00254	0.416	0.5664	0.2728	1.5055	0.6679	0.7411	0.5004	0.2147	1.0459	2.1022	2.5732	2.8204	2.5308	1.9432	2.7119	3.5116	4.6808	3.721	2.3366	1.9804	1.3963	2.1936	2.9052	1.6766	0	0.2335	0.0761	6	8	4	24	10	14	8	3	16	26	31	36	33	25	34	42	59	46	25	24	16	26
GelC02G00256	22.053	21.5789	23.0372	27.1407	24.9972	24.8614	21.7399	21.2378	20.9076	23.1146	23.2504	24.9328	24.473	25.3981	23.4017	22.091	22.5544	22.401	67.2784	66.8477	66.0821	24.9365	28.0815	26.8111	43.8983	43.6379	45.2824	2202	2110	2338	2995	2591	3251	2406	2054	2214	1979	1939	2203	2209	2262	2031	1829	1968	1917	4983	5608	5242	2046
GelC02G00257	22.0943	20.708	20.103	22.2473	22.7959	25.0009	22.0994	23.1285	20.9784	29.8228	30.9484	29.4193	33.1897	34.4652	34.4829	29.9861	33.2067	29.8369	24.3102	23.4404	24.5962	34.4154	31.4412	34.1575	21.9297	20.6944	20.1371	718	659	664	799	769	1064	796	728	723	831	840	846	975	999	974	808	943	831	586	640	635	919
GelC02G00264	5.0583	5.7889	5.2034	5.2234	5.6276	4.971	5.4993	5.9123	5.6496	3.9776	3.9731	4.2188	4.1553	4.3663	4.5204	4.0715	3.837	4.208	3.8989	3.3188	3.4954	3.9823	3.5361	3.093	8.9727	9.0036	10.1083	439	492	459	501	507	565	529	497	520	296	288	324	326	338	341	293	291	313	251	242	241	284
GelC02G00270	33.9561	32.1456	31.9503	46.8346	47.4756	47.2822	32.0492	30.9701	32.3375	25.8247	28.2865	25.55	32.2236	32.6819	31.5164	35.0283	33.4553	33.8647	13.4707	13.8078	12.684	47.0687	42.9469	44.284	35.868	34.9145	33.8197	1604	1487	1534	2445	2328	2925	1678	1417	1620	1046	1116	1068	1376	1377	1294	1372	1381	1371	472	548	476	1827
GelC02G00272	20.2373	20.4489	19.7251	20.638	20.8357	20.838	22.4933	20.6257	22.9744	12.296	12.0586	11.9146	9.2105	9.6256	8.3852	11.2645	12.0381	13.0999	7.25	6.2604	7.3927	2.1815	2.2094	1.9394	36.0392	38.0003	35.6868	858	849	850	967	917	1157	1057	847	1033	447	427	447	353	364	309	396	446	476	228	223	249	76
GelC02G00275	84.7894	84.0286	84.9552	86.9364	87.2871	84.9945	71.4059	71.4343	69.0187	158.347	156.274	159.317	156.556	156.731	153.671	160.265	159.381	162.919	298.408	307.389	311.177	261.551	259.214	260.212	86.9198	89.8086	92.7281	10605	10292	10800	12017	11333	13922	9899	8654	9155	16982	16325	17633	17701	17485	16706	16621	17420	17464	27685	32302	30920	26881
GelC02G00279	0.8657	0.8054	0.795	0.9052	1.2787	0.852	0.9199	0.6554	1.1065	1.9744	2.073	1.9784	1.7238	2.2215	1.6157	2.4361	3.038	2.963	1.5043	0.7556	0.7749	1.7091	1.8969	2.047	10.4186	9.3523	8.8505	45	41	42	52	69	58	53	33	61	88	90	91	81	103	73	105	138	132	58	33	32	73
GelC02G00285	1.7756	1.7202	2.1949	1.6066	2.149	2.2249	1.3144	1.9742	1.1162	5.3096	4.2518	4.1674	3.6262	3.522	4.3475	4.2278	3.6991	3.8248	0.982	0.9212	0.9742	0.9419	1.01	0.8258	2.9007	3.8847	4.7489	39	37	49	39	49	64	32	42	26	100	78	81	72	69	83	77	71	72	16	17	17	17
GelC02G00297	18.9438	17.0502	19.1711	16.6189	16.2471	16.5065	27.0274	26.2516	25.9355	8.6902	8.8258	8.4608	9.3924	9.1008	10.0851	10.1861	10.0108	10.9844	12.7634	12.5792	12.5431	6.2904	6.7319	7.4421	7.1047	7.2291	6.865	2133	1880	2194	2068	1899	2434	3373	2863	3097	839	830	843	956	914	987	951	985	1060	1066	1190	1122	582
GelC02G00298	14.6238	16.5558	15.7913	16.8736	16.7129	17.4096	17.0443	17.0497	17.9774	8.9265	7.8867	8.2958	6.6967	6.2799	7.8587	7.3427	8.3076	8.4707	9.1774	9.0962	9.1236	4.4033	4.188	4.3891	27.2158	25.2982	26.1414	1261	1398	1384	1608	1496	1966	1629	1424	1644	660	568	633	522	483	589	525	626	626	587	659	625	312
GelC02G00299	12.4443	12.7916	11.5566	14.9393	15.5488	15.1786	2.8532	2.3745	2.4785	0.7185	0.7868	0.9747	1.999	2.2102	1.7011	3.8139	4.5119	4.6004	0.3322	0.3422	0.2585	0.1	0	0.2483	28.9781	30.9862	28.5898	303	305	286	402	393	484	77	56	64	15	16	21	44	48	36	77	96	96	6	7	5	2
GelC02G00301	17.3434	16.6325	17.0636	19.2957	18.4217	19.6575	16.0149	17.2519	16.7091	7.1233	7.2407	6.8172	7.2238	7.7439	8.1029	8.6576	7.9905	7.6898	8.5596	8.6519	9.0931	9.085	7.9369	7.8049	23.9331	25.7366	26.312	1150	1080	1150	1414	1268	1707	1177	1108	1175	405	401	400	433	458	467	476	463	437	421	482	479	495
GelC02G00315	697.269	695.424	729.951	730.908	696.871	739.4	484.128	479.06	479.307	10444.3	9635.26	9646.39	10907	10621.7	11018.1	11329.2	11175.2	10806.3	1115.6	1087.08	1034.46	17273.9	17051.3	16839.1	849.691	850.766	898.517	12008	11728	12777	13911	12458	16676	9241	7991	8754	154226	138590	147004	169798	163157	164926	161777	168178	159496	14251	15729	14153	244444
GelC02G00317	9.1662	8.5034	8.5952	8.1327	8.3956	7.7199	13.9756	14.3575	13.2909	4.9658	4.533	5.3333	5.534	5.4322	5.6228	11.7375	10.6813	11.674	3.8316	4.319	4.4224	3.8289	3.7873	3.5508	8.2907	7.8772	7.9455	874	794	833	857	831	964	1477	1326	1344	406	361	450	477	462	466	928	890	954	271	346	335	300
GelC02G00319	8.9823	8.5212	8.5236	8.4523	8.3201	7.1632	8.6075	8.574	8.9959	14.0398	14.2068	14.3251	13.8758	13.3031	13.6057	19.7587	19.7063	20.5891	47.9899	45.6265	47.9019	21.7493	21.6339	22.6381	6.663	5.7136	5.3689	676	628	652	703	650	706	718	625	718	906	893	954	944	893	890	1233	1296	1328	2679	2885	2864	1345
GelC02G00320	3.948	3.7359	2.9845	3.2689	3.304	3.4803	3.2594	3.6039	3.119	0.5867	0.657	0.6546	0.6408	0.4443	0.4384	0.6802	0.6803	0.6047	0.3494	0.127	0.2686	0.6678	0.8267	1.0322	7.374	7.0681	7.3977	259	240	199	237	225	299	237	229	217	33	36	38	38	26	25	37	39	34	17	7	14	36
GelC02G00321	4.8516	4.8599	4.9665	5.7696	5.4081	5.354	11.0472	10.2921	10.8703	3.0042	2.9874	2.663	3.7696	3.7298	4.4521	10.8663	10.8791	10.486	1.2614	1.7186	1.6721	3.2614	4.0434	3.7852	10.1402	10.9847	10.6666	420	412	437	552	486	607	1060	863	998	223	216	204	295	288	335	780	823	778	81	125	115	232
GelC02G00322	0.3244	0.414	0.6116	0.6848	0.9634	1.0526	0.5365	0.2512	0.5097	0.1261	0.0324	0.0916	0	0	0	0.0652	0	0	0.1822	0.2252	0.3402	0.1316	0.1666	0.2615	0	0.0303	0.2077	12	15	23	28	37	51	22	9	20	4	1	3	0	0	0	2	0	0	5	7	10	4
GelC02G00329	0.3219	0.3867	0.3726	0.4969	0.4925	0.5784	0.3417	0.4106	0.2857	0.2208	0.4988	0.4922	0.7541	0.4034	0.5011	0.5938	0.4984	0.4419	0.4851	0.7663	0.8343	1.2214	1.1903	1.3968	0.2234	0.1276	0.5198	17	20	20	29	27	40	20	21	16	10	22	23	36	19	23	26	23	20	19	34	35	53
GelC02G00330	21.0612	19.9298	20.1964	21.217	20.8028	21.2926	18.6218	18.9899	19.0118	25.4468	24.4432	25.9269	28.5793	29.6258	29.0772	26.7886	28.7609	26.7039	63.942	63.4042	61.1159	58.6776	58.8036	60.4066	30.7475	30.0774	29.5996	750	695	731	835	769	993	735	655	718	777	727	817	920	941	900	791	895	815	1689	1897	1729	1717
GelC02G00333	5.9972	6.9254	5.8177	7.303	6.9921	6.5695	11.3272	10.9366	12.4196	2.2225	2.0132	2.4069	2.5731	3.6446	3.2242	4.1571	3.5276	3.9565	5.9693	6.104	6.7728	1.637	2.1069	1.6265	8.5639	7.8029	8.3386	214	242	211	288	259	307	448	378	470	68	60	76	83	116	100	123	110	121	158	183	192	48
GelC02G00334	2.8483	2.7859	2.988	2.8257	2.0827	2.437	2.9413	4.163	3.0578	0.3802	0.5341	0.3684	1.1768	0.6348	0.9278	1.2623	0.9818	1.3814	0.5783	0.4697	0.3672	0.6891	0.719	0.4357	1.7208	1.9842	2.3549	166	159	177	182	126	186	190	235	189	19	26	19	62	33	47	61	50	69	25	23	17	33
GelC02G00336	11.2024	11.1639	11.1412	11.7729	12.2608	12.2539	10.5454	10.8829	10.6521	2.0778	2.7633	2.6997	2.568	2.4968	2.7951	3.874	3.8767	3.5906	17.3587	16.2731	15.511	5.3382	5.4396	5.304	10.16	10.0617	10.3142	830	810	839	964	943	1189	866	781	837	132	171	177	172	165	180	238	251	228	954	1013	913	325
GelC02G00339	342.791	343.973	362.241	326.411	329.538	336.909	449.826	440.738	456.577	2323.85	2354.72	2361.13	2234.24	2265.98	2153.85	1658.74	1727.73	1650.06	111.857	99.3326	94.6606	138.916	138.171	139.151	347.449	347.559	351.119	16943	16649	18198	17830	16908	21808	24643	21100	23933	98487	97207	103270	99827	99898	92531	67981	74624	69898	4101	4125	3717	5642
GelC02G00345	11.4028	11.3148	11.1554	10.6535	11.4508	10.8499	12.2523	11.0732	11.8774	7.7496	7.7242	8.2201	9.7594	9.2581	9.1295	7.4498	8.6377	8.0732	2.8484	2.7067	3.2686	11.129	11.3506	10.2971	10.5996	10.9733	11.9002	707	687	703	730	737	881	842	665	781	412	400	451	547	512	492	383	468	429	131	141	161	567
GelC02G00346	93.9145	87.8957	99.6184	74.3363	73.0415	76.5862	79.1599	72.8005	76.2707	1.1127	1.0385	0.7645	0.4797	0.5251	3.0136	1.1715	0.9925	0.7084	10.2897	10.5709	9.782	23.0525	22.8336	23.2193	5.8945	7.0111	4.9901	5414	4962	5837	4736	4371	5782	5058	4065	4663	55	50	39	25	27	151	56	50	35	440	512	448	1092
GelC02G00349	9.1878	6.3609	7.8138	9.7226	5.8506	7.7291	6.6034	5.6271	7.3419	5.8116	5.5935	4.7515	3.9621	4.8885	7.3457	5.0708	8.0192	4.3608	13.856	14.4571	15.6815	4.7378	7.2934	3.5777	9.1869	5.2451	7.0103	59	40	51	69	39	65	47	35	50	32	30	27	23	28	41	27	45	24	66	78	80	25
GelC02G00351	8.597	8.579	7.7903	9.8403	9.7846	9.4804	7.0791	7.6424	6.8691	20.8213	21.5007	20.6181	31.5128	31.2425	29.5149	25.2471	25.1737	24.6699	34.7874	35.7161	33.6392	29.6312	29.8083	30.6015	11.3835	11.0225	11.1953	1317	1287	1213	1666	1556	1902	1202	1134	1116	2735	2751	2795	4364	4269	3930	3207	3370	3239	3953	4597	4094	3730
GelC02G00355	13.8181	12.8972	12.1127	11.1732	12.2847	12.2257	14.998	14.1903	14.173	0.4857	0.5427	0.5953	0.1762	0.3296	0.3805	0.6057	0.3925	0.2573	2.0644	2.362	2.0817	0.0894	0.2114	0.2074	23.8198	23.2433	22.5697	1128	1031	1005	1008	1041	1307	1357	1122	1227	34	37	43	13	24	27	41	28	18	125	162	135	6
GelC02G00356	20.3633	21.3182	18.9552	20.1535	18.9165	21.3053	19.9279	19.8467	18.3949	31.3769	30.0966	30.8384	33.2457	33.5023	32.1502	29.9892	30.2332	29.862	25.57	26.0857	25.8475	33.678	34.705	32.6867	17.8054	18.7186	17.915	1429	1465	1352	1563	1378	1958	1550	1349	1369	1888	1764	1915	2109	2097	1961	1745	1854	1796	1331	1538	1441	1942
GelC02G00358	6.5297	6.2003	6.6579	5.8316	5.3916	6.2422	7.8039	7.7745	7.2125	6.3097	6.7417	6.9382	5.7036	5.2671	5.8148	5.9317	6.0554	6.2731	5.4189	5.1879	5.0596	3.5707	3.4282	4.081	15.2084	15.7854	16.648	385	358	399	380	330	482	510	444	451	319	332	362	304	277	298	290	312	317	237	257	237	173
GelC02G00360	1.2181	0.6219	1.1985	1.5155	1.4668	1.6277	0.4121	1.7292	0.8614	0.8879	0.9115	0.8604	2.5266	3.5849	2.1022	3.1218	3.1364	2.3096	3.4897	3.0809	2.8749	2.7795	5.2547	4.0505	1.0779	2.5643	1.1703	8	4	8	11	10	14	3	11	6	5	5	5	15	21	12	17	18	13	17	17	15	15
GelC02G00371	1.3262	0.5643	0.7611	0.8	0.6388	1.1814	1.5953	1.4833	1.1463	1.16	1.0586	2.6227	1.3448	1.8585	2.1615	0.5331	1.5176	2.579	3.4268	2.3677	2.7822	0.6725	0.1362	0.8018	1.3039	1.613	1.2134	12	5	7	8	6	14	16	13	11	9	8	21	11	15	17	4	12	20	23	18	20	5
GelC02G00372	19.9755	20.3137	17.3155	19.0998	20.0148	19.7467	19.8669	17.6567	18.2623	21.4597	25.2729	23.0733	32.6417	29.3958	29.8161	30.7215	30.9212	30.9154	41.3445	44.3609	43.3327	15.3658	17.2986	16.5368	54.5049	54.9349	54.5435	723	720	637	764	752	936	797	619	701	666	764	739	1068	949	938	922	978	959	1110	1349	1246	457
GelC02G00374	20.1474	21.1754	20.2043	21.3434	21.1495	20.6078	48.1429	48.6088	49.2926	36.0025	32.4892	33.8268	31.9726	32.9891	33.0215	70.9567	70.2545	71.8673	11.5685	10.7551	10.2621	17.5786	17.902	17.2717	4.3121	4.3737	4.3949	1505	1549	1534	1762	1640	2016	3986	3517	3905	2306	2027	2236	2159	2198	2144	4395	4586	4601	641	675	609	1079
GelC02G00379	31.0768	28.4432	31.084	27.2668	29.9372	29.3024	35.5003	38.4575	40.4568	16.7386	13.9804	14.3294	14.6325	15.4093	14.3086	10.965	13.6057	13.8726	2.2547	1.4115	1.7607	2.7014	2.9233	2.7208	21.3473	18.6401	18.63	1022	916	1039	991	1022	1262	1294	1225	1411	472	384	417	435	452	409	299	391	391	55	39	46	73
GelC02G00380	58.1511	53.9961	60.2065	69.1067	62.4346	69.4448	133.633	135.048	132.84	46.5266	53.1896	55.4756	88.6753	88.734	87.8298	96.1854	90.3773	95.3064	119.69	115.247	109.285	56.7791	55.6287	58.2547	39.9303	44.0309	44.9538	1720	1564	1810	2259	1917	2690	4381	3869	4167	1180	1314	1452	2371	2341	2258	2359	2336	2416	2626	2864	2568	1380
GelC02G00382	3.2162	3.1415	2.3388	1.7714	3.5024	2.883	0.1262	0.7218	0.923	28.0501	27.1227	29.3924	23.9767	20.851	23.9712	21.9235	26.8833	30.8371	31.4823	32.7877	36.4354	32.6736	38.0887	36.184	12.8691	13.5016	9.8263	23	22	17	14	26	27	1	5	7	172	162	186	155	133	149	130	168	189	167	197	207	192
GelC02G00389	82.4072	86.4483	83.2905	82.3728	80.2732	79.4235	85.9925	84.4704	85.1789	45.323	46.6622	43.3339	45.4784	44.8515	43.0569	49.2697	46.0331	47.6246	93.3012	92.773	93.4727	86.1529	83.2534	81.0975	52.1611	50.8757	48.0138	2235	2296	2296	2469	2260	2821	2585	2219	2450	1054	1057	1040	1115	1085	1015	1108	1091	1107	1877	2114	2014	1920
GelC02G00397	5.8679	5.9431	6.1747	5.8308	5.7221	5.7635	5.9762	6.0706	6.7324	0.112	0.0862	0.0407	0.0265	0.0807	0.359	0.1302	0.1099	0.154	0.0971	0.0857	0.0604	0.1314	0.0887	0.2467	9.6277	9.4981	8.709	489	485	523	537	495	629	552	490	595	8	6	3	2	6	26	9	8	11	6	6	4	9
GelC02G00399	0.9914	0.9175	0.6096	1.2054	0.6864	1.1355	0.6429	0.8956	0.4674	1.6982	1.4837	1.4354	2.1591	2.0493	1.604	1.6813	2.4817	2.3496	0.4177	0.7375	0.273	1.1311	0.84	0.3746	3.3629	2.5043	2.9594	32	29	20	43	23	48	23	28	16	47	40	41	63	59	45	45	70	65	10	20	7	30
GelC02G00403	46.3616	46.0729	45.7916	46.2092	46.3902	44.074	45.3223	45.2319	44.0941	58.4386	56.0081	58.1915	71.1389	71.9658	68.6075	56.0076	54.4588	55.5182	40.1434	41.4558	41.1573	66.4404	61.6326	65.4528	37.5108	35.9496	35.771	5890	5732	5913	6488	6118	7333	6382	5566	5941	6366	5943	6542	8170	8155	7576	5900	6046	6045	3783	4425	4154	6936
GelC02G00406	0.2661	0.317	0.3054	0.321	0.5981	0.3048	0.2801	0.5494	0.46	0.0517	0.0531	0.0501	0.1472	0.1492	0.1531	0.3744	0.2538	0	0.837	0.6334	0.5582	0.3238	0.5466	0.3218	2.1977	2.141	2.4347	6	7	7	8	14	9	7	12	11	1	1	1	3	3	3	7	5	0	14	12	10	6
GelC02G00417	17.63	16.1069	15.9541	17.2419	17.2955	16.7265	13.471	14.0442	13.7225	24.5145	21.0696	23.144	24.2082	24.0141	23.5874	22.6551	24.0912	22.9893	41.5534	40.6952	38.2408	31.1777	29.6462	32.1005	15.5023	14.4239	15.3863	1633	1461	1502	1765	1663	2029	1383	1260	1348	1947	1630	1897	2027	1984	1899	1740	1950	1825	2855	3167	2814	2373
GelC02G00423	28.913	28.4974	30.0886	23.1192	22.9466	23.0803	24.9122	22.8567	24.8328	0.5152	0.7494	0.4577	0.2172	0.2614	0.9177	0.6956	0.4915	0.6014	1.1416	1.5045	1.4521	0.7915	0.7865	0.549	0.5068	0.6889	0.5929	2356	2274	2492	2082	1941	2463	2250	1804	2146	36	51	33	16	19	65	47	35	42	69	103	94	53
GelC02G00424	8.2317	8.3181	8.2142	7.9648	8.9314	8.5897	13.1256	14.3015	13.2903	23.23	23.4835	23.013	30.8032	31.6393	32.1622	49.0907	48.0834	52.5112	14.4067	15.9105	15.2127	27.7984	29.0397	26.9396	5.6172	5.5556	5.9053	1053	1042	1068	1126	1186	1439	1861	1772	1803	2548	2509	2605	3562	3610	3576	5207	5375	5757	1367	1710	1546	2922
GelC02G00427	1.3768	0.956	1.5713	1.7192	1.2998	1.3247	1.3416	1.393	1.0126	199.46	197.385	195.918	311.647	311.867	312.148	210.345	200.598	206.623	33.8187	37.5264	31.0909	289.097	271.304	263.137	8.4798	9.862	9.2819	50	34	58	69	49	63	54	49	39	6211	5987	6296	10231	10102	9853	6334	6366	6431	911	1145	897	8627
GelC02G00428	0	0.0624	0.0601	0	0	0.2332	0.0551	0.0631	0.1728	0.2137	0.1463	0.1381	0.7433	0.3424	0.3514	0.3684	0.2796	0.1426	0	0.5817	0.3076	4.0888	2.7857	2.9546	0.0721	0.5487	0.0671	0	1	1	0	0	5	1	1	3	3	2	2	11	5	5	5	4	2	0	8	4	55
GelC02G00434	15.6469	15.4252	14.6842	15.4808	14.7775	14.7452	12.9446	14.5519	14.1072	16.3118	17.6752	16.5196	19.9841	20.6178	19.9536	18.7398	17.0174	17.6882	16.8364	15.0361	15.6291	28.1784	29.1831	30.7255	15.885	14.7912	15.6542	867	837	827	948	850	1070	795	781	829	775	818	810	1001	1019	961	861	824	840	692	700	688	1283
GelC02G00435	62.0175	64.1887	63.3329	67.7047	69.2189	66.3793	54.3605	56.5059	57.2888	68.3077	74.354	69.2925	73.8442	76.2853	73.3182	88.8874	89.9545	88.7112	185.918	202.165	192.074	123.561	126.036	125.954	97.5095	97.7247	98.6791	2213	2243	2297	2670	2564	3102	2150	1953	2168	2090	2216	2188	2382	2428	2274	2630	2805	2713	4921	6061	5445	3623
GelC02G00439	11.1306	12.0384	12.8939	12.9413	12.8554	15.2163	17.7089	15.0131	16.138	22.1934	21.4946	23.5338	25.4202	29.1176	29.9491	25.6926	25.2006	24.2986	7.2608	7.4787	5.8001	13.1815	14.3823	13.8929	23.0178	21.8353	23.391	186	197	219	239	223	333	328	243	286	318	300	348	384	434	435	356	368	348	90	105	77	181
GelC02G00441	1.3005	1.5892	1.5526	1.5855	1.798	1.7493	1.301	1.3034	1.3443	1.0471	1.1923	1.0639	1.1136	1.269	1.2897	1.3322	1.3015	1.0857	3.3159	4.2552	3.9248	2.8542	3.4674	3.1254	1.7913	1.6679	1.5594	239	286	290	322	343	421	265	232	262	165	183	173	185	208	206	203	209	171	452	657	573	431
GelC02G00443	53.4977	51.2785	52.0589	52.0484	52.4568	51.2016	44.1854	46.334	45.6273	184.429	189.441	191.125	196.484	194.446	191.297	159.74	161.565	160.04	52.7307	50.6303	51.6949	102.442	95.5714	102.544	12.2403	12.8488	12.5187	3749	3519	3708	4031	3816	4699	3432	3145	3391	11082	11088	11852	12447	12154	11652	9282	9894	9612	2741	2981	2878	5899
GelC02G00445	3.1275	3.1008	2.9339	2.9286	2.9777	3.0823	2.4607	2.5718	2.8118	8.2702	7.7285	8.4247	9.1922	9.3977	9.9158	9.3417	10.4245	9.9714	3.9711	3.5492	3.8451	11.7279	10.6001	12.3342	3.1537	2.9396	3.1943	172	167	164	178	170	222	150	137	164	390	355	410	457	461	474	426	501	470	162	164	168	530
GelC02G00446	1.1016	1.0124	1.1705	1.4752	1.6767	1.6991	1.0535	1.5013	1.2049	0.9507	0.6331	0.9212	0.9018	0.6422	0.8365	1.4614	1.5127	1.0283	1.5445	1.9405	1.8026	5.3088	5.2408	3.6764	0.3119	0.2474	0.2903	50	45	54	74	79	101	53	66	58	37	24	37	37	26	33	55	60	40	52	74	65	198
GelC02G00450	0.2248	0.4081	0.4178	2.4182	1.7805	2.384	0.3155	0.2063	0.0471	2.4468	2.7512	2.8225	3.9234	4.0323	4.1379	2.7712	2.9153	3.4388	3.9733	3.6268	3.2382	4.1034	4.0635	3.3221	1.2082	1.0936	1.2066	9	16	17	107	74	125	14	8	2	84	92	100	142	144	144	92	102	118	118	122	103	135
GelC02G00453	0.0909	0.1392	0.1341	0.411	0.7877	0.4856	0.1639	0.0469	0.0857	1.5894	1.9036	1.1807	1.9598	1.6298	2.1428	2.2462	1.9234	2.1202	21.3734	18.2751	18.641	12.7705	12.5975	15.8745	1.072	0.765	1.4963	2	3	3	10	18	14	4	1	2	30	35	23	39	32	41	41	37	40	349	338	326	231
GelC02G00454	435.732	425.263	439.924	419.516	432.006	430.718	422.296	417.075	439.26	703.592	695.798	722.849	757.428	747.494	742.905	746.485	777.24	768.65	981.923	951.388	1005.23	1647.64	1651.18	1603.04	388.151	371.74	391.569	5310	5075	5449	5650	5465	6874	5704	4923	5677	7352	7082	7795	8344	8125	7869	7543	8277	8028	8876	9741	9732	16499
GelC02G00457	90.5853	90.6574	89.7576	78.9936	79.9633	77.1969	97.3416	102.937	97.2363	29.6498	27.345	29.9252	25.4741	25.1031	27.3157	29.7317	27.2657	29.0346	42.2336	42.013	42.8713	30.1382	29.3058	29.7671	86.9403	90.2057	86.9338	12934	12676	13026	12465	11852	14435	15405	14236	14724	3630	3261	3781	3288	3197	3390	3520	3402	3553	4473	5040	4863	3536
GelC02G00460	12.3873	14.7272	15.8966	10.5588	11.2413	12.7031	17.4929	14.3335	15.0095	8.9332	8.8128	8.5208	3.2437	3.69	4.4063	5.6293	6.4371	7.8202	6.0507	5.8405	4.6702	4.8793	3.8353	3.5456	26.1245	26.1352	28.3846	207	241	270	195	195	278	324	232	266	128	123	126	49	55	64	78	94	112	75	82	62	67
GelC02G00461	195.084	206.937	213.374	201.484	200.976	204.639	216.069	205.138	219.896	1729.38	1731.03	1735.87	1292.11	1295.65	1233.37	1200.88	1269.89	1190.02	912.508	912.559	932.211	132.905	138.681	137.657	264.574	271.262	265.748	9723	10100	10809	11098	10398	13357	11936	9903	11623	73906	72058	76558	58215	57598	53430	49628	55308	50832	33735	38213	36911	5443
GelC02G00468	10.8756	9.4321	10.6243	12.3708	12.5573	12.1917	11.9173	12.2436	14.546	1.979	2.3318	1.5472	1.7278	1.816	1.7304	2.0232	2.0301	1.845	0.5459	0.4131	0.5583	0.1173	0.4516	0.0699	10.2383	10.0237	10.9673	564	479	560	709	676	828	685	615	800	88	101	71	81	84	78	87	92	82	21	18	23	5
GelC02G00477	0.0499	0.2294	0.0491	0.3162	0.1683	0.2668	0.1126	0.1031	0.2589	0.0582	0.0598	0.0846	0.0552	0	0	0	0.1143	0	0.5384	0.2971	0.1257	0.5772	0.3692	0.1811	1.5904	1.121	1.1511	2	9	2	14	7	14	5	4	11	2	2	3	2	0	0	0	4	0	16	10	4	19
GelC02G00478	0	0	0	0	0	0	0	0	0	2.0717	3.8487	3.8238	0.9358	0.6639	1.6545	0.9182	1.0648	1.8753	0.114	0	0	0	0.3128	0.2046	0	0	0	0	0	0	0	0	0	0	0	0	21	38	40	10	7	17	9	11	19	1	0	0	0
GelC02G00481	2.3704	1.9752	2.1642	2.6939	2.2834	2.8236	2.0188	2.0557	2.0205	15.9231	17.5503	16.5863	14.4113	14.8182	14.1373	9.5137	11.1104	11.0629	6.3144	6.5227	5.8957	6.0462	7.5491	6.3743	1.2977	1.1709	1.2701	125	102	116	157	125	195	118	105	113	720	773	774	687	697	648	416	512	500	247	289	247	262
GelC02G00483	45.198	45.0251	44.7862	43.7192	40.6398	38.4659	43.5922	46.1878	43.1979	17.9887	19.5162	17.7086	17.7937	17.6547	19.266	16.6752	16.7367	15.7028	25.703	26.0202	23.5538	21.5008	21.2072	21.1772	60.0534	55.6431	59.1401	2942	2870	2963	3145	2746	3279	3145	2912	2982	1004	1061	1020	1047	1025	1090	900	952	876	1241	1423	1218	1150
GelC02G00486	1016.86	1038.46	1032.81	912.181	918.112	914.413	882.091	866.734	875.229	707.738	696.728	703.981	563.132	576.999	585.193	699.78	680.115	668.943	1693.46	1754.07	1726.73	531.677	547.612	537.704	1244.29	1275.97	1275.73	26713	26715	27577	26483	25037	31459	25684	22054	24384	15942	15287	16365	13373	13520	13362	15243	15613	15061	32999	38715	36037	11477
GelC02G00496	4.2333	4.0003	4.0407	4.6118	4.4027	4.4065	2.5272	2.6528	2.9987	1.965	1.8156	1.5232	4.3335	4.9822	5.2097	0.5842	0.6989	0.6635	0.5111	0.2757	0.3181	10.3549	10.7207	9.4481	0.5218	0.6621	0.7631	201	186	195	242	217	274	133	122	151	80	72	64	186	211	215	23	29	27	18	11	12	404
GelC02G00499	11.2236	10.8486	10.8236	10.322	10.1782	10.2695	10.842	9.6297	9.9718	6.7479	5.8849	6.0137	5.5336	5.9987	5.7885	5.2043	6.1672	5.7915	7.6047	8.6601	7.5388	4.9337	5.4737	4.6564	16.1309	16.6203	15.4041	1160	1098	1137	1179	1092	1390	1242	964	1093	598	508	550	517	553	520	446	557	513	583	752	619	419
GelC02G00500	2.9671	2.3879	2.6471	2.0704	2.5191	2.3232	2.6543	2.0508	2.8451	0.4692	0.6021	0.4262	0.6119	0.5074	0.3182	0.9401	0.8632	0.3814	0.4068	0.5088	0.4431	0.153	0.3409	0.1824	6.3489	5.392	5.7149	118	93	107	91	104	121	117	79	120	16	20	15	22	18	11	31	30	13	12	17	14	5
GelC02G00503	17.5136	16.752	17.0352	17.6222	18.2271	16.4668	17.8917	17.0835	16.943	9.251	10.2122	9.3014	10.0958	10.4232	10.7617	10.8865	11.3873	11.3453	31.0658	32.875	32.2804	21.227	20.657	19.7674	18.601	18.402	17.3097	1232	1154	1218	1370	1331	1517	1395	1164	1264	558	600	579	642	654	658	635	700	684	1621	1943	1804	1227
GelC02G00505	2.8906	2.2959	4.74	3.4875	5.363	3.8423	5.5058	3.6476	5.9561	0.2497	0.7691	1.2099	0.829	0.6002	1.3549	0.3874	1.4702	0.6246	2.598	3.0582	1.7519	2.2149	1.8473	1.9418	7.0739	6.2504	7.6408	27	21	45	36	52	47	57	33	59	2	6	10	7	5	11	3	12	5	18	24	13	17
GelC02G00506	6.8381	7.0675	7.1491	6.7249	7.3991	6.5717	8.4877	7.9298	8.7013	1.3211	1.0916	1.3113	0.9933	1.2855	1.3986	1.1496	1.9128	1.6441	4.4324	3.5515	4.069	2.8412	2.8774	2.8731	12.0289	12.8264	13.1657	495	501	526	538	556	623	681	556	668	82	66	84	65	83	88	69	121	102	238	216	234	169
GelC02G00513	29.0304	29.4216	29.1875	32.3451	32.3109	31.5439	30.7991	34.6285	32.2824	23.7761	23.2909	23.0835	25.0142	27.0446	27.8902	23.8918	22.7839	25.0161	23.8679	28.0016	27.7628	40.4798	44.9149	43.9443	26.5861	27.8411	26.7913	1461	1450	1493	1799	1688	2079	1718	1688	1723	1026	979	1028	1138	1214	1220	997	1002	1079	891	1184	1110	1674
GelC02G00514	2.5355	3.1902	3.5192	4.5885	5.0159	4.7019	3.799	3.8798	4.3547	1.2145	0.5963	0.3582	1.4525	0.5076	1.8232	0.6553	0.7772	0.4755	0.3052	1.2395	0.6269	3.9673	2.846	3.0659	1.8698	1.3217	1.4914	56	69	79	112	115	136	93	83	102	23	11	7	29	10	35	12	15	9	5	23	11	72
GelC02G00516	1.502	1.5338	1.1291	1.5423	1.2193	1.3531	1.6901	1.3591	1.3049	0.433	0.6668	0.2861	0.2614	0.3595	0.2718	0.346	0.3476	0.256	0.7053	0.5825	0.5948	0.3697	0.2496	0.8775	3.1661	3.7137	3.0575	89	89	68	101	75	105	111	78	82	22	33	15	14	19	14	17	18	13	31	29	28	18
GelC02G00518	1.7743	1.8312	2.1264	2.1606	2.6275	2.5367	2.844	2.2119	2.7054	3.236	3.4691	3.029	3.32	3.0368	3.3878	3.1529	3.3373	3.0834	3.27	2.9094	2.6136	1.7688	1.4657	1.5178	5.7237	6.4	6.145	188	190	229	253	289	352	334	227	304	294	307	284	318	287	312	277	309	280	257	259	220	154
GelC02G00525	45.8772	44.4421	43.4288	47.5715	46.8146	44.7783	36.58	37.3962	37.3618	33.524	31.4999	30.6022	51.2305	50.2628	50.6927	37.7546	39.2605	38.0567	81.685	81.1735	81.3307	131.768	129.792	136.718	51.2556	49.0606	50.1485	5179	4913	4983	5935	5486	6620	4577	4089	4473	3245	2970	3057	5228	5061	4974	3534	3873	3682	6840	7699	7294	12223
GelC02G00526	65.5424	56.7211	58.1304	55.9518	53.3461	54.3359	62.934	55.549	57.7769	3.6025	3.3622	2.2849	3.4792	3.4632	5.7508	9.9568	7.0054	9.9607	6.2087	6.1499	5.6556	2.1188	1.5229	1.9015	100.592	99.1861	98.6655	1167	989	1052	1101	986	1267	1242	958	1091	55	50	36	56	55	89	147	109	152	82	92	80	31
GelC02G00527	1.1553	1.4238	1.411	2.8837	2.6863	3.1027	1.7971	1.6451	1.1645	7.991	7.536	8.3284	7.4475	7.3246	9.7165	16.527	16.0922	16.5009	123.845	116.403	117.839	110.389	106.201	106.117	27.6376	29.4292	27.2061	29	35	36	80	70	102	50	40	31	172	158	185	169	164	212	344	353	355	2306	2455	2350	2277
GelC02G00528	3.7403	4.2402	4.4908	2.2085	2.6565	2.2993	3.5747	4.0579	3.1084	0.3327	0	0.1433	0.1753	0.1066	0.1823	0.1147	0.1451	0.2219	0.0855	0	0	0.3857	0.2735	0.1533	3.0293	3.7366	3.7239	118	131	144	77	87	95	125	124	104	9	0	4	5	3	5	3	4	6	2	0	0	10
GelC02G00539	20.0891	20.5896	21.7705	18.822	18.4061	17.8151	22.7557	22.3126	23.2729	15.7243	15.0255	14.5149	18.3381	17.2912	17.2073	19.4592	18.1269	18.8265	27.6127	27.5059	29.8313	32.099	30.8742	32.1902	21.5586	20.5967	20.8979	818	821	901	847	778	950	1027	880	1005	549	511	523	675	628	609	657	645	657	834	941	965	1074
GelC02G00540	13.0186	9.2709	12.1344	8.6799	14.1914	14.7805	22.7186	31.8334	28.9123	4.5948	7.1783	4.2587	5.8743	3.6489	5.1241	8.2635	9.6052	9.194	8.0827	13.2524	10.1341	3.5439	1.4779	3.7283	23.4449	25.5784	27.6479	76	53	72	56	86	113	147	180	179	23	35	22	31	19	26	40	49	46	35	65	47	17
GelC02G00541	5.6197	4.8922	6.3282	6.3749	6.5634	7.0759	26.5174	26.5792	26.6354	0.3867	0.4962	0.5245	1.3387	1.6169	2.0598	2.3791	2.4282	2.8433	0.6481	0.5722	0.6469	0.2824	0.2452	0.2405	2.5818	2.1775	2.4754	339	289	388	425	411	559	1773	1553	1704	20	25	28	73	87	108	119	128	147	29	29	31	14
GelC02G00546	360.372	349.418	373.191	318.653	329.783	337.12	290.696	282.43	283.089	11.3834	8.4747	5.4421	1.6447	3.6236	6.8792	5.7688	5.5478	5.2796	1.1329	1.1156	0.9357	1.8486	0.3187	0.7425	271.287	273.927	275.166	11150	10587	11736	10896	10592	13660	9969	8464	9289	302	219	149	46	100	185	148	150	140	26	29	23	47
GelC02G00558	17.2347	16.9713	16.1811	18.8564	17.8157	17.8943	14.9858	14.4988	14.2843	17.0507	15.8359	16.4458	17.8638	16.3805	17.6943	18.2117	18.8535	18.1692	71.4797	65.6696	70.1156	52.2073	53.2646	55.2315	36.8252	35.5913	34.6488	1793	1729	1711	2168	1924	2438	1728	1461	1576	1521	1376	1514	1680	1520	1600	1571	1714	1620	5516	5740	5795	4463
GelC02G00560	27.8921	27.9171	28.7359	61.1851	56.4054	59.2434	24.4155	26.0098	24.0813	189.767	175.262	177.936	238.111	237.519	235.141	332.877	317.598	310.667	160.3	147.29	152.633	495.261	500.047	467.983	8.0028	8.159	10.8669	403	395	422	977	846	1121	391	364	369	2351	2115	2275	3110	3061	2953	3988	4010	3847	1718	1788	1752	5880
GelC02G00561	0.5873	1.3327	0.7062	2.1257	0.6915	2.0928	0.942	0.8085	0.7999	5.4796	5.1567	6.1945	5.9916	5.8529	3.829	9.6014	7.6169	8.9085	2.2873	2.4078	1.15	3.6531	2.8954	3.2351	0.308	0.8059	0.1433	9	20	11	36	11	42	16	12	13	72	66	84	83	80	51	122	102	117	26	31	14	46
GelC02G00570	24.5675	25.2687	26.651	29.0722	29.9252	28.1933	67.0722	63.0804	64.9097	24.5527	24.1863	25.3157	25.9989	27.7824	25.9777	24.6192	27.5855	26.1799	16.9909	16.2684	16.9368	11.1037	11.508	11.7194	18.9336	18.5742	20.2309	692	697	763	905	875	1040	2094	1721	1939	593	569	631	662	698	636	575	679	632	355	385	379	257
GelC02G00571	2.7582	2.514	2.1515	2.5851	2.7386	2.8225	3.6531	3.3501	3.3657	1.16	0.7855	0.9885	0.6555	0.7434	0.8522	1.0294	1.0978	1.177	4.0417	3.2744	3.3653	1.4937	1.0955	1.0833	5.5931	5.7814	5.7935	391	349	310	405	403	524	574	460	506	141	93	124	84	94	105	121	136	143	425	390	379	174
GelC02G00572	30.0779	28.8844	29.9962	28.3099	28.9125	26.0172	28.9485	28.98	26.6714	43.0608	41.3119	43.4332	39.9369	40.1607	38.0329	40.4407	38.5706	42.6529	24.4226	25.2626	24.6513	36.0258	34.6228	38.3012	21.0179	19.6117	22.8779	1393	1310	1412	1449	1390	1578	1486	1300	1310	1710	1598	1780	1672	1659	1531	1553	1561	1693	839	983	907	1371
GelC02G00575	0.2101	0.0358	0.1378	0.1267	0	0	0.0632	0.0723	0.1651	6.8611	7.4211	7.044	12.7448	10.0899	11.5629	7.6441	5.8907	6.088	3.4463	4.418	5.1572	39.8888	39.4916	36.2033	0.0413	0.0393	0.1922	6	1	4	4	0	0	2	2	5	168	177	178	329	257	287	181	147	149	73	106	117	936
GelC02G00587	12.8737	11.4077	11.5032	12.7818	12.9031	12.2904	10.904	11.3883	11.1838	9.7632	9.265	9.1423	12.0622	12.6823	12.3023	9.8924	9.8535	9.6364	18.0574	18.7388	17.4975	20.2386	19.1964	19.1391	11.1888	11.9261	11.8951	915	794	831	1004	952	1144	859	784	843	595	550	575	775	804	760	583	612	587	952	1119	988	1182
GelC02G00588	3.9589	1.2439	2.0973	1.5155	1.6135	1.3952	1.7859	1.572	0.5743	3.374	3.2815	3.0973	2.8635	3.0728	1.7518	2.7545	2.7879	1.599	5.1318	6.5242	4.9832	5.7444	5.067	5.7075	2.1559	0.6838	1.5046	26	8	14	11	11	12	13	10	4	19	18	18	17	18	10	15	16	9	25	36	26	31
GelC02G00592	6.6912	8.1647	6.825	5.5414	6.3184	6.6826	8.1516	8.3133	7.7708	1.0361	0.9505	0.5554	0.5855	0.8053	0.7176	1.0942	1.0815	0.9925	5.9629	6.1643	6.5192	3.9565	4.3332	4.594	23.0379	23.0676	20.484	354	423	367	324	347	463	478	426	436	47	42	26	28	38	33	48	50	45	234	274	274	172
GelC02G00599	6.3061	6.1356	5.4055	5.2163	5.1362	4.7326	5.4941	5.6164	6.0228	0.6313	0.4213	0.3976	0.3892	0.2124	0.3737	0.3917	0.5265	0.2211	0.7662	0.5154	0.5792	0.8564	0.7339	0.6218	6.5144	7.5661	6.1513	233	222	203	213	197	229	225	201	236	20	13	13	13	7	12	12	17	7	21	16	17	26
GelC02G00612	36.4724	37.5711	37.5627	35.3179	33.9792	33.9776	37.7169	35.8935	36.7036	11.6911	11.3001	10.8464	8.8774	10.0433	10.9812	11.8647	10.8004	10.7634	22.4643	21.7686	21.5452	13.0108	12.2896	12.8629	51.0548	47.8328	50.233	1368	1380	1432	1464	1323	1669	1568	1304	1460	376	354	360	301	336	358	369	354	346	625	686	642	401
GelC02G00616	16.1374	16.6623	16.0536	19.8903	18.2743	18.4301	23.4679	23.4362	22.2509	23.1007	23.6441	24.6383	35.7251	38.5327	39.4961	31.0813	31.6377	30.1405	25.2514	24.4778	24.9077	49.109	49.3916	49.8795	18.0047	18.2969	16.3168	809	818	818	1102	951	1210	1304	1138	1183	993	990	1093	1619	1723	1721	1292	1386	1295	939	1031	992	2023
GelC02G00618	0.2038	0.333	0.1805	0.5533	0.3338	0.2179	0.3494	0.2946	0.2883	0.523	0.8785	0.5067	0.699	0.617	0.4925	0.467	0.863	0.7372	1.4289	1.5041	1.5394	1.5379	1.6329	1.9963	0.6734	0.4577	0.7161	10	16	9	30	17	14	19	14	15	22	36	22	31	27	21	19	37	31	52	62	60	62
GelC02G00623	8.4298	8.0123	7.9748	7.9294	8.201	7.7667	9.2603	7.3929	8.7872	4.0729	4.2368	4.3653	4.3244	3.6973	3.8474	4.4799	3.3074	4.0532	7.081	6.9903	6.6931	3.5624	4.2016	3.8308	16.7118	17.2437	15.9992	910	847	875	946	919	1098	1108	773	1006	377	382	417	422	356	361	401	312	375	567	634	574	316
GelC02G00624	1.7553	1.6712	1.8568	1.23	1.3985	1.7334	1.7623	1.894	1.5805	0.3232	0.5373	0.3579	0.5548	0.6067	0.6074	0.2547	0.6494	0.3542	1.1387	1.2253	1.0798	1.3652	1.0085	0.8458	2.8497	3.2895	3.4633	133	124	143	103	110	172	148	139	127	21	34	24	38	41	40	16	43	23	64	78	65	85
GelC02G00625	1.4408	1.371	1.3048	1.2148	1.1356	1.3502	1.8465	1.4537	1.7445	0.3819	0.294	0.1295	0.1268	0.3121	0.2449	0.1185	0.2998	0.4203	1.0816	0.7795	1.1129	0.7571	0.5448	0.7523	3.4579	3.2352	3.2358	88	82	81	82	72	108	125	86	113	20	15	7	7	17	13	6	16	22	49	40	54	38
GelC02G00632	11.8957	12.2797	11.1365	0.0106	0.0113	0	12.792	13.4234	12.0933	25.6746	24.9776	26.2744	0.0521	0.0396	0.3655	24.8047	23.1593	25.22	15.4185	13.8925	15.3439	17.0686	14.9516	15.9205	8.1909	7.8205	8.0615	1011	1022	962	1	1	0	1205	1105	1090	1871	1773	1976	4	3	27	1748	1720	1837	972	992	1036	1192
GelC02G00640	128.453	128.095	120.516	126.754	124.242	124.233	191.537	187.472	190.16	140.325	131.609	129.272	148.298	144.994	143.649	185.352	192.261	185.26	279.915	276.663	267.43	123.324	128.492	126.803	36.4661	37.609	37.8474	3965	3872	3781	4324	3981	5022	6553	5605	6225	3714	3393	3531	4138	3992	3854	4744	5186	4901	6409	7175	6558	3128
GelC02G00642	10.8006	10.9671	9.9273	9.332	10.7566	8.5573	11.1183	11.7797	11.5434	1.7048	2.1391	1.8125	2.7175	2.481	2.616	2.7912	2.5556	2.89	3.0928	3.2863	2.8366	5.8308	5.1546	5.327	19.0194	16.8443	16.3171	532	529	497	508	550	552	607	562	603	72	88	79	121	109	112	114	110	122	113	136	111	236
GelC02G00645	4.1785	4.938	4.509	3.2016	3.1651	3.538	2.6755	2.7485	2.8121	50.7364	51.5829	52.1711	44.5837	46.2994	44.0423	36.7996	36.7882	35.9963	5.4515	6.1365	6.2353	6.0284	6.7076	6.3768	2.4253	2.2322	2.257	248	287	272	210	195	275	176	158	177	2582	2557	2740	2392	2451	2272	1811	1908	1831	240	306	294	294
GelC02G00647	73.4886	81.1952	78.7479	93.4076	97.2687	99.4085	86.0034	86.2884	84.062	40.6576	38.9454	42.3746	43.9791	46.767	47.3856	54.4845	55.9206	47.6174	215.91	224.316	211.26	38.7606	39.441	41.2435	60.9444	66.1915	64.4849	976	1056	1063	1371	1341	1729	1266	1110	1184	463	432	498	528	554	547	600	649	542	2127	2503	2229	423
GelC02G00648	0.2987	0.4793	0.1679	0.3089	0.1439	0.2932	0.4235	0.2423	0.3219	0.5971	0.4087	0.4822	0.9912	0.7415	0.7118	0.2058	0.4639	0.4481	1.6394	1.1427	0.8862	0.6491	0.4733	0.2322	0.7552	0.7904	0.2811	14	22	8	16	7	18	22	11	16	24	16	20	42	31	29	8	19	18	57	45	33	25
GelC02G00649	1.1897	1.7009	0.9884	1.5789	1.5281	1.6756	1.455	2.2109	1.6952	1.3567	1.8676	1.7926	2.6614	2.3713	2.19	1.7218	2.6321	2.0051	3.8137	4.6572	3.3612	2.8957	2.9327	3.1968	1.934	1.4248	1.2773	45	63	38	66	60	83	61	81	68	44	59	60	91	80	72	54	87	65	107	148	101	90
GelC02G00655	2.9442	3.6078	3.7393	2.5672	3.2488	3.597	3.1876	2.8186	2.6752	0.5619	0.6409	0.7864	0.2369	0.06	0.4311	1.0975	0.6126	0.5621	1.299	2.5485	2.0888	0.9772	0.8577	0.7767	8.9687	9.6159	8.5812	55	66	71	53	63	88	66	51	53	9	10	13	4	1	7	17	10	9	18	40	31	15
GelC02G00657	19.0121	17.6372	17.9992	19.4447	19.4959	19.4746	20.0989	20.5337	19.67	33.3667	32.9621	33.1214	44.2135	42.2032	42.3074	37.5687	38.2355	38.9487	27.7548	27.9362	27.1537	53.2937	51.4295	51.8767	18.3399	18.5425	19.1173	2993	2719	2880	3383	3186	4015	3507	3131	3284	4504	4334	4614	6292	5926	5789	4904	5260	5255	3241	3695	3396	6894
GelC02G00661	15.9455	16.8438	16.494	16.9739	17.6718	17.7744	17.5331	17.3976	18.3332	21.1021	22.333	22.3856	28.0096	26.9507	27.8894	23.216	21.0697	22.9333	20.2628	19.3342	19.7802	30.0752	29.1291	29.0319	17.3701	16.6908	16.5663	1655	1712	1740	1947	1904	2416	2017	1749	2018	1878	1936	2056	2628	2495	2516	1998	1911	2040	1560	1686	1631	2565
GelC02G00667	13.2417	13.3951	12.8493	16.2726	14.5982	14.6813	13.2581	13.3552	12.3688	16.7923	16.8845	16.4551	22.7709	20.8484	22.6265	18.8869	19.6826	20.2919	25.9075	25.7404	24.5024	27.1333	28.7994	27.838	17.1466	16.6807	16.6281	1385	1372	1366	1881	1585	2011	1537	1353	1372	1506	1475	1523	2153	1945	2057	1638	1799	1819	2010	2262	2036	2332
GelC02G00668	9.6167	11.5388	17.2673	7.7227	7.8744	4.5895	3.4706	84.5168	4.874	2.1029	4.8935	1.9018	1.1968	0.4043	1.9362	3.4794	2.4761	5.8909	0.8103	0.1431	0.1513	0.7315	0.5926	0	1.9857	1.6195	1.8478	80	94	146	71	68	50	32	681	43	15	34	14	9	3	14	24	18	42	5	1	1	5
GelC02G00669	0.4941	0.5787	0.4146	0.789	0.686	0.7102	0.4327	0.4801	0.4111	1.2203	1.1484	0.9032	2.3953	2.9978	2.3407	2.033	2.0455	2.2721	7.7974	8.8039	6.6584	6.5612	5.5703	5.5703	1.9547	1.7458	1.3563	34	39	29	60	49	64	33	32	30	72	66	55	149	184	140	116	123	134	398	509	364	371
GelC02G00670	0.5374	0.6402	0.5287	0.5673	0.604	0.5471	0.404	0.4624	0.5067	0.5223	1.8231	1.1134	1.3871	2.41	2.9884	2.4844	2.4599	2.7172	5.1922	5.3303	7.892	6.6491	6.6235	5.1985	1.9022	1.3073	1.1801	6	7	6	7	7	8	5	5	6	5	17	11	14	24	29	23	24	26	43	50	70	61
GelC02G00673	1.9227	2.0272	2.0455	3.6492	3.1924	3.0079	6.7978	6.6975	6.338	0.1458	0.0561	0.053	0.2248	0.368	0.5215	0.2639	0.2147	0.2189	0.8851	1.3024	1.2593	0.0951	0.289	0.2268	1.2357	1.211	1.4246	123	127	133	258	212	252	482	415	430	8	3	3	13	21	29	14	12	12	42	70	64	5
GelC02G00675	3.7747	4.2373	4.2198	4.0702	3.5774	3.8874	3.5471	3.474	3.1236	2.3282	1.6178	2.0294	2.1698	1.9254	2.2366	2.008	1.9952	2.2174	3.9723	4.1607	3.9283	3.2039	2.4604	3.3309	8.753	8.0255	7.9635	433	476	492	516	426	584	451	386	380	229	155	206	225	197	223	191	200	218	338	401	358	302
GelC02G00676	0.8447	0.7756	0.6774	0.8028	0.8274	0.8672	0.634	0.513	0.7028	0.6954	0.7564	0.8182	1.1856	1.0425	0.8983	0.9416	0.8041	0.8696	1.2918	1.3433	1.0453	1.1748	1.251	1.0986	0.6281	0.3905	0.3975	119	107	97	125	121	160	99	70	105	84	89	102	151	131	110	110	99	105	135	159	117	136
GelC02G00677	57.5005	61.5541	57.4837	65.8532	64.6684	60.0622	54.3007	55.9236	54.0441	83.6897	84.6984	81.774	86.6547	83.5151	84.2646	79.5081	81.5883	84.0535	111.285	114.725	117.134	90.7102	93.1804	85.0343	44.5738	45.5848	45.3936	1242	1302	1262	1572	1450	1699	1300	1170	1238	1550	1528	1563	1692	1609	1582	1424	1540	1556	1783	2082	2010	1610
GelC02G00679	1.6842	1.5434	1.657	2.2273	3.2449	1.9785	2.9611	3.3884	3.6648	1.9642	2.0165	2.3913	4.5383	4.7931	4.5709	2.2395	2.9156	3.0232	3.5513	2.9297	2.0656	9.6699	9.6337	8.1459	0.7643	0.7757	1.0906	39	35	39	57	78	60	76	76	90	39	39	49	95	99	92	43	59	60	61	57	38	184
GelC02G00680	2.5874	3.7187	2.3571	6.5034	5.0774	3.6588	2.0751	3.6607	1.1747	11.6233	11.5885	12.1291	17.8097	17.4052	15.215	11.4418	12.721	13.0824	16.5368	14.9419	15.5608	23.4413	31.1816	33.4881	10.2893	8.1769	8.5228	27	38	25	75	55	50	24	37	13	104	101	112	168	162	138	99	116	117	128	131	129	201
GelC02G00681	15.169	14.5219	15.645	19.3796	16.3978	15.8935	16.6406	16.7732	16.8632	14.5246	16.7687	16.5577	18.6871	19.7605	21.3688	18.1901	16.2244	16.5427	17.0222	16.1567	15.6223	39.2805	40.1536	37.6217	20.0332	22.0138	21.1029	352	330	369	497	395	483	428	377	415	289	325	340	392	409	431	350	329	329	293	315	288	749
GelC02G00682	20.1751	18.4253	17.3028	25.0064	23.4689	22.4396	19.2326	20.8293	22.254	13.6735	14.9491	13.7656	23.2445	19.8023	26.3648	16.8024	18.3827	14.3906	16.3193	15.3139	15.1413	71.8044	71.3134	67.7538	27.1279	28.2068	28.5883	265	237	231	363	320	386	280	265	310	154	164	160	276	232	301	183	211	162	159	169	158	775
GelC02G00685	77.9019	73.1211	67.1706	67.5848	85.392	80.5072	80.7548	81.8301	79.742	25.3409	20.9898	15.6258	42.6104	40.1399	38.0664	73.1058	79.3985	73.8979	291.267	255.68	278.325	59.6471	60.1041	59.5632	129.06	130.153	135.825	631	580	553	605	718	854	725	642	685	176	142	112	312	290	268	491	562	513	1750	1740	1791	397
GelC02G00686	1079.63	1108.94	1037.51	977.507	984.095	953.546	1135.4	1191.91	1131.78	218.049	220.641	211.069	174.917	183.077	204.742	223.634	207.264	190.869	286.293	293.819	287.936	191.962	179.176	191.079	1077.66	1067.41	1120.38	11266	11332	11004	11273	10660	13031	13132	12047	12525	1951	1923	1949	1650	1704	1857	1935	1890	1707	2216	2576	2387	1646
GelC02G00687	1.8235	0.8464	0.9242	15.2498	14.745	16.2024	1.2464	1.7115	2.5531	0	0	0	0	0	0	0	0	0	0	0	0	0	0	0	0.0652	0	0	33	15	17	305	277	384	25	30	49	0	0	0	0	0	0	0	0	0	0	0	0	0
GelC02G00691	18.1304	18.3484	17.4849	22.5871	22.344	20.9977	15.8644	17.2547	16.3306	50.0775	50.378	54.0541	55.0011	55.8959	53.2433	54.8851	53.0461	54.7446	82.4682	84.8023	84.331	85.4193	85.5097	88.7336	25.4323	25.9834	25.3452	2123	2104	2081	2923	2716	3220	2059	1957	2028	5028	4927	5601	5822	5838	5419	5329	5428	5494	7163	8343	7845	8219
GelC02G00700	201.531	205.472	192.493	195.154	197.611	186.735	220.446	237.493	223.049	55.2987	53.3457	58.7921	51.7492	50.2494	49.9199	62.2317	57.8371	60.3319	80.9219	75.1634	79.5571	66.4078	65.1006	67.5834	292.478	284.017	294.163	3804	3798	3693	4071	3872	4616	4612	4342	4465	895	841	982	883	846	819	974	954	976	1133	1192	1193	1030
GelC02G00702	6.7465	6.1358	6.8105	6.1999	6.1267	6.2784	6.1502	7.5094	5.2349	1.7211	1.9773	1.5089	1.5937	1.2212	1.3745	2.1612	1.8899	2.009	5.7793	6.3988	5.971	4.7466	4.5473	5.6084	14.096	14.1231	13.156	192	171	197	195	181	234	194	207	158	42	47	38	41	31	34	51	47	49	122	153	135	111
GelC02G00703	5.1517	4.7806	4.6864	4.9945	4.3917	4.3709	4.2791	3.9891	4.8577	4.1247	3.0106	3.5116	2.759	2.6587	2.5637	3.4763	2.8307	3.0055	2.7009	3.2605	3.4739	4.1548	5.0645	3.6585	2.2432	2.3411	1.8406	252	229	233	270	223	280	232	189	252	173	123	152	122	116	109	141	121	126	98	134	135	167
GelC02G00708	2.2527	2.7221	3.029	1.223	0.8319	1.4048	2.405	2.442	2.9384	0	0	0	0	0	0	0	0	0	0	0	0	0.5026	0.2776	0.0454	0	0	0	60	71	82	36	23	49	71	63	83	0	0	0	0	0	0	0	0	0	0	0	0	11
GelC02G00713	1.2303	1.5006	1.782	2.1336	1.3498	1.4613	1.3566	1.4113	1.4178	1.3152	1.3093	0.6951	0.9451	1.0728	0.5898	1.0716	1.4079	1.7545	3.2711	2.3591	2.8821	3.5766	4.0014	3.719	2.7822	2.1102	2.3264	36	43	53	69	41	56	44	40	44	33	32	18	25	28	15	26	36	44	71	58	67	86
GelC02G00717	3.7374	2.6422	4.3371	3.4685	2.8618	3.2197	3.8043	3.5618	3.6145	1.3411	1.3769	1.2995	1.5902	1.0744	1.6538	3.2361	1.4256	2.4599	2.4547	3.1937	4.1013	3.6153	0.8268	2.3175	0.3392	0.4304	0.7365	39	27	46	40	31	44	44	36	40	12	12	12	15	10	15	28	13	22	19	28	34	31
GelC02G00720	15.0339	13.7058	12.9275	17.1774	16.4239	16.6501	11.6366	12.6918	9.2732	3.9485	3.4263	2.7784	2.586	2.6661	3.5706	2.7221	4.4278	3.5271	14.5624	12.137	11.0093	6.8671	8.3953	7.9927	29.1992	31.3593	29.2521	373	333	326	471	423	541	320	305	244	84	71	61	58	59	77	56	96	75	268	253	217	140
GelC02G00721	5.7084	6.8219	5.683	5.4413	4.5517	5.2651	7.4958	6.7921	6.4697	0.646	0.6226	0.8303	0.7127	0.6463	0.8323	0.6816	0.8667	0.765	1.0362	0.74	0.8822	0.3301	0.3204	0.3554	8.7624	7.348	8.2907	505	591	511	532	418	610	735	582	607	49	46	65	57	51	64	50	67	58	68	55	62	24
GelC02G00722	78.6695	80.6562	86.605	66.1777	63.4354	69.7222	87.9808	93.7124	95.7251	1.5737	1.9926	1.2708	0.9454	0.9581	3.312	2.875	1.7501	1.9418	0	0.2141	0.1132	2.1348	1.8294	2.3387	57.3696	56.1554	59.3134	1749	1756	1957	1626	1464	2030	2168	2018	2257	30	37	25	19	19	64	53	34	37	0	4	2	39
GelC02G00724	1.3127	1.194	1.4217	1.4972	1.6471	1.4909	1.2838	1.1844	1.4354	0.6818	0.4094	0.5485	0.7932	0.3463	0.4823	0.6386	0.6059	0.6435	2.0224	2.3501	2.291	0.886	1.0333	0.8536	2.2386	2.0558	2.1074	119	106	131	150	155	177	129	104	138	53	31	44	65	28	38	48	48	50	136	179	165	66
GelC02G00726	38.0839	42.9579	33.55	40.8042	42.5204	45.3848	33.0661	32.0802	30.6515	20.8138	22.3219	21.2486	19.0375	16.0785	21.4495	23.0609	29.7227	26.9592	197.421	218.866	203.786	70.0053	69.1312	62.62	50.7629	49.1978	53.0126	239	264	214	283	277	373	230	195	204	112	117	118	108	90	117	120	163	145	919	1154	1016	361
GelC02G00728	22.3268	21.2908	21.5371	20.8706	21.0875	19.5864	26.005	26.0837	24.4715	20.2043	19.9182	19.7673	22.3214	20.5897	20.6269	29.6797	30.2944	31.5156	34.92	32.1883	35.2035	22.0433	21.0625	22.9574	19.4701	20.7883	18.7267	1330	1242	1304	1374	1304	1528	1717	1505	1546	1032	991	1042	1202	1094	1068	1466	1577	1609	1543	1611	1666	1079
GelC02G00731	0.9641	1.1251	2.0664	16.9174	16.485	14.066	2.4231	2.6306	2.3051	0.4016	0.4122	0.3113	0.3428	0.386	0.515	0.5814	0.7092	0.5624	1.4854	1.3934	0.8668	0.9219	0.7639	1.6653	1.0969	1.5849	1.2854	28	32	61	543	497	535	78	74	71	10	10	8	9	10	13	14	18	14	32	34	20	22
GelC02G00735	16.9242	17.7908	17.9868	16.6036	16.9357	16.0503	18.6172	20.393	17.6864	4.8025	4.0906	5.4718	5.2812	5.4792	4.191	5.6212	5.8516	5.2008	4.4229	4.1742	4.2436	4.8187	3.7368	2.8453	17.6461	18.8487	17.3651	748	770	808	811	777	929	912	873	829	182	151	214	211	216	161	206	226	197	145	155	149	175
GelC02G00736	24.9669	23.7299	20.962	24.3856	22.0919	21.3552	24.613	23.2566	23.0864	17.3756	19.5734	18.8192	18.647	18.7559	18.0479	19.8998	18.9405	19.0155	13.7789	13.4056	12.5452	23.4842	22.9692	23.4873	38.4874	37.7644	34.4757	982	914	838	1060	902	1100	1073	886	963	586	643	655	663	658	617	649	651	641	402	443	392	759
GelC02G00739	4.0305	4.6646	3.3839	5.5921	6.0571	4.3087	10.182	2.7742	5.7261	5.1393	2.3164	2.1256	4.3398	5.543	4.5135	6.4812	6.8877	8.9667	5.0715	4.2855	3.9234	9.2215	7.882	12.4114	6.4676	9.2313	7.4347	75	85	64	115	117	105	210	50	113	82	36	35	73	92	73	100	112	143	70	67	58	141
GelC02G00740	0.9157	1.6122	1.0562	2.1143	1.5209	1.519	0.9116	1.0432	0.8634	0.2578	0.1512	0.2498	0.3144	0.2832	0.327	0.1904	0.5781	0.3316	0.2128	0.1127	0.1987	1.0375	0.7005	0.9927	1.5647	2.0916	2.3575	29	50	34	74	50	63	32	32	29	7	4	7	9	8	9	5	16	9	5	3	5	27
GelC02G00743	4.9802	5.7089	5.3803	9.3882	10.0891	9.4326	1.2995	1.4367	1.4272	8.2568	8.5058	8.7731	8.4799	8.2111	8.5947	14.8684	15.1139	14.6413	26.3297	27.4588	25.014	118.661	114.369	111.022	6.1066	4.3306	6.0579	204	229	224	425	429	506	59	57	62	290	291	318	314	300	306	505	541	514	800	945	814	3994
GelC02G00753	0.8632	1.6528	1.5924	2.4409	1.5592	1.8951	1.7524	1.8939	1.9332	2.391	2.9714	2.073	5.1327	4.1132	4.8416	2.4725	2.5931	1.7626	1.3092	1.5412	1.6299	2.2324	1.3299	2.2181	2.2917	0.4846	1.3032	8	15	15	25	15	23	18	17	19	19	23	17	43	34	39	19	21	14	9	12	12	17
GelC02G00758	21.4187	21.6009	20.5071	20.5418	19.8872	19.5483	23.5565	25.3114	24.3899	12.851	12.5838	12.5774	13.4134	11.2872	14.0522	12.6487	12.3058	13.2443	18.6437	20.1205	21.5852	13.5446	12.7357	11.8792	37.5941	37.0146	40.9122	968	956	942	1026	933	1157	1180	1108	1169	498	475	503	548	455	552	474	486	513	625	764	775	503
GelC02G00764	22.0939	19.3487	23.0444	24.863	20.7449	22.1026	15.5179	13.4985	16.284	28.7024	26.8715	28.2862	35.8877	29.552	32.7392	30.44	32.1639	34.9977	18.0976	18.3078	16.2815	35.9069	38.4334	39.6502	18.6438	17.9759	18.5778	316	271	335	393	308	414	246	187	247	352	321	358	464	377	407	361	402	429	192	220	185	422
GelC02G00765	5.1389	5.1556	5.7656	7.7499	7.2086	6.4482	3.7959	3.3819	4.1655	11.601	11.9818	11.3091	9.5079	11.186	10.8912	8.6984	8.46	8.8013	6.6039	6.7246	7.7548	14.8851	12.9268	13.0818	8.8291	7.8615	8.6451	171	168	195	285	249	281	140	109	147	331	333	333	286	332	315	240	246	251	163	188	205	407
GelC02G00766	10.0848	9.707	9.6848	11.7449	12.3646	10.9799	8.794	8.7679	8.1898	684.301	697.552	695.03	545.153	558.834	538.775	520.192	523.19	518.029	24.7847	26.9355	29.1542	13.9759	12.727	15.2283	9.2801	10.889	10.6491	209	197	204	269	266	298	202	176	180	12160	12074	12746	10213	10330	9705	8939	9475	9201	381	469	480	238
GelC02G00770	13.7228	13.9697	14.1303	14.0494	13.2058	12.8975	13.7267	13.1998	14.0245	5.1359	5.1876	5.9238	5.0444	5.3673	5.1483	5.9449	5.5271	5.3041	4.8453	4.5652	4.1842	6.2583	6.2856	6.6304	14.7163	14.9283	14.7553	966	963	1011	1093	965	1189	1071	900	1047	310	305	369	321	337	315	347	340	320	253	270	234	362
GelC02G00772	18.224	17.8996	18.0507	17.989	17.4178	19.0383	20.5018	20.4832	21.0411	12.5232	13.126	12.7357	13.3041	14.1944	14.7074	14.2083	13.3647	11.2643	8.0516	7.9119	8.2129	10.529	10.5121	10.1894	19.3786	18.3937	19.6952	891	857	897	972	884	1219	1111	970	1091	525	536	551	588	619	625	576	571	472	292	325	319	423
GelC02G00774	40.1872	41.3154	39.4853	46.7434	46.9712	45.528	44.2858	45.6721	45.3185	21.2835	21.1559	21.7907	22.5136	22.4414	20.8816	11.2888	10.7323	11.0909	2.6753	2.7286	2.9313	1.8306	1.7981	2.0599	11.6322	12.2691	10.8745	4435	4465	4429	5701	5381	6580	5417	4882	5304	2014	1950	2128	2246	2209	2003	1033	1035	1049	219	253	257	166
GelC02G00775	5.6622	6.1481	5.6227	6.774	6.3078	6.3928	5.5937	5.3124	5.4384	1032.1	1013.84	1029.04	805.524	812.863	789.998	733.388	738.988	736.239	17.1858	17.005	16.179	21.4421	22.6644	22.2353	11.147	11.1988	11.2878	537	571	542	710	621	794	588	488	547	83931	80308	86361	69060	68762	65122	57673	61245	59843	1209	1355	1219	1671
GelC02G00785	1.5585	2.169	2.4237	2.9796	3.378	2.7256	2.7101	2.2059	2.1925	769.043	804.221	791.619	2891.37	2774.77	2728.58	532.127	535.251	517.538	9.2853	8.6614	9.5239	6042.47	6059.87	6017.39	6.8808	4.4449	4.485	124	169	196	262	279	284	239	170	185	52466	53443	55735	207960	196918	188697	35106	37215	35291	548	579	602	395050
GelC02G00786	1.0697	1.0924	0.8461	0.911	0.7476	0.8809	0.4542	0.7796	0.8109	23.0435	22.2758	22.1391	137.038	134.113	135.14	29.015	27.9634	30.7147	3.0823	2.9958	2.3234	2433.44	2340.28	2369.5	3.1183	2.4256	2.9709	51	51	41	48	37	55	24	36	41	942	887	934	5906	5703	5600	1147	1165	1255	109	120	88	95331
GelC02G00789	9.7083	8.9356	8.5838	9.8855	9.2775	9.3702	10.6743	9.9697	10.5701	3.5627	3.3166	4.4762	3.408	2.6703	3.8423	3.9028	3.407	4.0175	8.5509	7.765	8.9289	4.6314	3.9566	3.7878	15.8227	14.9108	15.1791	375	338	337	422	372	474	457	373	433	118	107	153	119	92	129	125	115	133	245	252	274	147
GelC02G00790	18.3469	18.1866	19.3822	17.8435	19.4185	17.8081	19.4614	20.6881	21.1838	5.941	6.5281	5.5094	6.3617	5.8897	5.8151	6.5756	6.4443	5.851	12.8768	14.0922	13.8765	8.4274	7.603	8.253	24.9812	24.7315	23.4218	922	895	990	991	1013	1172	1084	1007	1129	256	274	245	289	264	254	274	283	252	480	595	554	348
GelC02G00792	5.9517	6.2229	5.9956	6.4786	5.3056	6.159	6.4758	6.1631	6.7847	1.554	1.5528	1.827	1.5919	1.1553	1.3899	1.5856	1.3825	1.2645	3.2574	2.7913	3.6005	2.1405	2.3649	2.3201	9.8732	9.9534	10.0852	335	343	343	403	310	454	404	336	405	75	73	91	81	58	68	74	68	61	136	132	161	99
GelC02G00793	6.9318	6.8847	7.1541	6.8326	6.6584	6.3913	7.831	7.4144	7.3556	0.7921	0.8371	0.6547	0.6519	0.5263	0.8734	0.9637	0.6629	0.641	1.9794	2.1637	2.4768	0.6929	0.9479	1.0266	10.0172	9.9355	9.9359	694	675	728	756	692	838	869	719	781	68	70	58	59	47	76	80	58	55	147	182	197	57
GelC02G00794	127.841	125.846	125.057	129.811	128.306	123.838	135.832	138.18	138.78	41.046	39.2755	37.2265	37.8477	37.3197	39.3469	46.2633	42.6797	43.9203	146.685	148.293	151.383	55.1625	53.8391	53.7056	103.994	105.909	103.878	9248	8915	9195	10378	9635	11732	10891	9682	10647	2546	2373	2383	2475	2408	2474	2775	2698	2723	7871	9013	8700	3279
GelC02G00795	0.9035	0.4613	0	0.8176	0.7253	0.345	0.4076	0.7774	0.426	0.7025	1.6227	0.8509	0.1666	0.1688	0.1733	0.3632	0	0.3514	0.6091	0.8962	2.2747	6.7808	5.7537	8.3762	0.1777	0.1691	0.1653	6	3	0	6	5	3	3	5	3	4	9	5	1	1	1	2	0	2	3	5	12	37
GelC02G00799	4.2911	3.8265	4.0963	4.5147	4.2049	3.9125	4.7016	4.6521	4.1982	0.3054	0.3457	0.3567	0.3789	0.4743	0.4636	2.4782	1.8597	2.5779	0.2988	0.6314	0.3381	0.3596	0.3807	0.4141	5.6414	5.1796	5.8102	639	558	620	743	650	763	776	671	663	39	43	47	51	63	60	306	242	329	33	79	40	44
GelC02G00802	2.4296	1.8281	2.0759	2.3575	2.4637	2.1359	3.6918	3.185	2.8185	1.0999	0.9569	0.867	0.8664	1.0752	0.9931	2.4289	2.8352	2.4246	3.1462	2.4732	2.7363	2.1009	2.1868	2.0487	3.8285	3.9481	4.7561	152	112	132	163	160	175	256	193	187	59	50	48	49	60	54	126	155	130	146	130	136	108
GelC02G00816	2.402	2.6887	2.6359	2.1735	2.4474	2.3632	1.8337	2.6707	2.5263	1.8855	1.3827	2.2968	1.2264	1.4501	1.1692	0.9471	1.903	1.078	1.6191	3.4087	1.2792	0.5622	0.2847	0.5027	4.4147	4.097	3.7024	52	57	58	52	55	67	44	56	58	35	25	44	24	28	22	17	36	20	26	62	22	10
GelC02G00818	5.0301	3.5014	3.4934	4.0003	3.6552	3.9473	5.6532	5.5347	5.416	3.3087	4.0012	3.1274	3.485	3.2588	3.224	3.9463	3.4657	3.6352	1.2671	1.1601	1.1831	2.4995	2.5314	2.1677	1.8483	2.4622	2.5417	289	197	204	254	218	297	360	308	330	163	192	159	181	167	161	188	174	179	54	56	54	118
GelC02G00825	91.348	87.8177	86.6198	80.5081	84.3057	80.538	85.5931	88.5651	88.0791	41.6834	40.9063	42.5672	38.8923	38.2606	40.3821	43.222	42.1029	40.7269	55.8174	57.0138	53.2427	42.5492	43.7878	41.006	116.251	117.128	112.133	4695	4420	4525	4573	4498	5421	4876	4409	4801	1837	1756	1936	1807	1754	1804	1842	1891	1794	2128	2462	2174	1797
GelC02G00829	1.8631	1.9659	1.3442	1.6109	1.3959	1.4542	1.5688	1.5388	1.8934	0.2897	0.2231	0.5848	0.2061	0.1857	0.3334	0.4494	0.4975	0.4348	2.1768	1.9711	1.9021	1.31	1.3522	0.7259	4.3231	3.9742	4.2048	90	93	66	86	70	92	84	72	97	12	9	25	9	8	14	18	21	18	78	80	73	52
GelC02G00830	76.0747	77.5336	84.686	58.5139	62.2957	60.8046	78.3266	87.5658	81.0924	2.3325	2.9268	1.7579	5.736	4.9829	6.2213	3.1267	3.4754	3.4572	7.989	5.2899	5.1283	2.0734	1.4608	1.7914	19.0531	16.8825	15.5345	1027	1025	1162	873	873	1075	1172	1145	1161	27	33	21	70	60	73	35	41	40	80	60	55	23
GelC02G00834	4.1972	2.0881	5.0825	4.7717	5.7021	4.0267	7.7679	7.3334	5.2769	5.5226	7.989	7.5405	7.3813	8.3255	9.4103	10.7728	13.3009	14.3153	10.4464	11.4004	12.4631	12.0495	14.1929	14.5749	4.5713	4.8331	2.9542	39	19	48	49	55	49	80	66	52	44	62	62	62	69	76	83	108	114	72	89	92	92
GelC02G00836	1.5294	1.9111	1.2077	2.185	2.5395	2.1358	1.7974	2.1607	1.48	3.9662	4.3127	4.2525	28.7829	28.5394	30.1435	5.7759	5.3885	5.3533	2.7943	2.2753	2.0517	11.4365	9.4743	8.6379	1.4721	1.6944	1.5687	76	93	61	120	131	139	99	104	78	169	179	187	1293	1265	1302	238	234	228	103	95	81	467
GelC02G00840	4.3195	4.1982	4.3523	4.3218	4.385	3.9531	8.6981	7.7691	8.4558	2.3739	2.4659	2.6626	2.1276	1.9137	2.5447	6.6591	7.0706	6.9849	8.0165	7.8787	7.7573	6.6904	6.7659	6.9091	9.4366	9.5552	9.9342	539	513	552	596	568	646	1203	939	1119	254	257	294	240	213	276	689	771	747	742	826	769	686
GelC02G00841	8.5263	7.9773	9.1812	8.5538	9.7216	8.8664	9.338	9.1166	9.6447	3.545	3.8759	3.624	3.682	3.3908	2.9901	4.0874	4.1045	3.724	5.5117	4.6852	4.6488	5.8262	5.6758	5.7705	25.5535	26.9261	25.8989	561	514	614	622	664	764	681	581	673	200	213	211	219	199	171	223	236	210	269	259	243	315
GelC02G00843	10.8729	10.4439	12.1662	14.2556	14.3802	13.8939	23.5326	25.9707	23.1487	15.833	16.158	14.3617	24.0781	25.3979	25.2044	40.8228	42.1749	42.8848	20.478	18.6075	20.0342	17.1354	14.1468	15.6596	7.2832	7.202	6.401	539	507	613	781	740	902	1293	1247	1217	673	669	630	1079	1123	1086	1678	1827	1822	753	775	789	698
GelC02G00846	22.357	24.08	26.1683	27.0613	26.2033	26.7327	28.4291	28.1718	28.1352	4.9253	5.1183	5.3764	5.282	5.0247	5.9694	6.9642	6.0558	6.0137	1.5337	1.1489	1.3669	2.2446	2.4007	2.5845	12.203	11.9407	12.8889	1297	1368	1543	1735	1578	2031	1828	1583	1731	245	248	276	277	260	301	335	307	299	66	56	63	107
GelC02G00852	8.6357	8.478	7.8895	7.7235	8.5599	8.4527	8.6336	8.2617	8.5673	7.0578	6.6469	7.3664	6.4363	6.0558	7.2886	6.454	6.1049	7.6641	6.6077	6.9251	7.2818	7.4256	6.5546	7.1764	17.9589	17.6128	17.5359	518	498	481	512	533	664	574	480	545	363	333	391	349	324	380	321	320	394	294	349	347	366
GelC02G00855	86.9361	94.3171	86.8972	86.0105	86.4187	88.7025	68.4657	71.845	73.1607	59.6786	64.7766	59.573	62.5218	60.7451	64.4779	64.7227	65.8096	68.7645	46.5604	47.6591	49.5552	26.5581	29.1914	25.6216	22.244	22.6336	23.309	2195	2332	2230	2400	2265	2933	1916	1757	1959	1292	1366	1331	1427	1368	1415	1355	1452	1488	872	1011	994	551
GelC02G00857	12.9425	6.4139	8.614	5.511	3.667	7.412	18.5458	23.5803	20.9978	14.8722	18.6864	12.9053	17.686	10.6694	16.8612	22.2655	18.0777	32.4234	3.3357	4.0777	3.5937	1.1581	1.1729	0.6904	5.8388	5.1285	6.4783	68	33	46	32	20	51	108	120	117	67	82	60	84	50	77	97	83	146	13	18	15	5
GelC02G00859	12.4465	12.8679	12.7959	11.3591	11.0042	11.0577	13.1511	13.366	12.4654	6.786	5.9124	6.1183	5.41	5.1761	6.3795	6.9313	6.0186	6.4005	5.9194	5.5234	5.407	2.9975	3.2851	3.3668	14.5871	15.2697	15.1684	1046	1059	1093	1055	960	1217	1225	1088	1111	489	415	455	411	388	466	483	442	461	369	390	361	207
GelC02G00860	43.7773	40.9467	40.0796	46.1904	48.433	42.8992	42.5976	40.5111	38.495	42.4732	41.7047	40.4586	48.4274	46.3386	47.4003	43.8151	44.3228	42.9303	64.1861	70.3821	64.8385	110.252	107.341	106.747	44.5295	45.736	41.9463	1987	1820	1849	2317	2282	2550	2143	1781	1853	1653	1581	1625	1987	1876	1870	1649	1758	1670	2161	2684	2338	4112
GelC02G00861	4.5034	4.3267	4.2163	4.1844	5.0846	4.6219	4.5654	3.9495	4.1094	2.0048	1.8263	1.7511	3.5086	2.4973	3.4262	3.0076	1.884	2.486	106.964	104.031	101.669	25.2515	28.4385	29.0418	1.5426	1.8484	1.8343	186	175	177	191	218	250	209	158	180	71	63	64	131	92	123	103	68	88	3277	3610	3336	857
GelC02G00863	0.4336	0.644	0.6399	0.749	0.6075	0.5267	5.9923	6.1449	6.3741	0.1609	0.2832	0.0668	0.9375	0.8396	0.9977	0.7131	0.9472	0.7819	3.8526	5.2075	5.036	1.559	1.919	1.8826	1.1627	2.0799	1.5364	22	32	33	42	32	35	337	302	343	7	12	3	43	38	44	30	42	34	145	222	203	65
GelC02G00874	26.6049	27.168	28.545	41.0388	43.2494	45.7529	23.2275	21.0743	23.4104	17.1188	13.7988	14.4496	31.6509	32.6563	32.6541	21.2292	23.6869	20.0706	7.6527	11.4652	9.6713	27.5627	27.7731	31.1298	13.8011	15.5143	14.7317	464	464	506	791	783	1045	449	356	433	256	201	223	499	508	495	307	361	300	99	168	134	395
GelC02G00875	6.8582	6.8482	6.7289	7.3402	6.6616	6.7455	7.696	8.3948	7.1117	3.1683	3.2754	2.7695	2.69	2.8967	2.6229	3.7575	4.0872	4.3447	7.9909	8.7508	8.1784	3.5836	3.4654	3.4457	12.6647	13.8214	13.5168	361	353	360	427	364	465	449	428	397	143	144	129	128	136	120	164	188	196	312	387	342	155
GelC02G00876	35.6749	34.2215	37.2076	36.9662	35.4944	33.0284	35.6236	35.0905	34.6678	117.736	117.878	120.699	182.857	185.546	180.864	129.6	131.624	128.256	96.8315	95.6911	95.3057	225.769	232.344	233.463	29.2164	32.7462	30.6521	1798	1689	1906	2059	1857	2180	1990	1713	1853	5088	4962	5383	8331	8341	7923	5416	5797	5540	3620	4052	3816	9350
GelC02G00878	36.9436	37.417	35.183	38.9427	38.9731	39.3051	30.1049	30.5497	29.6942	51.0006	48.6799	51.3965	82.3764	77.6711	76.9242	71.19	70.8207	69.5217	48.0228	49.951	46.0588	123.861	122.819	122.792	21.4678	22.6188	23.42	2934	2910	2840	3418	3213	4088	2650	2350	2501	3473	3229	3612	5914	5502	5310	4688	4915	4732	2829	3333	2906	8083
GelC02G00879	4.5523	4.0736	3.9248	4.1191	3.7976	4.5511	3.6626	4.7726	3.6729	0.8757	0.5619	0.8751	1.9209	1.6574	0.9449	0.5943	0.725	1.2047	0.4429	0.5865	0.384	0.5997	0.6652	1.2484	4.3191	4.8475	4.6634	194	170	170	194	168	254	173	197	166	32	20	33	74	63	35	21	27	44	14	21	13	21
GelC02G00887	42.1806	42.965	43.5142	51.7651	50.9182	49.9715	46.8741	46.0612	46.6511	89.2335	87.7783	89.6103	97.2476	98.3634	94.5281	86.3414	87.5317	86.4536	52.848	51.531	53.2281	76.6528	77.0237	79.361	29.818	29.3011	28.2392	5563	5549	5833	7545	6971	8631	6852	5884	6525	10091	9669	10458	11594	11571	10836	9442	10088	9772	5170	5710	5577	8307
GelC02G00893	25.7521	27.5182	26.0967	28.295	27.767	26.0407	30.4532	31.4109	28.0635	14.6949	14.5576	15.1329	18.639	17.2612	17.2689	16.4161	15.5767	15.6891	20.2601	19.5946	22.0193	26.2805	24.3035	25.9563	14.6714	14.7453	13.4308	1400	1465	1442	1700	1567	1854	1835	1654	1618	685	661	728	916	837	816	740	740	731	817	895	951	1174
GelC02G00902	5.0488	2.7619	2.8385	3.1	5.211	2.616	1.7895	1.6754	3.7405	10.5145	6.9084	8.3545	6.1835	5.6604	6.6384	9.5682	8.8727	6.1013	9.9666	7.9407	4.9933	7.2414	7.3338	5.6688	2.1275	2.8342	5.9394	28	15	16	19	30	19	11	9	22	50	32	41	31	28	32	44	43	29	41	37	22	33
GelC02G00904	17.9053	17.342	15.6654	21.3711	19.9721	20.6882	16.8453	16.6616	13.7733	23.2404	25.246	24.1391	31.6872	29.319	32.7524	25.4061	29.7013	27.9933	58.4943	54.7504	55.6534	67.8794	64.1966	65.4975	33.3339	35.1795	34.5552	912	865	811	1203	1056	1380	951	822	744	1015	1074	1088	1459	1332	1450	1073	1322	1222	2210	2343	2252	2841
GelC02G00907	15.0897	14.7098	14.4131	12.7908	13.5468	12.512	15.8648	15.3013	15.6813	13.8048	14.2309	13.349	14.7717	15.3547	14.7159	18.8472	19.4228	19.9466	8.6713	9.1984	9.5124	13.3636	13.3834	12.1246	30.2698	31.2195	29.9139	617	589	599	578	575	670	719	606	680	484	486	483	546	560	523	639	694	699	263	316	309	449
GelC02G00910	32.962	30.0768	31.2065	31.9023	33.4188	33.6929	27.8323	28.8114	28.2682	37.5456	36.3419	36.4039	43.644	41.92	41.9944	41.0085	40.2885	41.7633	101.661	101.281	100.405	77.4467	76.9522	80.8379	35.6225	35.9172	33.4272	3260	2913	3137	3487	3431	4364	3051	2760	2965	3184	3002	3186	3902	3698	3610	3363	3482	3540	7458	8416	7889	6294
GelC02G00918	12.6178	10.9351	11.7705	10.7769	10.1486	10.165	12.2875	13.2751	12.0865	0.8565	0.9432	0.8752	0.6056	0.6736	0.8142	0.9179	0.8098	0.9971	5.6882	6.1661	5.4959	2.6974	2.7976	2.5348	26.1833	26.9534	24.6149	945	802	896	892	789	997	1020	963	960	55	59	58	41	45	53	57	53	64	316	388	327	166
GelC02G00922	6.7406	6.7859	6.976	7.1925	8.2546	7.2471	8.7063	7.8948	7.78	1.5945	1.3895	1.7786	2.1807	1.6041	1.573	2.1282	1.6555	1.7622	2.8076	3.3113	2.6014	2.0121	1.4304	2.2875	12.8489	13.6542	13.266	424	418	446	500	539	597	607	481	519	86	73	99	124	90	86	111	91	95	131	175	130	104
GelC02G00936	23.1032	22.7101	24.2141	21.0903	20.3238	20.4474	22.3632	22.9152	21.9641	1.4001	1.3673	1.1913	1.7168	2.2816	1.9876	1.5538	2.1613	1.5375	1.1053	0.9933	1.3822	1.2472	1.606	1.1507	6.5643	7.1832	5.9961	1578	1519	1681	1592	1441	1829	1693	1516	1591	82	78	72	106	139	118	88	129	90	56	57	75	70
GelC02G00937	8.3094	8.0276	8.7547	8.8626	9.2627	9.8351	8.6289	9.3455	8.5957	7.4211	9.5809	9.0574	8.2289	9.0001	8.0722	7.3962	7.9118	7.335	5.3853	5.7908	5.963	3.6772	3.3927	3.3904	18.2788	17.0338	17.0942	649	614	695	765	751	1006	747	707	712	497	625	626	581	627	548	479	540	491	312	380	370	236
GelC02G00947	3.1482	2.2693	0.5466	2.3459	2.4975	1.2727	1.1696	2.2943	1.2223	3.4556	3.1041	5.6504	6.9652	5.3981	6.3918	3.7967	5.086	7.1305	7.4897	9.4778	6.0607	8.1132	8.445	7.3894	4.37	4.5741	2.2366	17	12	3	14	14	9	7	12	7	16	14	27	34	26	30	17	24	33	30	43	26	36
GelC02G00949	3.0774	3.6744	3.152	2.9417	3.5727	3.097	3.161	2.8514	2.753	1.7669	1.6817	1.5159	2.3045	1.8755	2.1788	2.0556	2.3658	2.7989	3.8935	3.7568	3.7744	1.5749	1.6144	1.7175	6.2193	6.609	5.6836	195	228	203	206	235	257	222	175	185	96	89	85	132	106	120	108	131	152	183	200	190	82
GelC02G00950	9.2111	6.9162	7.5965	8.8862	8.0252	9.6711	7.2105	7.3421	6.8972	11.1374	9.0012	8.6489	10.5642	11.466	12.9351	10.0469	10.9282	10.9846	9.8613	6.5296	6.735	14.5067	15.1927	17.8533	11.3475	10.8738	11.4522	136	100	114	145	123	187	118	105	108	141	111	113	141	151	166	123	141	139	108	81	79	176
GelC02G00958	32.6356	30.4091	32.016	33.0739	31.3295	34.9171	25.4844	24.3182	24.5114	1.1253	0.974	0.8338	0.6907	0.5727	1.2625	0.5248	0.7578	0.596	0.7142	0.6305	0.8573	0.5756	0.4664	0.7549	13.639	12.4897	13.7932	1725	1574	1720	1932	1719	2417	1493	1245	1374	51	43	39	33	27	58	23	35	27	28	28	36	25
GelC02G00959	9.1939	8.7325	8.295	8.9972	8.2379	7.848	8.3915	8.5525	8.1013	0.9677	1.2658	0.8318	0.8438	0.9452	1.3087	1.0007	0.9801	1.1555	0.7217	1.0353	0.8591	3.1921	3.2493	3.4306	8.2424	7.7679	7.1265	687	639	630	743	639	768	695	619	642	62	79	55	57	63	85	62	64	74	40	65	51	196
GelC02G00964	20.9295	19.9506	20.3178	19.8663	19.936	18.2309	21.7128	21.0634	23.3696	1.5042	1.2635	1.325	1.4106	1.2653	1.838	1.4494	1.4592	1.5049	4.7224	4.6751	5.221	1.0702	1.2464	1.2583	36.0558	37.7809	37.7208	1428	1333	1409	1498	1412	1629	1642	1392	1691	88	72	80	87	77	109	82	87	88	239	268	283	60
GelC02G00968	29.2686	32.0189	28.8519	34.4951	32.5414	33.3299	37.6512	41.6294	39.7222	8.5501	8.5751	8.4123	7.3614	6.3226	9.0835	11.29	11.7453	10.3307	1.3685	1.5438	1.3487	1.7158	1.3206	1.7048	4.5912	4.8752	3.2198	519	556	520	676	599	774	740	715	747	130	127	132	118	100	140	166	182	157	18	23	19	25
GelC02G00972	38.6468	36.7558	37.0634	36.673	39.3895	37.4301	34.5127	36.5249	34.7466	24.013	24.2629	23.3262	25.8064	25.2142	27.0167	22.9327	23.7971	23.8246	68.3224	66.2882	65.4077	17.4756	17.2557	17.0945	73.3862	76.287	78.4021	2258	2103	2201	2368	2389	2864	2235	2067	2153	1203	1184	1206	1363	1314	1372	1111	1215	1193	2961	3254	3036	839
GelC02G00973	8.549	8.0488	8.3709	9.3492	8.9961	9.0642	16.0648	15.8113	16.3661	6.8903	6.6988	6.1689	8.0114	7.6769	8.5514	22.1965	21.856	21.9354	6.9922	7.4856	8.482	8.8135	8.5233	9.8269	12.4961	13.9387	13.1831	628	579	625	759	686	872	1308	1125	1275	434	411	401	532	503	546	1352	1403	1381	381	462	495	532
GelC02G00974	3.7555	2.9489	3.499	2.8704	3.0422	3.0306	3.0418	3.9067	3.2729	1.1116	1.2433	1.5111	1.0543	1.3716	0.9002	1.4411	1.4163	1.527	1.3233	0.982	1.0207	1.0733	1.6656	1.0665	4.8003	4.9351	4.92	264	203	250	223	222	279	237	266	244	67	73	94	67	86	55	84	87	92	69	58	57	62
GelC02G00981	8.6774	7.0991	6.6921	7.3313	6.962	7.5616	7.31	6.9966	6.8617	1.2832	1.2276	0.65	1.3002	1.0373	1.8701	2.0508	1.2591	1.6048	3.7084	3.8395	4.5013	8.369	9.2772	9.797	10.4154	9.0965	8.2371	347	278	272	324	289	396	324	271	291	44	41	23	47	37	65	68	44	55	110	129	143	275
GelC02G00984	2.5495	3.9053	2.4039	1.9225	1.4327	2.109	1.9169	1.2064	1.7029	1.8584	2.035	3.7215	2.7028	1.6674	4.5221	1.9217	2.796	4.4622	7.3039	6.9541	6.4185	1.9392	1.964	2.6975	2.2561	1.789	2.0995	24	36	23	20	14	26	20	11	17	15	16	31	23	14	37	15	23	36	51	55	48	15
GelC02G00985	0.7724	0.5343	0.6619	0.3833	0.5281	0.3805	0.3372	0.4888	0.4699	0.6393	1.1634	0.7321	0.7993	0.3911	0.344	0.8113	0.6273	0.6977	0.3695	0.2372	0.69	1.698	1.5355	1.4763	0.6468	0.4756	0.6566	31	21	27	17	22	20	15	19	20	22	39	26	29	14	12	27	22	24	11	8	22	56
GelC02G00987	19.8531	19.4739	18.1503	19.2537	19.0091	18.8384	18.582	19.1705	18.474	9.1304	8.388	7.8036	6.1289	6.7292	6.9978	7.2386	5.4443	7.0501	3.7617	3.6317	3.8913	8.7946	10.8119	9.7819	33.3721	33.0172	31.4742	989	950	919	1060	983	1229	1026	925	976	390	349	344	276	299	303	299	237	301	139	152	154	360
GelC02G00994	40.2243	40.1919	39.1921	75.3193	75.5182	73.5733	50.5811	55.6471	49.7213	12.6426	10.6735	9.8297	27.7657	29.8625	29.3254	74.1887	72.2771	79.0475	34.4212	30.7756	33.2554	52.7964	52.8035	55.362	5.2336	5.0529	4.5139	1859	1819	1841	3847	3623	4453	2591	2491	2437	501	412	402	1160	1231	1178	2843	2919	3131	1180	1195	1221	2005
GelC02G00997	10.8331	10.5061	9.7719	10.1152	10.0523	9.504	9.9913	10.4381	9.8592	11.7299	10.9509	12.1475	9.0053	8.974	8.8113	10.4999	10.4066	10.5986	4.1102	4.2772	4.1146	9.6263	9.3102	9.5646	23.6848	23.2429	23.7661	1034	982	948	1067	996	1188	1057	965	998	960	873	1026	777	764	731	831	868	867	291	343	312	755
GelC02G01005	524.89	521.401	550.96	612.415	624.616	584.372	464.942	480.776	451.462	1148.93	1094.85	1147.13	883.46	869.577	887.683	1067.11	1014.87	1092.03	1656.79	1568.13	1626.89	1106.05	1033.11	1116.04	493.352	473.532	528.67	6205	6036	6620	8001	7665	9047	6092	5505	5660	11646	10810	12000	9441	9169	9121	10460	10484	11064	14528	15575	15279	10744
GelC02G01006	3.4421	2.7229	1.8125	1.4476	0.7939	1.2957	3.2368	2.3024	1.3257	2.3747	2.2057	1.7532	1.2335	1.7393	1.1155	1.6371	1.7198	2.2061	1.5032	1.0386	0.5492	1.947	2.9876	0.9966	3.7181	3.7012	3.5664	71	55	38	33	17	35	74	46	29	42	38	32	23	32	20	28	31	39	23	18	9	33
GelC02G01008	9.7103	9.3212	9.4835	11.0448	12.0792	10.4005	10.7232	8.8595	9.638	4.4217	4.9237	4.1906	8.3226	8.0884	8.8062	5.8339	5.6036	5.4917	8.9409	7.9219	8.3929	1.8514	1.6407	1.6815	21.5399	20.8432	19.8358	817	768	811	1027	1055	1146	1000	722	860	319	346	312	633	607	644	407	412	396	558	560	561	128
GelC02G01009	27.0977	29.1832	29.0996	28.1333	25.109	25.9235	31.1581	33.7352	32.0445	6.1037	6.1837	5.1362	6.3228	7.7205	7.6455	4.5678	4.5312	5.2227	10.3514	10.4913	8.5815	5.7406	5.8139	6.2451	47.2068	44.8035	47.9748	787	830	859	903	757	986	1003	949	987	152	150	132	166	200	193	110	115	130	223	256	198	137
GelC02G01010	315.32	352.538	344.198	333.961	301.091	309.092	366.279	390.844	359.447	58.5496	57.1109	52.713	49.9971	54.8077	66.4005	65.4722	54.5851	63.6509	121.151	135.817	126.884	58.8511	58.4655	58.6331	358.826	322.652	356.197	2393	2620	2655	2801	2372	3072	3081	2873	2893	381	362	354	343	371	438	412	362	414	682	866	765	367
GelC02G01012	2.3857	1.9829	2.2926	2.5603	2.7792	3.3044	1.9021	2.2912	2.0403	0.2588	0.5314	0.0627	0.4296	0.5598	0.3192	0.4684	0.1905	0.2589	0.1496	0	0	0	0.0684	0	3.8622	4.4848	5.848	43	35	42	51	52	78	38	40	39	4	8	1	7	9	5	7	3	4	2	0	0	0
GelC02G01022	1.9171	1.9577	2.3752	2.9126	2.736	2.6747	5.6588	5.5957	4.9544	1.5734	1.5019	1.8188	1.8327	2.1494	1.7427	2.1123	2.9251	3.2587	1.1168	0.9578	0.864	0.6625	0.7876	0.8586	3.0439	3.295	3.8981	81	81	102	136	120	148	265	229	222	57	53	68	70	81	64	74	108	118	35	34	29	23
GelC02G01024	29.8262	28.9895	28.3872	27.6026	30.2372	28.5312	27.8595	28.0237	27.8891	23.1414	23.229	22.3085	29.1753	27.5382	27.1136	21.6234	20.0903	21.0392	37.6157	44.7015	45.8216	52.6625	51.9815	51.3257	33.3885	32.2282	32.4253	2635	2508	2549	2695	2773	3301	2728	2398	2613	1753	1714	1744	2330	2170	2082	1584	1551	1593	2465	3318	3216	3823
GelC02G01030	13.1798	12.6891	13.2638	14.7512	14.6673	14.1256	15.1747	15.0079	15.1283	10.9003	11.2678	12.3631	12.4357	11.9032	11.4469	11.4537	10.942	11.5587	0.6387	0.6152	0.4337	1.258	0.8759	0.8593	17.8375	17.1908	20.0042	612	577	626	757	707	859	781	675	745	434	437	508	522	493	462	441	444	460	22	24	16	48
GelC02G01035	5.7923	7.0691	7.6448	0.1278	0	0.3236	15.0406	16.7736	11.7228	4.9429	5.9202	3.1931	0.3126	0.6336	1.4629	4.9411	7.4368	11.374	0	0	0.3557	0.1719	0.1741	0.1708	3.6672	3.9653	6.515	41	49	55	1	0	3	118	115	88	30	35	20	2	4	9	29	46	69	0	0	2	1
GelC02G01036	10.9162	10.6449	10.717	11.1281	10.9446	11.0901	12.1102	9.287	11.2872	20.6537	20.2219	21.5485	18.7614	17.6225	17.4912	12.3175	13.3229	12.0264	0.8211	0.7528	0.6782	0.8837	0.6929	0.6798	5.9424	6.7065	5.8386	466	445	465	525	485	620	573	384	511	756	721	814	724	671	649	436	497	440	26	27	23	31
GelC02G01038	130.244	133.257	131.727	162.07	159.837	156.505	115.95	117.639	114.814	402.286	397.316	419.869	430.464	435.106	421.752	465.924	445.838	471.846	1153.06	1056.99	1116.57	1558.73	1514.84	1605.4	251.613	241.079	254.422	4147	4155	4263	5703	5283	6526	4092	3628	3877	10983	10566	11830	12390	12357	11672	12301	12405	12876	27233	28276	28244	40782
GelC02G01041	3.7181	2.712	3.24	2.4992	2.0467	1.9468	2.9712	2.0838	2.3039	3.469	3.3069	2.8812	3.878	5.2404	3.6666	3.7154	2.3097	2.479	6.8743	10.1151	8.8254	9.9546	9.8198	9.12	4.1362	1.4312	6.0652	35	25	31	26	20	24	31	19	23	28	26	24	33	44	30	29	19	20	48	80	66	77
GelC02G01043	18.0836	18.7732	16.2599	19.539	18.0783	17.7402	13.9247	14.2563	13.703	11.8033	11.0874	12.1472	13.2507	12.8628	12.2412	11.7775	10.7689	12.1755	10.3851	9.9814	10.7624	12.7655	12.0699	12.1056	7.1068	6.3484	6.2235	1324	1346	1210	1581	1374	1701	1130	1011	1064	741	678	787	877	840	779	715	689	764	564	614	626	768
GelC02G01049	26.1171	27.9704	26.6647	29.6705	31.8826	29.8491	27.1484	28.8223	27.6848	40.2621	40.4801	41.22	41.5711	43.0646	43.3134	43.7238	40.4776	45.2742	61.9256	66.2126	66.583	57.3884	62.83	60.8601	26.4273	27.1105	26.6064	1538	1613	1596	1931	1949	2302	1772	1644	1729	2033	1991	2148	2213	2262	2217	2135	2083	2285	2705	3276	3115	2777
GelC02G01051	9.9364	11.0533	9.5073	10.4431	10.822	9.6862	8.3179	8.5665	8.0975	7.3273	7.7268	8.547	9.0466	9.3217	8.0141	7.2477	8.7136	8.9244	25.5024	23.6328	24.2411	20.3409	20.0744	19.7769	14.6648	13.9735	13.2157	582	634	566	676	658	743	540	486	503	368	378	443	479	487	408	352	446	448	1108	1163	1128	979
GelC02G01060	44.4336	46.2222	48.2852	45.8419	42.4405	46.3243	108.039	100.284	105.118	26.7248	24.7243	24.9146	35.4974	38.0923	36.7446	24.3579	27.6917	25.1517	16.5916	18.5573	16.2992	12.2207	10.3294	12.2337	18.5297	17.8862	16.7459	1177	1199	1300	1342	1167	1607	3172	2573	2953	607	547	584	850	900	846	535	641	571	326	413	343	266
GelC02G01061	3.0205	2.8654	2.5412	2.3371	2.4468	2.4637	2.4929	2.7021	2.7025	3.0523	2.7842	2.5794	1.3005	1.4527	0.9971	2.908	2.9557	2.6933	4.1068	3.8096	3.8236	3.467	3.7545	3.9324	5.7305	5.1542	5.4646	352	327	301	301	296	376	322	305	334	305	271	266	137	151	101	281	301	269	355	373	354	332
GelC02G01062	1.4553	0.6192	0.3579	0.7681	1.2851	1.1112	4.9237	5.0082	4.9171	0.2829	1.0164	0.5482	1.744	1.6316	0.5581	2.6326	2.6368	2.83	3.9238	4.1859	3.8163	1.0331	2.3915	2.1996	4.1495	2.9954	4.261	12	5	3	7	11	12	45	40	43	2	7	4	13	12	4	18	19	20	24	29	25	7
GelC02G01063	5.2863	6.0626	5.8012	5.1881	6.1893	5.6202	23.4436	22.4188	23.3511	8.8684	8.715	9.3285	8.232	8.5709	9.4972	10.5439	14.0067	10.4858	18.4747	17.6658	19.4506	11.0356	10.0739	11.2107	23.9415	25.6121	24.0208	130	146	145	141	158	181	639	534	609	187	179	203	183	188	203	215	301	221	337	365	380	223
GelC02G01081	11.8713	10.9429	13.13	9.2278	10.3998	12.35	11.7169	12.9966	11.8324	91.8038	95.9174	86.1651	50.5462	49.7986	51.7905	63.2253	56.8469	58.8455	22.8785	22.0952	23.4173	141.562	145.333	138.535	9.4945	9.2581	8.8792	298	269	335	256	271	406	326	316	315	1976	2011	1914	1147	1115	1130	1316	1247	1266	426	466	467	2920
GelC02G01089	47.0849	47.8024	48.3226	44.9009	46.7874	46.0001	41.9877	44.5809	42.5937	37.0638	35.8535	34.5464	22.6744	26.4381	26.8611	36.397	35.5635	37.0813	92.6891	93.1239	95.9294	20.7633	22.4238	22.9906	89.2285	90.1652	92.0793	1206	1199	1258	1271	1244	1543	1192	1106	1157	814	767	783	525	604	598	773	796	814	1761	2004	1952	437
GelC02G01091	6.8299	5.8031	6.7976	6.1681	6.5795	6.7959	9.5524	8.8075	8.9018	2.2297	3.0626	2.4883	2.3775	2.3948	2.4271	4.2616	3.6514	3.5692	0.3911	0.5807	0.6473	0.7702	0.5525	0.6058	31.8297	31.8122	30.2281	518	431	524	517	518	675	803	647	716	145	194	167	163	162	160	268	242	232	22	37	39	48
GelC02G01092	18.3907	18.3428	18.0129	19.5458	17.8114	19.1596	19.9644	19.089	19.8871	16.8781	16.6572	16.9872	18.2678	19.1602	18.7908	14.495	13.3959	13.3706	10.1659	9.6806	9.9477	11.3007	11.9116	9.8944	28.7699	28.3187	27.0258	1117	1091	1112	1312	1123	1524	1344	1123	1281	879	845	913	1003	1038	992	730	711	696	458	494	480	564
GelC02G01103	8.733	10.3063	9.1359	9.9426	9.5096	9.7916	7.5599	8.5254	8.5786	6.2656	6.9221	6.6584	8.1321	7.2378	8.0379	7.5058	8.172	7.7132	15.2159	14.394	14.3739	12.3902	11.5809	12.0166	7.9693	7.9679	7.7802	790	913	840	994	893	1160	758	747	823	486	523	533	665	584	632	563	646	598	1021	1094	1033	921
GelC02G01106	8.2872	7.923	7.7887	7.5993	7.3314	7.9772	7.9368	7.5223	8.1201	5.6649	5.283	5.3949	5.4964	5.6017	6.1963	6.4953	5.6328	5.8406	15.8211	15.1816	14.5737	7.8629	7.3577	8.2832	20.8574	21.8866	20.4069	894	837	854	906	821	1127	949	786	929	524	476	515	536	539	581	581	531	540	1266	1376	1249	697
GelC02G01114	29.545	30.1704	27.2572	29.2599	30.9737	28.3701	26.6007	26.6387	25.6891	81.7588	83.1275	83.1753	87.2913	84.272	83.0203	78.7005	75.7647	78.8622	62.7449	67.8838	70.2857	108.165	104.1	107.026	31.9638	29.175	33.6188	963	963	903	1054	1048	1211	961	841	888	2285	2263	2399	2572	2450	2352	2127	2158	2203	1517	1859	1820	2897
GelC02G01115	23.3169	19.6332	26.9654	26.4653	25.8114	21.0843	0.1845	0	0	30.2943	31.8355	31.4349	30.0927	25.9122	21.1786	0.2467	0.4681	0	3.0332	2.6779	2.5746	0.7467	2.2688	0.742	0.724	0.9185	0.4491	114	94	134	143	131	135	1	0	0	127	130	136	133	113	90	1	2	0	11	11	10	3
GelC02G01116	1.2901	1.2296	0.8039	1.1673	0.9114	1.4448	3.4143	4.7506	3.8927	1.7052	2.0595	2.5757	1.665	1.6392	1.4843	13.9511	15.4523	17.6622	11.0152	9.9297	10.0683	5.5998	5.4592	6.2918	1.7759	2.1244	1.7942	30	28	19	30	22	44	88	107	96	34	40	53	35	34	30	269	314	352	190	194	186	107
GelC02G01120	35.2824	32.681	36.7259	33.9284	34.6905	31.3921	31.4785	32.0577	30.7584	18.2699	17.5484	15.898	10.6023	10.4939	13.2514	13.4852	13.886	13.5045	0.7556	0.7338	0.8466	2.592	3.454	3.3547	21.9223	20.2308	23.1082	1259	1142	1332	1338	1285	1467	1245	1108	1164	559	523	502	342	334	411	399	433	413	20	22	24	76
GelC02G01121	6.8519	8.778	7.6606	7.4963	6.4206	8.1334	6.9687	8.7462	7.6355	1.3076	1.5662	2.6749	1.3781	1.6761	1.5766	1.5025	0.9979	2.035	1.0077	1.0379	0.392	0.6064	0.691	0.3766	5.6591	6.6437	5.5398	110	138	125	133	107	171	124	136	130	18	21	38	20	24	22	20	14	28	12	14	5	8
GelC02G01127	2.7094	3.0374	3.0713	1.9985	2.0142	2.6198	1.9263	1.4898	1.6245	0.7213	0.5994	0.9318	0.7167	1.0565	0.5082	0.9234	1.0447	1.1855	0.8933	0.999	0.6858	3.0642	2.7767	3.0268	1.5462	1.4713	1.4066	184	202	212	150	142	233	145	98	117	42	34	56	44	64	30	52	62	69	45	57	37	171
GelC02G01132	178.186	186.393	193.828	222.851	222.044	223.187	277.755	273.507	289.489	22.7147	25.7397	22.1644	22.2104	23.7349	23.6023	18.6464	20.35	18.8369	3.4249	3.4464	2.9227	2.7925	3.6025	2.5433	106.554	108.598	105.365	6523	6682	7212	9016	8438	10700	11270	9698	11239	713	787	718	735	775	751	566	651	591	93	106	85	84
GelC02G01136	1.5856	1.0409	2.0057	2.9719	2.9457	2.162	1.124	1.637	1.9222	0.9246	0.8136	0.384	0.6264	0.7618	0.5212	0.4098	0.3888	1.3215	0.3054	0.9436	0.7128	0.6891	0.1396	0.1369	8.6858	6.1033	6.3419	14	9	18	29	27	25	11	14	18	7	6	3	5	6	4	3	3	10	2	7	5	5
GelC02G01137	2.1083	2.9218	1.9261	2.8615	4.207	3.5647	1.6304	2.4876	2.5559	0.8781	1.2621	1.5316	0.4998	0.5065	0.693	1.6345	0.8616	1.9328	0.8121	1.6131	0.3791	0.3665	0.928	0.9105	6.5742	9.468	5.4564	14	19	13	21	29	31	12	16	18	5	7	9	3	3	4	9	5	11	4	9	2	2
GelC02G01138	113.374	113.096	111.054	117.285	116.78	111.303	120.326	119.507	118.674	78.2593	77.8008	81.1461	64.6944	65.4549	67.4481	70.2726	69.0765	71.5791	41.4191	41.1977	40.1793	8.0813	7.359	8.5637	71.1209	72.9065	70.502	7956	7772	7921	9096	8507	10229	9359	8123	8832	4709	4560	5039	4104	4097	4114	4089	4236	4305	2156	2429	2240	466
GelC02G01140	25.5405	24.7801	24.8896	23.9885	24.5454	23.4399	26.2177	24.9072	25.3603	9.127	10.1932	8.981	9.2165	9.1594	9.376	6.9994	8.0531	7.4796	14.3944	14.1284	14.1017	7.4321	7.8759	7.1644	29.5145	29.3331	27.6432	1263	1200	1251	1311	1260	1518	1437	1193	1330	387	421	393	412	404	403	287	348	317	528	587	554	302
GelC02G01141	29.6902	29.9733	29.9732	39.8209	39.0891	38.6684	27.8131	28.1631	27.5659	13.6744	14.3612	12.3085	16.0777	15.9373	16.0784	13.78	14.8929	15.105	7.7516	7.3161	8.1137	16.1005	17.1579	17.7043	17.6283	17.3465	18.3421	6057	5988	6215	8978	8278	10331	6289	5565	5964	2392	2447	2222	2965	2900	2851	2331	2655	2641	1173	1254	1315	2699
GelC02G01149	45.9974	45.7901	45.5966	41.5159	41.4141	40.7303	40.0651	41.6088	39.692	30.5817	30.2882	32.4428	29.0396	27.5188	26.6098	23.2214	25.0447	26.6156	42.0552	41.6712	40.431	31.5248	31.5708	29.2251	16.9535	19.4753	18.7287	1591	1551	1603	1587	1487	1845	1536	1394	1456	907	875	993	908	849	800	666	757	789	1079	1211	1111	896
GelC02G01156	2.5097	2.5628	3.0571	3.7848	2.7631	3.2852	0.7548	0.9871	0.9015	0	0	0	0	0.134	0	0.4324	0	0.2789	0	0	0	0	0	0	0	0	0	21	21	26	35	24	36	7	8	8	0	0	0	0	1	0	3	0	2	0	0	0	0
GelC02G01163	9.105	10.0075	9.3342	9.182	10.0432	10.3093	8.3244	7.2654	7.717	15.928	14.0428	15.6499	13.3783	12.156	13.434	11.9656	13.1831	13.8067	2.811	2.0681	2.384	19.6446	18.7603	18.2581	4.6334	4.4674	4.2354	524	564	546	584	600	777	531	405	471	786	675	797	696	624	672	571	663	681	120	100	109	929
GelC02G01171	42.1747	40.2277	40.9846	43.2309	42.0462	40.4788	45.6142	44.0208	43.4565	24.4659	25.003	24.1229	21.4122	21.1202	20.6855	25.6946	22.8677	22.553	25.6722	27.727	26.8352	16.4228	18.1613	17.1086	69.2701	70.6733	68.7868	3094	2890	3056	3505	3202	3889	3709	3128	3381	1539	1532	1566	1420	1382	1319	1563	1466	1418	1397	1709	1564	990
GelC02G01172	2.0745	1.2401	1.5184	1.4651	1.4136	1.0239	17.0963	17.6308	18.1301	0.2655	0.4847	0.2859	1.3993	1.8153	2.2703	0.7018	0.7238	0.2952	0.9209	0.9034	0.828	0.3079	0.4989	0.6118	1.4328	2.1019	1.75	82	48	61	64	58	53	749	675	760	9	16	10	50	64	78	23	25	10	27	30	26	10
GelC02G01174	3.5032	1.0522	1.9261	1.7714	2.5807	1.4162	2.51	2.4467	1.3602	1.9227	2.0972	2.4452	2.7355	3.9276	4.0305	2.361	3.1835	2.7651	6.6675	7.6034	6.3551	7.8997	6.8576	7.2261	3.6471	3.9331	2.9414	34	10	19	19	26	18	27	23	14	16	17	21	24	34	34	19	27	23	48	62	49	63
GelC02G01177	23.5821	21.9545	22.4973	23.1442	22.3621	21.9497	23.1161	22.4654	22.8499	11.841	12.9875	11.2041	12.5516	10.848	10.7577	11.1982	12.2393	11.0619	12.05	10.8192	10.4317	5.4388	7.5403	5.4301	21.9624	23.2853	21.2477	1087	991	1054	1179	1070	1325	1181	1003	1117	468	500	457	523	446	431	428	493	437	412	419	382	206
GelC02G01178	13.9104	13.7126	15.1088	14.8923	10.9458	14.9862	13.7928	16.9209	14.2204	2.0881	2.2261	2.8794	2.133	2.1618	1.8222	1.9932	1.7337	3.455	3.1565	3.1146	1.6469	2.0113	2.2916	2.3315	9.9126	9.8189	10.5099	202	195	223	239	165	285	222	238	219	26	27	37	28	28	23	24	22	43	34	38	19	24
GelC02G01180	95.3426	94.878	92.5221	84.5859	87.0039	84.8357	41.9527	41.2687	43.0918	22.2999	22.2249	21.9052	19.1048	19.5343	18.9246	19.2961	20.1016	20.4577	0.3986	0.5083	0.5928	9.7557	8.9489	8.9914	1.0596	1.1558	1.2746	8706	8484	8587	8536	8247	10145	4246	3650	4173	1746	1695	1770	1577	1591	1502	1461	1604	1601	27	39	43	732
GelC02G01187	0.2079	0.2654	0	0.047	0.2003	0.1191	0.6565	0.2146	0.3431	0	0.1867	0.0587	0.1725	0.0583	0.1196	0.3761	1.13	0.6064	1.6116	1.2991	1.3084	1.5813	1.4733	1.0684	0	0.4668	0.1712	4	5	0	1	4	3	14	4	7	0	3	1	3	1	2	6	19	10	23	21	20	25
GelC02G01199	35.9251	38.0806	36.2664	45.8527	44.6731	47.8706	50.4216	48.6349	48.3073	6.8747	6.9669	5.6894	22.1934	24.4498	22.4706	15.1641	13.7808	15.2319	39.5983	39.6875	36.4948	14.5014	13.6887	14.3167	11.3431	10.197	10.8057	1420	1474	1457	2003	1833	2478	2209	1862	2025	233	230	199	793	862	772	497	476	516	1161	1318	1146	471
GelC02G01203	19.4601	19.5004	18.1032	18.317	18.0454	17.0703	17.0791	17.0448	16.4325	19.8445	19.1416	19.6492	17.3005	17.5693	17.1376	19.9106	18.6662	19.5863	21.0093	21.7496	22.3744	19.3599	20.5625	19.7523	13.0111	11.6968	12.3771	2460	2414	2326	2559	2368	2826	2393	2087	2203	2151	2021	2198	1977	1981	1883	2087	2062	2122	1970	2310	2247	2011
GelC02G01210	5.4751	6.5719	7.2296	7.8658	9.2995	7.518	5.893	7.0906	6.3854	0.8402	0.805	0.9227	0.5313	0.3769	1.0499	1.7376	1.429	1.0087	0.9712	0.4573	0.9068	0.2338	0.1776	0.4065	8.2167	10.8921	11.1267	114	134	153	181	201	205	136	143	141	15	14	17	10	7	19	30	26	18	15	8	15	4
GelC02G01213	11.3965	8.9961	7.9796	8.4774	8.2845	9.9836	7.6328	8.3734	8.2409	5.2186	5.2739	5.5308	4.0992	5.6439	5.4699	7.4203	5.3607	5.629	14.5158	10.9847	9.4169	9.8702	10.944	10.2296	33.4928	31.9485	30.4	163	126	116	134	123	187	121	116	125	64	63	70	53	72	68	88	67	69	154	132	107	116
GelC02G01217	742.524	747.061	791.566	594.4	602.495	596.994	815.717	821.537	813.705	55.5434	54.5316	54.2536	35.2442	36.947	54.5418	31.6895	25.3709	28.0404	11.3652	14.0085	10.9561	4.6634	6.4771	7.0826	174.069	169.507	163.488	13564	13364	14697	12000	11425	14282	16516	14536	15764	870	832	877	582	602	866	480	405	439	154	215	159	70
GelC02G01229	2.0988	3.2778	2.4293	3.1279	3.9247	4.2422	3.0074	2.4218	3.6088	3.3116	3.5476	2.9298	3.2777	3.4603	8.6644	6.2534	5.6511	3.3132	9.487	6.7594	8.0809	14.724	18.1073	16.4209	8.74	6.7918	6.5066	17	26	20	28	33	45	27	19	31	23	24	21	24	25	61	42	40	23	57	46	52	98
GelC02G01239	2.9797	3.4045	3.7516	2.8093	3.573	2.6889	4.0419	3.9153	3.6938	0.7047	0.6736	0.8242	0.3919	0.4439	0.6473	0.6282	0.9776	0.4376	2.4158	2.1081	2.2556	1.6483	1.6179	1.6125	9.5391	7.5329	8.4651	143	160	183	149	178	169	215	182	188	29	27	35	17	19	27	25	41	18	86	85	86	65
GelC02G01246	5.6504	5.0736	4.8563	3.6142	3.1595	3.5459	5.01	4.2243	4.8074	0.7953	1.2053	1.1009	0.6825	0.4005	0.6351	0.7833	0.6317	0.7578	0.0438	0.1933	0.0409	0.6323	0.8805	1.0602	0.1149	0.2917	0.3922	174	153	152	123	101	143	171	126	157	21	31	30	19	11	17	20	17	20	1	5	1	16
GelC02G01249	2.4068	2.6333	2.3679	3.2	2.8153	3.4505	3.0356	2.7637	3.0799	4.4108	3.3815	4.2462	3.7219	4.0475	4.6056	4.7389	4.1875	3.7538	0	0.0585	0	0.0299	0	0	1.5647	2.0128	1.8067	98	105	98	144	119	184	137	109	133	154	115	153	137	147	163	160	149	131	0	2	0	1
GelC02G01256	2.2335	2.2656	2.1975	2.7216	3.0696	2.7856	2.5122	2.2906	2.5974	0.5731	0.9627	0.6731	0.6095	0.4173	0.788	0.6824	0.7157	0.556	0.803	0.7621	0.4311	0.8517	0.679	1.0983	5.2003	5.3161	5.4605	150	149	150	202	214	245	187	149	185	33	54	40	37	25	46	38	42	32	40	43	23	47
GelC02G01257	3.3264	3.6291	2.9091	3.2672	2.6567	3.6472	3.2833	3.9333	3.8872	3.15	3.1658	3.1165	4.6548	4.0163	4.2523	2.4002	2.9282	2.5875	1.8781	1.692	2.362	3.4254	4.0298	4.1597	5.9711	4.6284	5.1508	117	125	104	127	97	168	128	134	145	95	93	97	148	126	130	70	90	78	49	50	66	99
GelC02G01259	16.1754	15.1349	15.3223	16.4894	17.4183	15.6897	14.2695	14.0504	13.9044	25.9521	25.442	24.1458	29.4897	29.3532	28.0928	28.4299	27.2153	27.7396	85.9646	86.173	84.8625	47.1423	48.7846	48.6392	20.2588	21.7268	20.0181	1935	1773	1863	2180	2163	2458	1892	1628	1764	2662	2542	2556	3189	3132	2921	2820	2845	2844	7628	8661	8065	4634
GelC02G01276	5.5494	7.9804	6.1611	8.2231	8.0189	6.7061	6.4537	6.9909	6.6249	7.6595	8.6254	7.7384	8.8704	9.5323	10.5141	8.3198	8.477	8.3166	1.2698	1.1816	0.8972	2.1685	2.1335	3.0165	8.3197	7.9452	8.6086	218	307	246	357	327	345	281	266	276	258	283	269	315	334	359	271	291	280	37	39	28	70
GelC02G01278	0.0453	0.1386	0.1781	0.2252	0.2398	0.1037	0.1225	0.1869	0.0427	0.1056	0.1355	0.0767	0	0	0.0521	0.0273	0.3625	0.132	1.7387	2.4237	1.5949	0.5507	0.6693	0.6566	0.5072	0.254	0.1987	2	6	8	11	11	6	6	8	2	4	5	3	0	0	2	1	14	5	57	90	56	20
GelC02G01279	77.5066	80.0786	85.5583	100.95	96.9522	100.869	117.015	105.859	119.61	25.0627	24.7179	25.1652	15.8485	15.2641	17.0716	26.588	28.7671	24.218	2.9691	1.9329	2.3242	0.352	0.9597	0.4304	137.777	146.987	147.534	3484	3525	3909	5015	4524	5938	5830	4609	5702	966	928	1001	644	612	667	991	1130	933	99	73	83	13
GelC02G01280	4.9323	4.6555	4.5117	3.7875	4.0837	4.2548	4.883	4.8445	4.8016	0.5286	0.7661	0.4519	0.2065	0.2391	0.3681	0.6431	0.4271	0.4977	0.2516	0.6347	0.839	0.292	0.46	0.4513	7.298	6.226	7.4354	185	171	172	157	159	209	203	176	191	17	24	15	7	8	12	20	14	16	7	20	25	9
GelC02G01282	1.322	1.811	1.6814	1.1087	1.0872	1.1818	1.0182	1.032	1.1249	15.9444	16.1759	16.5066	12.5199	14.4963	12.0566	14.6993	14.7963	15.5005	48.8166	54.1896	51.3023	45.2834	48.842	46.4356	0.875	1.1222	0.8851	41	55	53	38	35	48	35	31	37	424	419	453	351	401	325	378	401	412	1123	1412	1264	1154
GelC02G01294	19.6228	18.4881	17.626	25.0382	24.9809	24.3893	59.5604	59.9285	57.9091	15.9144	16.1677	14.5988	30.3131	30.4559	28.0883	46.5679	47.0276	46.3452	26.4543	23.2614	25.2972	11.6612	11.6541	12.0835	9.3469	10.2254	8.8196	1241	1145	1133	1750	1640	2020	4175	3671	3884	863	854	817	1733	1718	1544	2442	2599	2512	1241	1236	1271	606
GelC02G01295	18.7052	22.1655	21.159	27.877	28.7152	27.8023	28.9693	29.3291	28.39	202.517	182.04	203.131	293.452	298.306	284.945	250.317	254.688	247.08	158.585	148.581	159.401	383.088	353.827	382.808	15.4608	13.9256	17.2431	187	217	215	308	298	364	321	284	301	1736	1520	1797	2652	2660	2476	2075	2225	2117	1176	1248	1266	3147
GelC02G01296	5.4719	4.6811	5.2944	5.8693	7.069	6.4472	4.1849	4.7514	3.6732	13.9887	14.795	13.9848	15.6939	13.8539	15.4467	20.2563	21.0244	20.1896	49.0486	42.5701	43.5611	85.995	83.207	86.6267	5.2162	5.1669	5.5703	302	253	297	358	405	466	256	254	215	662	682	683	783	682	741	927	1014	955	2008	1974	1910	3900
GelC02G01303	143.04	146.289	151.285	166.741	159.904	164.785	192.513	185.591	199.115	26.9291	27.5166	28.801	41.9906	39.8017	42.818	12.7494	12.6457	13.3447	2.0211	2.3178	1.9649	236.577	240.492	239.527	57.1505	61.0446	60.1407	9255	9269	9949	11923	10740	13963	13806	11631	13663	1494	1487	1649	2456	2297	2408	684	715	740	97	126	101	12578
GelC02G01305	31.9624	35.1869	32.8495	30.5552	28.7986	28.0715	32.632	32.4836	31.3258	15.5201	16.0471	14.1794	11.7245	12.0957	13.8343	14.3584	14.4128	14.8343	22.1696	20.5344	19.503	21.4297	21.6153	21.4647	51.3106	52.5064	53.3063	1345	1450	1405	1421	1258	1547	1522	1324	1398	560	564	528	446	454	506	501	530	535	692	726	652	741
GelC02G01306	568.077	577.337	599.104	726.828	711.758	712.37	637.69	625.517	630.493	1164.04	1163.9	1191.42	1046.18	1067.07	1041.47	1041.06	1039.69	1040.24	796.779	801.872	804.698	506.472	487.21	481.513	1388.48	1372.62	1386.3	24140	24025	25876	34134	31397	39644	30035	25746	28414	42414	41309	44801	40188	40445	38467	36682	38608	37885	25115	28629	27166	17685
GelC02G01308	577.957	566.38	568.123	415.12	415.763	406.602	375.253	367.163	368.57	811.049	776.102	783.521	533.936	535.975	523.607	832.914	837.829	820.875	888.973	848.695	833.097	146.699	146.291	145.494	307.886	317.772	310.506	79345	76144	79274	62983	59251	73103	57100	48823	53662	95473	88990	95185	66263	65631	62480	94814	100513	96584	90527	97892	90862	16549
GelC02G01309	18.7467	18.3366	17.1328	17.3851	18.1235	17.5863	15.7025	17.0742	16.0698	26.0828	27.3472	25.7364	29.9643	30.283	30.9119	29.4408	29.2102	29.1723	44.5266	45.1016	42.5687	42.9636	43.5002	41.8477	25.871	26.114	24.3887	1969	1886	1829	2018	1976	2419	1828	1737	1790	2349	2399	2392	2845	2837	2822	2564	2681	2626	3469	3980	3552	3708
GelC02G01315	2.4569	2.3416	2.0412	1.4821	1.4201	1.5425	1.4285	0.8737	0.9267	1.4008	1.9284	2.1286	1.1475	1.1936	1.5704	1.251	1.3433	0.9556	6.0355	6.3358	6.082	2.5913	3.4991	3.0368	2.8344	2.3599	2.6077	90	84	76	60	54	74	58	31	36	44	59	69	38	39	50	38	43	30	164	195	177	78
GelC02G01316	1.8835	1.7907	1.7892	1.1166	1.6893	1.463	0.6446	0.8717	0.7349	0.9847	1.1275	1.1743	0.8262	0.8738	1.0461	1.1749	1.0777	0.7578	4.2028	3.9037	3.8015	2.5292	2.9618	2.9057	2.2606	2.3698	2.068	58	54	56	38	54	59	22	26	24	26	29	32	23	24	28	30	29	20	96	101	93	64
GelC02G01322	9.313	8.5591	9.3336	10.4764	9.9295	10.0522	8.6872	8.9224	8.8261	8.4221	8.514	8.036	10.1451	9.6802	9.9338	8.5094	8.6613	8.6471	17.2156	16.0163	15.8455	14.3016	14.2409	14.6775	8.5485	8.7191	9.1163	1180	1062	1202	1467	1306	1668	1220	1095	1186	915	901	901	1162	1094	1094	894	959	939	1618	1705	1595	1489
GelC02G01323	2.4623	3.1554	2.3514	3.495	3.3488	3.5577	4.2689	3.1653	3.6193	29.1393	30.0307	25.5347	34.0754	33.344	34.5785	39.0999	35.0564	36.7582	7.1599	7.413	6.4724	20.9174	20.3811	18.9735	3.418	2.9813	3.2602	102	128	99	160	144	193	196	127	159	1035	1039	936	1276	1232	1245	1343	1269	1305	220	258	213	712
GelC02G01326	0.2401	0.429	0.4724	1.0318	0.9829	1.0999	0.5956	1.3012	0.9055	0.07	0	0	0.1992	0	0.069	0	0.0687	0.07	0.0809	0	0	0	0	0.1451	5.4526	6.4013	7.4464	4	7	8	19	17	24	11	21	16	1	0	0	3	0	1	0	1	1	1	0	0	0
GelC02G01329	23.5802	24.0054	20.7408	20.3205	20.901	21.7117	12.4837	13.0886	14.2765	0.169	0.3036	0.1228	0.4007	0.4873	0.8751	0.7863	0.7046	1.1411	0.0488	0.2156	0	0.0882	0.1339	0.0438	17.9924	17.8119	17.3797	651	649	582	620	599	785	382	350	418	4	7	3	10	12	21	18	17	27	1	5	0	2
GelC02G01331	5.4724	5.4644	4.4445	4.7597	5.1111	4.9311	4.0073	3.8657	4.7742	1.1845	1.1253	1.1478	0.9055	1.1727	0.9069	1.0969	1.4745	1.1497	1.4306	2.0569	1.9272	1.1622	1.42	0.9898	12.3234	13.2921	11.9673	361	353	298	347	350	426	293	247	334	67	62	67	54	69	52	60	85	65	70	114	101	63
GelC02G01334	9.6613	9.4634	10.3184	11.5487	11.2174	10.9591	10.8614	10.1846	10.9918	13.2689	13.0134	13.8917	18.2251	18.7987	18.1503	11.3144	10.8959	11.7623	7.0265	8.0948	7.4567	29.2237	28.1866	28.2063	6.0896	6.7793	6.4625	760	729	825	1004	916	1129	947	776	917	895	855	967	1296	1319	1241	738	749	793	410	535	466	1889
GelC02G01335	3.1828	2.9156	3.638	2.7953	2.8857	3.2286	4.4482	3.9304	3.9868	1.0918	0.4857	0.6347	0.3107	0.6122	0.5924	0.6209	0.7856	0.7282	3.1761	3.3983	2.9262	1.1392	1.2307	1.2074	5.0992	5.4302	4.848	204	183	237	198	192	271	316	244	271	60	26	36	18	35	33	33	44	40	151	183	149	60
GelC02G01336	5.1259	5.4118	5.6244	4.9212	4.9379	5.3868	6.0826	6.2608	5.6034	1.2361	1.3523	1.2371	1.5762	1.9481	1.6193	1.6555	1.3123	1.8652	0.1171	0.2895	0.4593	0.3172	0.1499	0.2731	7.4011	6.8864	7.0399	295	305	329	313	295	406	388	349	342	61	65	63	82	100	81	79	66	92	5	14	21	15
GelC02G01340	2.6238	2.2328	2.1057	1.8621	2.1361	1.9053	1.982	2.1618	1.6397	3.516	3.7883	3.8023	4.3595	3.9453	4.3919	4.337	4.0328	4.4601	9.398	9.6994	9.5908	7.0686	7.7042	7.4277	3.8485	4.3205	3.8638	510	425	416	400	431	485	427	407	338	586	615	654	766	684	742	699	685	743	1355	1584	1481	1129
GelC02G01341	3.8767	3.6006	3.7052	2.99	3.2188	3.6086	3.5809	3.0495	2.9418	0.1076	0.0221	0.0209	0	0.1449	0.2336	0.1781	0.1479	0.0215	0.0249	0.0659	0.0232	0.1797	0.0455	0.1116	2.8533	2.8809	3.4255	210	191	204	179	181	256	215	160	169	5	1	1	0	7	11	8	7	1	1	3	1	8
GelC02G01349	13.8296	13.3289	12.7984	12.7949	12.9803	14.6282	14.42	13.2238	13.752	16.7242	15.7077	14.5498	20.8975	20.4077	20.074	16.8929	14.1239	14.5046	6.9729	7.4772	6.9296	11.4813	13.9534	13.0987	8.0146	9.9192	9.4081	623	588	586	637	607	863	720	577	657	646	591	580	851	820	786	631	556	560	233	283	248	425
GelC02G01353	45.9605	45.6502	42.7464	41.8924	43.5845	39.9501	42.9044	46.0143	42.1605	89.0273	88.7825	89.8396	116.798	114.345	112.712	87.9235	83.1575	91.5983	105.504	114.817	117.032	154.21	151.927	151.508	48.457	46.308	46.3154	5450	5301	5152	5490	5365	6204	5639	5285	5302	9052	8793	9427	12520	12094	11617	8645	8617	9309	9280	11439	11025	15026
GelC02G01354	6.6783	8.8843	8.9818	7.8169	7.7319	7.6726	8.7339	9.6781	8.0881	0	0.2201	0.6231	0.2033	0.1374	1.1278	0.4433	0.2805	0.0715	0	0.0729	0	0.0746	0.2265	0.0741	14.4581	12.1754	13.0508	109	142	149	141	131	164	158	153	140	0	3	9	3	2	16	6	4	1	0	1	0	1
GelC02G01357	9.364	9.8978	8.2432	8.5473	7.6557	8.6399	9.3192	10.7277	10.2238	1.1975	0.9097	1.5548	0.7269	1.036	1.1577	1.164	1.2925	1.1501	3.9312	3.6662	4.7044	1.9493	3.0878	2.4582	17.4692	15.6084	15.5125	456	472	408	460	387	551	503	506	528	50	37	67	32	45	49	47	55	48	142	150	182	78
GelC02G01358	13.2012	12.3528	12.419	11.4851	10.4709	10.5087	12.3217	13.4845	13.1917	3.9461	4.2191	4.6756	4.1503	3.2824	5.2241	3.5098	3.7115	3.8252	9.2649	9.7446	9.2464	8.5342	8.4702	9.2002	27.9457	27.1625	26.5254	753	690	720	724	620	785	779	745	798	193	201	236	214	167	259	166	185	187	392	467	419	400
GelC02G01360	14.8924	15.6896	18.212	14.3769	14.8514	14.0944	13.5781	14.8881	15.8225	8.7453	8.0363	6.874	8.2952	5.4087	7.6016	7.7154	8.101	8.1988	13.7853	9.9861	10.627	7.0835	7.5617	6.8479	20.3555	22.5484	20.2091	284	293	353	303	294	352	287	275	320	143	128	116	143	92	126	122	135	134	195	160	161	111
GelC02G01364	22.8001	22.4199	21.471	20.7381	19.9164	19.174	24.2512	24.807	23.5155	188.767	192.465	194.862	170.858	169.935	169.055	144.141	145.035	145.632	3.0969	3.8655	3.5397	3.9845	3.8889	4.1825	35.7336	38.5379	35.6303	1727	1663	1653	1736	1566	1902	2036	1820	1889	12260	12176	13061	11699	11481	11130	9053	9600	9454	174	246	213	248
GelC02G01365	50.8578	30.86	51.26	28.0254	56.3968	37.5107	44.0849	50.2109	55.8192	15.6006	35.008	21.6956	11.65	14.1172	13.8849	19.7614	10.7041	10.7615	6.0847	6.6955	8.8512	21.5728	11.6497	32.745	26.781	42.2642	17.7039	1555	924	1593	947	1790	1502	1494	1487	1810	409	894	587	322	385	369	501	286	282	138	172	215	542
GelC02G01370	21.2468	19.086	20.3384	21.7486	20.0906	21.4823	24.0361	22.6556	23.6789	10.7419	10.3981	10.9478	10.9467	11.5332	11.5679	11.2999	11.618	11.7175	13.687	13.3795	13.9495	15.1389	15.3774	15.2046	36.0373	36.1864	37.0275	1737	1528	1690	1965	1705	2300	2178	1794	2053	753	710	792	809	841	822	766	830	821	830	919	906	1017
GelC02G01380	64.6128	60.7219	60.7973	59.4042	59.2832	57.59	54.3563	53.4495	55.1503	28.0015	24.8904	23.6366	23.9348	24.305	26.2339	25.5827	25.0506	24.0339	114.533	112.316	111.447	70.9983	72.897	72.5929	57.408	52.0807	51.9336	3049	2806	2916	3098	2904	3559	2843	2443	2760	1133	981	987	1021	1023	1076	1001	1033	972	4009	4453	4178	2753
GelC02G01383	17.7979	17.2603	16.4012	17.1124	17.0925	16.6277	17.0627	16.4556	17.0463	7.3493	7.5532	8.2182	7.4928	8.2375	8.0286	6.3553	6.0538	7.1216	10.4582	10.7138	10.4186	8.6172	8.1123	8.2562	32.3782	32.0448	32.2317	2604	2473	2439	2767	2596	3186	2767	2332	2645	922	923	1064	991	1075	1021	771	774	893	1135	1317	1211	1036
GelC02G01387	24.6754	25.9151	28.0058	36.5446	32.6511	34.9524	21.8784	21.563	20.0952	7.0268	7.9021	7.1938	7.7721	8.6884	8.3526	11.2976	12.1817	12.6443	42.8524	39.6827	41.324	10.312	11.3096	9.9112	6.6568	6.0474	6.8726	1159	1192	1337	1897	1592	2150	1139	981	1001	283	310	299	330	364	341	440	500	509	1493	1566	1542	398
GelC02G01392	19.721	18.5756	21.2849	18.0648	15.6137	15.4836	20.711	21.4736	25.7122	0.0406	0	0	0	0	0.6002	0.0419	0	0	0	0	0	0	0	0	4.5142	4.8421	5.0028	567	523	622	574	466	583	660	598	784	1	0	0	0	0	15	1	0	0	0	0	0	0
GelC02G01393	272.332	277.842	275.905	258.819	265.226	236.012	235.587	229.201	228.479	431.515	413.619	450.511	495.301	471.112	478.436	449.083	412.862	449.889	203.557	194.838	203.388	352.646	329.663	340.744	117.739	111.335	124.612	2186	2184	2251	2296	2210	2481	2096	1782	1945	2970	2773	3200	3594	3373	3338	2989	2896	3095	1212	1314	1297	2326
GelC02G01399	3.208	2.6711	2.9134	2.0096	1.4263	2.3365	1.0241	1.5286	1.2565	0.2878	0.1773	0.1115	0.2184	0.2213	0.2839	0.0595	0.0565	0.1152	0	0.1175	0	0	0	0.0597	3.785	2.7705	2.8178	65	53	60	45	30	62	23	30	27	5	3	2	4	4	5	1	1	2	0	2	0	0
GelC02G01413	0.7689	0.739	0.8455	2.0871	1.3506	1.4159	0.6529	0.8405	0.8103	1.4241	1.6245	1.2266	1.4009	0.862	1.2488	0.6	0.6728	1.1082	0.8536	0.9151	0.2846	0.6605	1.2821	0.8203	1.6542	0.8632	1.5394	17	16	19	51	31	41	16	18	19	27	30	24	28	17	24	11	13	21	14	17	5	12
GelC02G01415	117.326	114.958	116.905	114.478	116.89	111.84	125.417	121.939	126.686	16.3975	17.1469	16.8283	13.5831	12.7012	18.2255	18.8471	18.6172	18.8716	13.4157	14.6428	16.5919	4.4222	4.1859	3.4461	62.9944	60.5288	60.1338	4940	4740	5003	5327	5109	6167	5853	4973	5657	592	603	627	517	477	667	658	685	681	419	518	555	153
GelC02G01423	338.05	348.896	385.651	230.593	227.494	238.169	264.143	243.452	264.559	5.6759	4.8928	2.2046	0.7269	1.1972	6.2136	0.743	0.517	0.4552	0.1661	0.1711	0.2843	0.1499	0.3543	0.3228	132.63	132.637	132.307	16462	16638	19088	12410	11500	15189	14257	11483	13663	237	199	95	32	52	263	30	22	19	6	7	11	6
GelC02G01425	14.2965	13.3421	12.7651	12.5318	12.4898	12.4831	15.0538	14.4871	14.8561	4.5298	4.6068	4.7087	4.801	4.7329	5.5911	5.608	6.2081	6.3618	31.7499	33.9777	32.2038	35.973	35.0162	34.4083	17.4814	17.9139	17.1788	1568	1433	1423	1519	1422	1793	1830	1539	1728	426	422	457	476	463	533	510	595	598	2583	3131	2806	3242
GelC02G01432	5.9953	5.5344	5.4738	6.5025	6.1758	5.9757	7.2769	6.9572	7.4998	0.7085	0.8039	0.6956	1.0434	0.9948	1.1496	1.0026	1.0062	1.1659	1.0022	0.9895	0.7748	0.428	0.3153	0.3576	8.8751	8.131	8.4258	750	678	696	899	802	979	1009	843	995	76	84	77	118	111	125	104	110	125	93	104	77	44
GelC02G01433	20.3009	20.0921	20.8165	21.3033	21.0849	20.6569	18.0442	18.0539	17.8975	22.0417	22.0601	20.6775	23.226	23.1627	21.9307	21.1871	22.2904	21.6603	55.1273	56.8436	55.9033	80.0926	77.2897	78.1508	43.8611	43.1401	42.9143	1753	1699	1827	2033	1890	2336	1727	1510	1639	1632	1591	1580	1813	1784	1646	1517	1682	1603	3531	4124	3835	5683
GelC02G01448	3.2788	3.8027	3.766	4.5375	4.8879	5.0073	4.1094	4.0132	3.6932	117.573	126.085	123.516	131.38	140.105	133.362	105.049	104.21	104.818	19.8414	18.4532	17.9095	17.1165	17.7373	17.4732	5.6192	6.0298	5.3757	221	251	258	338	342	442	307	262	264	6795	7098	7367	8005	8423	7813	5871	6138	6055	992	1045	959	948
GelC02G01451	12.25	10.847	11.9702	12.916	14.8163	14.1663	10.6191	10.1695	9.5437	15.2843	16.191	14.8338	16.1137	14.3656	14.5498	19.9582	18.6034	19.3336	18.9342	20.9389	18.6506	14.1714	17.6702	15.8469	7.7315	9.7702	8.5238	587	509	583	684	737	889	564	472	485	628	648	629	698	614	606	793	779	794	673	843	710	558
GelC02G01455	2.3948	1.9021	2.3562	4.033	3.9732	3.5557	3.8412	4.5329	5.6454	2.0947	2.3894	2.7815	1.619	2.312	3.9798	2.1662	1.9031	1.63	2.0627	2.692	1.6747	1.1334	0.9839	1.3674	3.532	3.9584	4.0903	36	28	36	67	62	70	64	66	90	27	30	37	22	31	52	27	25	21	23	34	20	14
GelC02G01456	1.5765	1.4861	2.0284	1.9752	1.5187	0.6482	3.3919	2.2537	4.8028	1.2729	0.8712	0.9593	1.8782	1.2237	1.2557	1.1701	1.1102	2.1225	1.4714	0.5774	2.4424	0.4428	0.5979	2.6395	2.2894	1.6339	0.6658	13	12	17	18	13	7	31	18	42	9	6	7	14	9	9	8	8	15	9	4	16	3
GelC02G01458	1.1961	1.8496	1.4122	1.1132	1.3168	1.2004	3.5766	2.7167	3.2224	0.2391	0.2046	0.1931	0.6049	0.3065	1.1009	0.4121	0.5084	0.5582	0.2764	0.244	0.129	0.2495	0.1685	0.1653	0.4032	0.6523	1.0881	35	53	42	36	40	46	116	77	100	6	5	5	16	8	28	10	13	14	6	6	3	6
GelC02G01459	62.092	61.4301	64.8981	62.6328	61.8838	63.7754	74.3321	77.3602	75.1491	24.4134	24.8656	23.4428	20.7551	22.8871	22.129	18.8704	18.3106	18.3394	4.0407	3.9044	3.1786	3.188	2.8506	3.7098	16.3174	16.5867	15.8843	2631	2549	2795	2933	2722	3539	3491	3175	3377	887	880	879	795	865	815	663	678	666	127	139	107	111
GelC02G01465	0	0	0	0	0	0	4.0854	2.2145	2.0225	0	0	0	0	0	0	1.1497	0.6818	1.8075	0.3213	0.7092	0.6	0	0.1469	0	7.5924	9.0975	10.3363	0	0	0	0	0	0	38	18	18	0	0	0	0	0	0	8	5	13	2	5	4	0
GelC02G01467	5.0837	5.1913	5.4801	6.4399	5.4508	4.827	6.5808	7.2567	6.7109	3.4542	3.5461	3.0473	4.1566	3.4693	3.1024	3.0388	2.8329	3.2495	1.8475	2.1046	1.8362	2.7437	3.0511	2.245	4.8507	5.1616	4.3198	115	115	126	161	128	143	165	159	161	67	67	61	85	70	61	57	56	63	31	40	33	51
GelC02G01470	1.8519	3.0257	1.2754	3.5189	1.6056	2.8281	1.3366	2.4855	3.3177	2.8077	5.5431	4.8133	6.7603	3.9448	2.3436	4.4667	5.086	6.2662	1.7476	0.8817	0.6993	0.4507	1.1412	0.8957	5.4625	5.1978	4.6766	10	16	7	21	9	20	8	13	19	13	25	23	33	19	11	20	24	29	7	4	3	2
GelC02G01471	7.4273	7.7039	7.3954	6.3908	6.9363	6.7636	8.0164	8.5912	8.3846	4.1466	4.2323	4.049	3.4843	3.4465	3.4972	4.1967	4.2733	3.8276	6.425	6.5237	6.4405	3.0966	3.2887	3.293	13.8672	14.8013	14.9659	1080	1097	1093	1027	1047	1288	1292	1210	1293	517	514	521	458	447	442	506	543	477	693	797	744	370
GelC02G01473	2.4873	2.4377	2.0955	3.4794	3.6354	3.1654	2.9276	3.173	3.1001	2.7507	2.2078	2.4393	2.6566	1.8751	2.4176	1.8102	1.783	1.5511	1.6766	1.3101	1.6194	1.8092	2.2904	1.763	4.3514	4.0283	4.0023	174	167	149	269	264	290	227	215	230	165	129	151	168	117	147	105	109	93	87	77	90	104
GelC02G01477	14.2563	14.1696	13.8748	13.998	13.9953	14.3163	16.9809	18.0663	16.7222	4.9436	5.9427	6.0594	6.693	6.5091	7.5132	3.7685	3.9593	3.9736	3.248	4.0534	3.5799	6.5474	6.8319	6.834	12.9416	12.8026	12.7791	1574	1532	1557	1708	1604	2070	2078	1932	1958	468	548	592	668	641	721	345	382	376	266	376	314	594
GelC02G01478	65.3508	70.8986	68.2764	63.0607	58.6137	63.0857	77.8032	70.8654	77.7472	16.4935	17.3657	18.7322	15.0988	17.9204	17.5574	15.7866	16.5225	16.578	72.4946	72.5757	70.7095	27.5373	27.4834	27.1221	80.2884	82.0109	77.4593	1987	2111	2110	2119	1850	2512	2622	2087	2507	430	441	504	415	486	464	398	439	432	1635	1854	1708	688
GelC02G01483	2.8573	2.6284	3.0048	3.0198	3.1468	3.2276	2.4216	2.5436	2.5309	0.4773	0.5372	0.3825	0.2873	0.3795	0.5162	0.4272	0.4053	0.4592	0.6261	0.7307	0.8719	0.5843	0.6403	0.6282	2.1453	1.7939	2.1174	363	327	388	424	415	537	341	313	341	52	57	43	33	43	57	45	45	50	59	78	88	61
GelC02G01484	59.658	61.289	61.3311	60.5541	61.0435	55.6247	62.0051	66.2731	61.0623	52.0918	50.2096	49.3116	42.9708	45.6873	42.735	46.6607	49.4628	48.63	35.213	36.9748	33.5913	24.953	24.5096	25.0422	71.1797	73.1679	70.8769	1158	1165	1210	1299	1230	1414	1334	1246	1257	867	814	847	754	791	721	751	839	809	507	603	518	398
GelC02G01487	44.2304	41.49	44.4847	44.5107	43.7981	44.8185	43.0594	41.9691	44.193	45.4804	45.0623	46.7191	54.0461	51.8648	47.3712	47.8138	49.2255	47.4559	73.4565	70.8316	72.9331	81.8488	81.3714	80.3116	46.2099	46.603	47.2309	2113	1941	2160	2350	2172	2804	2280	1942	2239	1863	1798	1975	2334	2210	1967	1894	2055	1943	2603	2843	2768	3213
GelC02G01489	4.9738	4.6568	3.899	4.4382	4.9574	4.4295	4.2076	4.6607	4.0509	7.2341	6.9866	6.7761	6.29	6.4134	6.9118	6.4833	6.5462	7.1169	8.5792	7.752	7.9235	7.4229	7.2204	6.6253	3.7542	3.6368	4.0486	433	397	345	427	448	505	406	393	374	540	508	522	495	498	523	468	498	531	554	567	548	531
GelC02G01494	27.3726	26.1279	25.6904	24.7442	26.6472	25.0335	19.1975	20.5036	19.4197	15.5633	12.2663	13.5666	11.217	10.4553	11.9381	11.7537	10.5815	11.1263	11.7931	11.4748	11.0772	9.271	9.2598	9.9739	28.6391	27.2515	26.1895	1042	974	994	1041	1053	1248	810	756	784	508	390	457	386	355	395	371	352	363	333	367	335	290
GelC02G01496	81.0165	79.9357	77.1527	79.5634	80.2357	77.5946	79.4579	91.548	83.7431	32.6856	31.3892	34.2412	30.49	27.2596	30.9098	35.367	34.4612	35.6788	36.8451	35.5115	34.6355	30.2109	31.6831	36.0767	106.923	99.398	106.378	1746	1687	1690	1895	1795	2190	1898	1911	1914	604	565	653	594	524	579	632	649	659	589	643	593	535
GelC02G01499	4.6247	4.0267	4.0951	2.9953	3.2124	3.5314	3.6015	3.9203	3.9477	3.1226	2.9726	3.6584	1.9118	2.265	1.5402	1.6732	1.6991	1.6472	0.0984	0.0579	0	0.237	0.3	0.1472	1.637	1.7216	1.8708	190	162	171	136	137	190	164	156	172	110	102	133	71	83	55	57	61	58	3	2	0	8
GelC02G01502	1.5491	1.658	1.5828	1.4017	1.5354	1.8198	1.6396	1.7531	1.4467	3.9086	3.8344	3.3498	4.0865	3.9579	3.376	2.3892	2.2671	2.7808	4.3174	4.7336	4.1249	3.7524	3.1393	2.5035	1.5642	1.7727	1.7173	104	109	108	104	107	160	122	114	103	225	215	199	248	237	197	133	133	160	215	267	220	207
GelC02G01507	27.8043	28.6506	27.1073	25.1586	25.7425	23.3238	58.2402	58.3054	59.5078	13.6268	11.7875	14.875	10.6914	11.7655	9.7087	27.4435	24.5546	23.8161	22.6071	20.1737	23.4685	19.7932	19.7347	19.9279	41.1031	40.1643	45.179	771	778	764	771	741	847	1790	1566	1750	324	273	365	268	291	234	631	595	566	465	470	517	451
GelC02G01508	20.0995	20.3859	20.4853	20.7623	20.202	20.682	33.7129	32.4626	33.0254	20.4394	21.0162	20.4364	26.3621	23.8168	27.8874	46.2963	46.3756	48.2389	30.5851	30.9734	30.7682	36.5583	36.2864	38.9749	16.3082	15.3498	16.4918	1476	1466	1529	1685	1540	1989	2744	2309	2572	1287	1289	1328	1750	1560	1780	2819	2976	3036	1666	1911	1795	2206
GelC02G01511	3.1346	2.9793	2.8468	5.0399	4.9011	5.3763	2.7846	2.4894	2.3418	4.2181	3.6376	3.5151	7.2819	7.0557	6.5192	7.299	7.1741	5.5424	1.8854	1.5784	1.3962	16.1685	16.999	15.0736	0.2276	0.0812	0.2912	130	121	120	231	211	292	128	100	103	150	126	129	273	261	235	251	260	197	58	55	46	551
GelC02G01522	759.326	747.066	797.683	802.725	774.749	777.054	584.532	527.905	534.583	5.3481	3.3198	3.5552	3.4409	4.1847	19.9788	2.9153	3.4171	2.1568	7.7157	8.2928	6.958	20.2678	18.5111	16.5702	9.8775	9.1595	9.3675	42721	41160	45615	49912	45248	57254	36451	28768	31897	258	156	177	175	210	977	136	168	104	322	392	311	937
GelC02G01526	78.538	77.2122	77.7684	74.6279	77.6764	79.8321	60.2004	60.1236	59.953	242.89	243.258	229.233	181.194	172.013	174.649	202.463	200.172	200.432	39.3033	35.3444	37.4247	87.0935	90.6095	87.1029	37.5523	33.0964	35.8577	2174	2093	2188	2283	2232	2894	1847	1612	1760	5765	5624	5615	4534	4247	4202	4647	4842	4755	807	822	823	1981
GelC02G01527	1.8065	2.3191	1.9551	2.8723	3.0828	2.9954	1.7929	1.7052	2.4091	52.7317	54.8772	57.1622	51.1311	50.2002	49.8228	35.1704	36.8274	36.4659	1.9484	2.5495	2.8262	7.0666	8.0792	7.2709	5.5723	6.9539	5.5822	70	88	77	123	124	152	77	64	99	1752	1776	1960	1791	1735	1678	1130	1247	1211	56	83	87	225
GelC02G01529	3.612	3.6214	3.2072	3.3818	3.3128	3.3097	3.4043	3.4641	3.7774	2.0889	2.2731	2.1118	2.9126	2.9987	2.8368	2.1745	2.2956	2.3546	3.4288	2.8921	3.2465	3.6837	3.4217	3.4868	8.2911	7.9564	7.5123	605	594	546	626	576	726	632	562	671	300	318	313	441	448	413	302	336	338	426	407	432	507
GelC02G01530	4.0408	4.9553	4.8275	5.158	4.0143	4.9313	5.4848	5.6245	4.3885	3.1137	3.0454	3.2821	3.2727	3.4382	3.7773	3.5462	4.2938	3.8308	2.0185	2.6409	2.3615	1.1855	1.334	1.1997	5.4488	6.0759	5.5261	224	269	272	316	231	358	337	302	258	148	141	161	164	170	182	163	208	182	83	123	104	54
GelC02G01531	5.0504	5.6807	5.2062	6.1931	7.0872	7.1027	6.1751	5.9301	6.8376	18.0919	19.5663	17.0196	24.0483	21.8373	23.901	23.6359	22.3929	23.0785	29.4091	30.5577	30.609	26.8596	27.4997	26.8332	7.8621	7.1427	8.7068	335	369	351	454	488	617	454	381	481	1029	1084	999	1442	1292	1378	1300	1298	1312	1447	1703	1613	1464
GelC02G01536	0.1593	0.1356	0.196	0.1322	0.1151	0.2129	0.8626	0.8089	0.8765	0.2633	0.2862	0.1501	0.2791	0.7741	0.718	4.0997	4.3308	4.2918	16.6666	16.4529	16.5309	6.7387	6.4647	7.1933	1.2534	1.2672	1.006	12	10	15	11	9	21	72	59	70	17	18	10	19	52	47	256	285	277	931	1041	989	417
GelC02G01537	243.403	243.637	247.048	236.675	233.44	235.226	239.997	232.824	241.165	597.564	594.275	589.507	414.987	416.849	409.025	481.197	494.713	482.169	339.329	346.867	354.116	118.049	115.894	117.927	220.048	224.226	220.663	19005	18629	19606	20423	18921	24053	20770	17608	19970	40007	38755	40731	29291	29031	27759	31154	33755	32266	19653	22755	21966	7574
GelC02G01542	8.6705	8.5952	8.57	10.6578	9.6889	9.4828	11.3369	10.8384	10.6661	6.1916	5.6697	6.0749	7.3633	8.4347	7.8576	10.0706	9.4336	8.7782	1.6544	1.4289	1.5112	1.2013	0.9864	1.2581	26.7401	26.1783	25.4404	650	631	653	883	754	931	942	787	848	398	355	403	499	564	512	626	618	564	92	90	90	74
GelC02G01543	0.344	0.1757	0.1128	0.9339	0.2762	0.3503	4.5006	4.6174	3.2439	4.4134	4.2564	4.147	8.3726	7.6498	8.8397	8.8513	8.9892	6.4226	2.6282	2.5933	2.9591	6.0708	7.279	5.9625	1.4207	1.3519	1.6369	6	3	2	18	5	8	87	78	60	66	62	64	132	119	134	128	137	96	34	38	41	87
GelC02G01549	10.006	14.6602	20.7591	16.3363	17.1826	16.6096	19.2326	16.1694	15.1779	23.3388	23.9602	36.8721	25.2658	20.2413	21.272	28.332	26.3854	30.2026	18.1814	13.7216	16.4282	21.7068	18.4986	19.2004	41.5772	37.1206	37.9745	46	66	97	83	82	100	98	72	74	92	92	150	105	83	85	108	106	119	62	53	60	82
GelC02G01550	28.5496	27.0285	27.6178	30.883	30.9094	28.7339	16.4519	15.7265	17.2289	1.3318	1.5217	0.9367	3.8917	4.4605	4.2171	1.4661	1.6651	1.4829	0.3725	0.3069	0.2318	0	0.0681	0.1782	9.5405	11.6425	9.0805	1550	1437	1524	1853	1742	2043	990	827	992	62	69	45	191	216	199	66	79	69	15	14	10	0
GelC02G01554	0.3099	0.1101	0.411	0.3414	0.3505	0.3601	0.1337	0.1113	0.1652	0.0943	0	0.0305	0.1043	0.0906	0.031	0.0163	0	0	0.0182	0.016	0	0.0492	0	0	0.0795	0.0756	0.0296	23	8	31	28	27	35	11	8	13	6	0	2	7	6	2	1	0	0	1	1	0	3
GelC02G01555	7.3674	7.5943	7.3511	10.1882	10.445	9.4734	6.5529	7.3551	6.9141	8.4301	8.2801	8.8362	12.4941	11.1041	10.8352	10.2263	11.5725	9.8938	2.9984	3.1436	2.8871	5.794	5.4825	6.093	4.9204	4.9551	4.5025	212	214	215	324	312	357	209	205	211	208	199	225	325	285	271	244	291	244	64	76	66	137
GelC02G01563	1.0328	0.9306	0.8369	1.0903	1.4632	1.1057	0.8405	1.2336	1.1267	0.3543	0.3516	0.4234	0.3921	0.6471	0.5126	0.4641	0.3824	0.3899	0.3003	0.4941	0.2932	0.3697	0.3994	0.4653	4.3847	4.4679	4.7141	102	90	84	119	150	143	92	118	118	30	29	37	35	57	44	38	33	33	22	41	23	30
GelC02G01565	4.7064	7.3503	5.039	4.008	3.3337	5.2849	6.4941	6.1452	8.0924	3.3901	3.9776	3.1285	2.45	2.7934	3.9814	3.3388	5.2273	3.7148	3.1724	3.6246	2.7878	1.5161	2.9003	1.339	6.5329	6.838	5.1675	34	52	37	32	25	50	52	43	62	21	24	20	16	18	25	20	33	23	17	22	16	9
GelC02G01569	0.2912	0.3717	0.4298	0.549	0.678	0.6857	0.9634	0.7016	0.8467	0.0283	0.0581	0	0	0.1633	0.3071	0	0.0278	0.0566	0	0	0	0	0.0598	0	2.3194	1.9073	2.2916	12	15	18	25	29	37	44	28	37	1	2	0	0	6	11	0	1	2	0	0	0	0
GelC02G01575	16.3991	17.0321	17.6498	24.4038	23.0812	22.2511	20.9854	20.0749	20.8595	0.1429	0.2934	0.356	0.484	0.1962	1.0471	0.1689	0.2003	0.3063	0.1888	0.0833	0.022	0	0.0216	0.0846	0.0619	0.1179	0.2498	937	953	1025	1541	1369	1665	1329	1111	1264	7	14	18	25	10	52	8	10	15	8	4	1	0
GelC02G01576	1.5573	1.9083	1.5321	1.6909	1.5001	1.7836	6.0414	4.3409	4.9925	0	0	0	0	0	0	0	0	0	0	0	0	0	0	0	0	0	0.5129	10	12	10	12	10	15	43	27	34	0	0	0	0	0	0	0	0	0	0	0	0	0
GelC02G01577	2.0242	2.6493	2.777	4.1018	4.0647	2.5035	2.7008	3.2378	3.683	0.0997	0.0683	0.0322	0.0946	0.2877	0.2296	0.2063	0.0653	0.0333	0.0384	0	0	0.2082	0.246	0.4137	2.4893	1.8885	2.8173	71	91	99	159	148	115	105	110	137	3	2	1	3	9	7	6	2	1	1	0	0	6
GelC02G01583	5.0798	4.9803	5.9065	6.1252	5.1865	6.1322	7.5402	6.9539	8.1778	16.9322	17.3695	17.1707	16.2476	16.2773	16.1464	16.2462	17.3489	16.27	5.8005	5.8584	5.6853	2.2891	2.471	2.22	5.6879	5.9434	6.3195	451	433	533	601	478	713	742	598	770	1289	1288	1349	1304	1289	1246	1196	1346	1238	382	437	401	167
GelC02G01584	179.764	179.266	192.4	252.451	256.287	251.949	418.665	425.665	409.967	102.414	112.071	108.093	197.77	202.512	202.923	297.153	294.216	290.294	104.743	92.5206	95.2693	239.039	231.898	234.507	18.7708	16.535	17.8569	4565	4458	4966	7085	6756	8379	11784	10470	11041	2230	2377	2429	4540	4587	4479	6257	6529	6318	1973	1974	1922	4988
GelC02G01588	3.5007	3.9521	3.8423	4.4569	4.0671	4.2179	4.4123	3.7777	4.6113	27.5941	27.8654	27.4738	27.0885	26.4282	24.8132	17.1634	19.7886	17.4264	1.8736	1.6122	1.7936	1.627	1.3659	1.2337	5.2513	4.8388	4.4618	199	220	222	280	240	314	278	208	278	1345	1323	1382	1392	1340	1226	809	983	849	79	77	81	76
GelC02G01589	439.854	430.048	436.348	394.677	392.211	378.29	412.722	412.108	406.871	282.474	289.012	284.058	192.924	203.201	199.051	259.106	258.44	252.765	279.513	277.162	277.418	145.49	141.589	142.732	509.904	510.599	504.563	39640	37953	39969	39309	36692	44647	41226	35973	38887	21828	21754	22653	15717	16334	15592	19362	20353	19523	18685	20986	19862	10774
GelC02G01590	7.244	7.4354	8.8538	7.2642	7.4819	7.1851	7.8495	9.3679	8.6262	10.8434	9.165	10.5914	10.7397	9.4193	10.1815	15.8065	16.1519	14.5083	3.0204	3.2443	3.1021	2.9992	2.5772	2.1672	27.5356	26.0338	25.0091	194	195	241	215	208	252	233	243	245	249	205	251	260	225	237	351	378	333	60	73	66	66
GelC02G01592	1.0908	0.9026	0.9067	2.5696	2.7357	2.5131	1.7307	1.165	1.2413	0.7238	0.4729	0.4676	0.5825	0.7169	0.7357	0.499	0.2583	0.5266	0.0254	0.0224	0.0947	0.0915	0.0232	0.1137	1.7974	2.0692	1.5693	58	47	49	151	151	175	102	60	70	33	21	22	28	34	34	22	12	24	1	1	4	4
GelC02G01594	4.743	4.4822	5.141	8.3506	7.9455	7.6731	21.6573	20.218	20.7394	11.5693	12.3008	11.701	18.1238	18.0076	17.314	29.2793	27.8742	31.3289	45.9518	39.4785	41.994	9.9006	11.0376	9.876	13.2602	14.6394	13.0105	295	273	325	574	513	625	1493	1218	1368	617	639	644	1019	999	936	1510	1515	1670	2120	2063	2075	506
GelC02G01596	0.2619	0.1671	0.2576	0.2962	0.3468	0.3249	0.5316	0.2366	0.1852	0.5726	0.5487	1.0357	1.1225	1.2477	1.6193	0.2369	0.4495	0.8784	4.0156	4.2465	4.6145	1.0357	1.5734	0.5937	0.4634	0.882	0.8266	8	5	8	10	11	13	18	7	6	15	14	28	31	34	43	6	12	23	91	109	112	26
GelC02G01600	200.487	212.287	226.375	138.134	142.574	121.906	128.089	137.237	131.543	34.8408	28.8773	29.7337	25.1647	20.434	22.7035	12.7258	12.5455	14.3906	59.6732	54.4775	53.6462	109.069	109.616	113.175	99.2772	86.9281	94.0405	1463	1517	1679	1114	1080	1165	1036	970	1018	218	176	192	166	133	144	77	80	90	323	334	311	654
GelC02G01602	11.5237	14.63	10.4185	10.9908	12.1512	10.464	11.6614	12.5404	10.4255	4.9036	4.8477	4.5755	4.9957	3.6664	4.1207	9.3903	11.7614	8.7216	13.6461	12.9744	16.2695	21.2255	23.4157	23.5372	18.5575	15.7352	17.0983	74	92	68	78	81	88	83	78	71	27	26	26	29	21	23	50	66	48	65	70	83	112
GelC02G01607	110.111	112.777	124.354	126.904	125.266	120.394	170.927	164.819	169.317	5.0423	5.2976	4.9716	4.9786	6.8882	8.3195	29.9742	28.0654	27.8195	11.5211	10.8637	11.9347	4.2462	3.5214	3.7604	92.2106	89.2757	93.6935	4355	4368	4999	5547	5143	6236	7493	6314	7102	171	175	174	178	243	286	983	970	943	338	361	375	138
GelC02G01614	0.6297	0.4593	0.354	1.3024	0.3466	0.8243	12.9861	14.5816	12.7238	1.4688	2.0465	1.6266	1.6918	1.3111	2.1735	32.3307	29.1333	26.2411	1.6979	1.1778	1.6985	0.6569	2.8828	1.7404	2.0167	0.707	1.8767	7	5	4	16	4	12	160	157	150	14	19	16	17	13	21	298	283	250	14	11	15	6
GelC02G01622	40.938	38.6603	38.1868	41.7906	40.2722	40.6972	36.8176	39.7134	37.661	83.2988	81.3627	85.1257	93.6432	91.5026	86.9143	79.2353	73.3476	80.4034	61.7966	56.3129	61.1924	66.4975	61.1461	65.9138	39.7571	36.5162	40.8064	944	873	895	1065	964	1229	941	887	921	1647	1567	1737	1952	1882	1742	1515	1478	1589	1057	1091	1121	1260
GelC02G01624	28.3187	27.0186	28.0112	25.3836	26.0369	22.1455	26.5429	27.5909	27.6331	5.8438	7.0902	5.1049	5.1231	4.9794	5.2409	6.8214	5.9947	5.2265	7.9323	7.5002	6.4985	5.3127	4.5851	5.1868	27.1871	28.1712	28.5091	746	697	750	739	712	764	775	704	772	132	156	119	122	117	120	149	138	118	155	166	136	115
GelC02G01630	2.2285	1.9225	1.8145	1.9469	1.9247	2.1417	1.6986	2.1817	1.9564	0.0448	0.276	0.0434	0	0	0.0442	0.0463	0.1319	0	0.2072	0	0.0967	0.0935	0	0	2.992	2.5882	2.9952	58	49	48	56	52	73	49	55	54	1	6	1	0	0	1	1	3	0	4	0	2	2
GelC02G01632	11.591	12.3826	12.01	13.4511	13.4303	13.3565	18.0485	17.7578	16.9368	18.8117	19.2349	18.1182	17.0185	18.1931	17.5879	30.9294	28.6244	31.1532	38.9454	41.9664	39.6074	25.0157	26.0543	25.169	16.3729	16.5989	15.8237	715	748	753	917	860	1079	1234	1061	1108	995	991	989	949	1001	943	1582	1543	1647	1782	2175	1941	1268
GelC02G01633	57.8352	55.0624	59.9181	76.3804	72.5367	77.101	64.4286	62.5365	63.7482	16.4077	18.2864	15.6203	35.4865	36.4253	36.7181	25.8798	24.3999	27.4016	7.1586	6.5807	6.3739	10.2261	10.5253	9.962	23.7044	22.7095	24.433	2113	1970	2225	3084	2751	3689	2609	2213	2470	514	558	505	1172	1187	1166	784	779	858	194	202	185	307
GelC02G01635	105.112	120.272	117.773	139.683	126.375	127.775	92.4281	97.0489	89.6137	316.444	300.48	312.656	345.8	343.237	331.007	469.098	458.251	459.896	214.306	193.171	196.645	61.39	53.0438	59.205	89.235	87.5726	92.4749	1419	1590	1616	2084	1771	2259	1383	1269	1283	3663	3388	3735	4220	4133	3884	5251	5406	5321	2146	2191	2109	681
GelC02G01636	3.7732	3.8629	4.4774	3.6227	3.4406	3.4237	4.6949	4.5894	4.7166	4.4341	3.8279	3.5262	3.4518	3.5198	3.6562	4.1337	4.3618	3.9545	1.9933	1.5427	1.7282	1.9279	1.6922	1.6833	4.4746	4.9584	4.5645	393	394	474	417	372	467	542	463	521	396	333	325	325	327	331	357	397	353	154	135	143	165
GelC02G01637	15.8121	17.5453	15.6795	21.9908	22.0688	21.657	15.5915	16.5562	16.6941	28.9245	28.6809	30.8131	38.7572	37.4652	37.7589	31.6825	30.8319	33.0348	18.6649	20.1536	22.1601	58.7893	56.5626	57.8402	13.6618	14.0902	15.6115	635	690	640	976	920	1139	694	644	711	996	962	1095	1407	1342	1318	1055	1082	1137	556	680	707	1940
GelC02G01639	40.8443	39.9903	39.6728	37.4896	37.9955	38.2764	41.9479	42.0585	43.6013	22.3842	22.2126	21.8861	19.9762	18.808	18.8858	21.3111	22.6822	20.6182	20.4914	22.6218	22.2597	8.2898	8.0664	8.6081	75.5968	73.6585	71.4928	3058	2932	3019	3102	2953	3753	3481	3050	3462	1437	1389	1450	1352	1256	1229	1323	1484	1323	1138	1423	1324	510
GelC02G01640	7.4135	10.0939	7.515	8.9442	12.3356	9.6063	14.188	12.7566	14.1927	2.62	3.2277	3.3004	1.9881	3.0224	1.5508	3.7931	2.8279	1.5727	9.6916	15.2411	9.049	5.1945	2.7689	1.3582	7.9519	9.5844	10.8532	33	44	34	44	57	56	70	55	67	10	12	13	8	12	6	14	11	6	32	57	32	19
GelC02G01641	17.6437	19.0083	16.741	16.6881	21.067	16.6553	17.773	16.1525	19.8133	9.789	10.4598	7.8077	9.1588	8.1941	9.3284	11.4312	9.6052	10.0601	22.6315	21.4077	22.8557	8.4776	10.134	9.666	22.8386	20.6422	21.0651	309	326	298	323	383	382	345	274	368	147	153	121	145	128	142	166	147	151	294	315	318	122
GelC02G01644	12.2934	12.4149	12.0215	11.7566	11.9538	11.5912	10.7175	11.1213	9.7217	23.3592	22.436	22.934	26.5973	26.0498	25.9039	21.8867	19.8194	22.1181	18.844	19.1023	18.8768	21.5153	22.2921	21.0899	12.7177	11.5448	11.8796	1810	1790	1799	1913	1827	2235	1749	1586	1518	2949	2759	2988	3540	3421	3315	2672	2550	2791	2058	2363	2208	2603
GelC02G01646	159.591	153.113	161.736	295.435	291.443	293.959	166.929	160.291	160.91	885.61	893.273	847.276	1063.24	1059.68	1031.02	837.671	839.746	821.561	641.739	634.303	609.734	1259.58	1312.7	1243.51	209.12	212.593	216.623	8284	7783	8533	16948	15704	19983	9604	8059	8858	39417	38727	38918	49891	49062	46517	36054	38091	36549	24709	27663	25144	53725
GelC02G01647	5.433	5.3764	6.3923	5.4228	5.3956	5.9448	6.6199	5.2622	6.1264	0	0	0	0	0	0.0644	0	0	0	0	0	0	0	0.1381	0.0677	2.4452	2.8926	2.3369	97	94	116	107	100	139	131	91	116	0	0	0	0	0	1	0	0	0	0	0	0	0
GelC02G01648	3.7076	3.779	3.3381	3.2619	2.8599	3.0609	3.882	4.0185	3.8894	2.138	2.2687	1.7548	1.6496	1.7946	2.1013	1.7324	1.8552	1.5803	2.8311	2.7438	2.7381	1.7815	1.9728	1.8362	6.6424	6.1593	5.8809	542	541	496	527	434	586	629	569	603	268	277	227	218	234	267	210	237	198	307	337	318	214
GelC02G01651	15.2658	13.665	16.588	21.9219	20.5931	23.5533	11.9861	10.05	11.8208	2.0283	3.3548	1.7743	2.4316	2.1123	1.9731	5.8845	6.4405	6.2568	12.1464	11.2699	11.4322	7.3783	7.1152	7.6523	9.5475	9.4374	9.5477	632	554	698	1003	885	1277	550	403	519	72	116	65	91	78	71	202	233	222	373	392	376	251
GelC02G01652	2.5819	4.0562	2.1494	5.5709	5.7397	5.0045	2.1502	2.2555	2.06	27.5632	32.1017	32.0948	24.8264	21.5985	18.5083	36.6468	32.0456	38.236	9.3712	7.8007	10.7497	5.0757	5.63	6.0037	5.1553	3.1217	4.7974	13	20	11	31	30	33	12	11	11	119	135	143	113	97	81	153	141	165	35	33	43	21
GelC02G01653	0.8169	0.7314	0.7047	1.2571	1.294	1.0081	0.833	0.7869	0.8028	1.1875	1.1365	1.2417	2.0905	2.2348	2.0153	2.6849	2.4752	2.3929	5.2814	5.0941	5.1666	5.4116	5.5906	5.7526	1.3032	1.2013	1.219	284	249	249	483	467	459	321	265	296	354	330	382	657	693	609	774	752	713	1362	1488	1427	1546
GelC02G01654	67.5703	66.453	72.6683	66.2756	63.6538	65.9906	61.4705	58.6787	61.3946	0.4098	0.3576	0.3772	0.8746	1.0046	1.7181	1.6527	1.5883	1.968	2.6765	2.6766	2.2336	4.5969	5.0237	4.3125	6.053	5.5822	5.4785	3846	3704	4204	4169	3761	4919	3878	3235	3706	20	17	19	45	51	85	78	79	96	113	128	101	215
GelC02G01656	0.382	0.4632	0.5402	0.9505	0.828	0.6198	1.2708	1.1092	1.5758	0	0	0	0.1056	0.0803	0.1923	0.0288	0.0546	0.0557	2.1243	2.6142	2.7347	0.7264	0.4708	0.4619	0.4507	0.5093	0.6815	16	19	23	44	36	34	59	45	70	0	0	0	4	3	7	1	2	2	66	92	91	25
GelC02G01657	85.2128	93.863	96.0949	50.1528	52.5214	50.141	71.8329	69.0104	70.5247	7.9514	7.0512	7.2184	6.9909	5.7646	6.3847	5.7366	4.9249	4.4665	1.5879	1.5906	1.3686	1.461	1.8984	1.3968	10.2359	10.6046	10.0227	3762	4058	4312	2447	2407	2899	3515	2951	3302	301	260	282	279	227	245	210	190	169	52	59	48	53
GelC02G01660	6.1058	7.0967	6.849	7.1472	7.4624	6.8189	8.0252	7.2717	8.0116	3.1162	3.4798	3.5626	2.8003	2.549	2.8989	4.3108	4.7341	4.1569	2.2593	2.2876	1.9472	1.141	0.9822	0.7794	10.1908	10.1444	10.1268	521	593	594	674	661	762	759	601	725	228	248	269	216	194	215	305	353	304	143	164	132	80
GelC02G01662	1.4378	1.3487	1.7929	1.6792	1.369	1.5064	3.062	3.3659	2.7746	0.8579	0.9008	1.2281	1.0727	1.1996	1.231	1.855	1.8941	2.0093	0.0451	0.0398	0.021	0.1831	0.1236	0.2628	1.8148	1.5767	2.2212	86	79	109	111	85	118	203	195	176	44	45	65	58	64	64	92	99	103	2	2	1	9
GelC02G01665	1.4797	1.3885	0.905	1.6646	1.3484	1.4658	1.4072	1.4451	0.9804	3.5447	4.5967	4.9713	4.3355	4.3491	3.0827	4.823	4.7137	5.3195	1.4557	1.6184	1.5102	0.4867	0.7393	1.3056	0.6606	0.8531	0.7465	37	34	23	46	35	48	39	35	26	76	96	110	98	97	67	100	103	114	27	34	30	10
GelC02G01667	15.4607	14.7805	15.9559	15.5426	14.0085	13.7766	14.2904	14.5528	15.1135	21.0257	20.7279	21.4273	24.7874	23.8489	22.8409	19.7541	20.77	18.213	25.0884	25.0772	24.2583	25.542	26.3178	24.7083	16.1211	14.0806	14.0671	1144	1071	1200	1271	1076	1335	1172	1043	1186	1334	1281	1403	1658	1574	1469	1212	1343	1155	1377	1559	1426	1553
GelC02G01683	5.5904	6.0981	5.4577	4.9803	4.6438	4.6753	5.9396	6.1505	6.2822	0.2937	0.4221	0.3659	0.3104	0.2259	0.6043	0.5206	0.354	0.3442	3.2494	2.8602	2.9796	2.3203	1.9864	2.8274	15.3568	15.1539	15.7127	777	830	771	765	670	851	915	828	926	35	49	45	39	28	73	60	43	41	335	334	329	265
GelC02G01685	42.2461	40.4871	42.9883	37.1995	34.5345	38.0347	18.976	17.3683	20.561	4.2193	4.1544	4.8317	4.275	4.222	4.5975	2.5584	3.2556	2.8398	1.1085	0.9395	1.5111	2.5216	2.9186	2.585	0.8537	0.8862	0.8486	2569	2411	2657	2500	2180	3029	1279	1023	1326	220	211	260	235	229	243	129	173	148	50	48	73	126
GelC02G01687	1.9847	1.0616	1.3018	1.1972	1.0925	0.866	0.8527	0.3903	0.8912	0.1102	0.5658	0.3204	0.2091	0.7417	0.4349	0.6839	0.5408	0.3308	0	0.1125	0.119	0.115	0	0.1143	2.8993	2.971	2.4905	21	11	14	14	12	12	10	4	10	1	5	3	2	7	4	6	5	3	0	1	1	1
GelC02G01690	0.178	0	0.1751	0.161	1.3716	0.6795	0.4817	0	0.1678	0	0	0	0.1969	0	0.4095	0.2146	0	0.2077	0	0	0	0	0	0	6.7196	9.591	9.9659	1	0	1	1	8	5	3	0	1	0	0	0	1	0	2	1	0	1	0	0	0	0
GelC02G01694	14.5376	13.3645	12.3056	12.4983	12.1186	12.2081	15.5039	17.3671	16.8871	33.9935	28.6481	27.9409	20.0923	20.5258	20.7298	20.8117	18.7519	21.7425	2.346	1.726	1.9166	4.059	2.3235	3.4631	24.4245	24.2993	24.0027	401	361	345	381	347	441	474	464	494	804	660	682	501	505	497	476	452	514	48	40	42	92
GelC02G01700	2.6713	2.5924	3.2247	3.3771	3.1574	2.604	3.4528	4.0293	2.8583	2.4084	2.4044	2.5477	2.3473	2.9099	2.463	3.4501	2.71	2.7411	1.89	1.7137	1.4785	1.5217	1.3777	1.4432	6.3036	5.1261	5.658	141	134	173	197	173	180	202	206	160	109	106	119	112	137	113	151	125	124	74	76	62	66
GelC02G01703	32.924	30.9597	33.6243	24.0632	26.3301	25.4694	18.4301	17.3189	16.5721	4.0324	3.6484	3.5479	2.565	2.082	2.833	2.4128	2.4773	2.1309	3.4718	4.3718	3.6936	0.7117	0.7081	0.6079	7.6386	7.2685	7.0182	3209	2955	3331	2592	2664	3251	1991	1635	1713	337	297	306	226	181	240	195	211	178	251	358	286	57
GelC02G01706	3.3901	3.1029	2.9338	3.1598	3.2548	2.9176	2.987	3.4883	3.0148	0.9917	1.0317	0.8713	0.7776	0.9025	1.2653	0.6016	0.9212	0.9922	0.963	0.8772	0.7421	1.6144	1.3834	1.6314	4.4948	4.4171	4.2699	299	268	263	308	298	337	292	298	282	75	76	68	62	71	97	44	71	75	63	65	52	117
GelC02G01708	16.8621	17.1097	16.8534	19.8591	17.6361	19.3748	13.6195	17.022	16.1521	34.6486	38.2629	32.9689	30.5558	30.0076	29.9314	34.5388	36.877	41.473	40.0525	43.1977	39.3506	30.1622	33.1863	29.7099	22.3586	21.3955	21.982	315	313	320	410	342	474	282	308	320	555	597	545	516	500	486	535	602	664	555	678	584	463
GelC02G01709	7.6842	7.4292	7.3484	7.6541	7.1225	7.7987	7.5154	8	7.9052	2.3345	2.4354	2.1162	2.7501	2.1839	2.4392	4.2053	4.2612	3.8676	21.125	20.4822	20.3744	13.202	12.893	13.8331	1.4222	1.3291	1.7252	714	676	694	786	687	949	774	720	779	186	189	174	231	181	197	324	346	308	1456	1599	1504	1008
GelC02G01712	19.8427	18.9932	19.5465	20.5794	19.9252	19.4514	22.0702	23.4307	22.8016	27.6049	26.0196	28.2362	29.5009	28.5323	27.4006	35.5136	34.6741	34.4016	53.8958	50.3825	52.5619	21.9231	22.0527	20.9867	20.162	20.7862	21.3854	1628	1526	1630	1866	1697	2090	2007	1862	1984	1942	1783	2050	2188	2088	1954	2416	2486	2419	3280	3473	3426	1478
GelC02G01713	27.678	31.2365	30.3067	29.2328	31.49	29.0965	28.7605	28.6741	30.5531	6.5394	5.3708	4.9344	7.6545	5.8049	6.8903	5.9278	6.1162	6.2084	2.123	2.7831	2.0724	3.3393	3.2937	3.7507	18.9466	17.8947	19.0461	1160	1282	1291	1354	1370	1597	1336	1164	1358	235	188	183	290	217	251	206	224	223	66	98	69	115
GelC02G01715	77.6859	81.2346	89.8238	75.3562	75.2928	77.8534	85.5591	78.4808	83.0155	17.4969	17.3629	17.6777	13.9176	16.6953	17.613	18.6642	17.7417	16.9856	7.2798	6.8909	7.2876	3.7261	4.3226	3.8032	46.1422	47.2503	46.0869	2791	2858	3280	2992	2808	3663	3407	2731	3163	539	521	562	452	535	550	556	557	523	194	208	208	110
GelC02G01716	76.2397	72.4558	78.9461	78.9494	76.2374	76.0979	52.2262	48.6976	48.7332	15.1544	17.0961	15.1821	41.4584	37.7787	37.7969	45.4197	49.608	47.9688	35.4812	34.1212	32.2506	161.351	158.661	166.753	24.9463	25.3037	23.5773	2077	1933	2186	2377	2156	2715	1577	1285	1408	354	389	366	1021	918	895	1026	1181	1120	717	781	698	3612
GelC02G01717	22.9658	24.3436	24.1589	21.6655	22.1068	22.8707	23.8401	23.3139	23.3842	10.0007	8.6777	8.8221	8.6359	9.2222	8.4993	8.783	8.5538	9.6997	12.2432	13.6153	13.212	9.8405	9.5571	9.7985	33.7734	35.5684	34.7079	1315	1365	1406	1371	1314	1715	1513	1293	1420	491	415	447	447	471	423	417	428	476	520	655	601	463
GelC02G01722	12.7391	13.8619	12.5759	12.1115	12.3217	12.6082	11.0194	11.1158	10.8263	11.3311	11.2512	10.9699	14.3686	13.3456	12.7934	13.7534	14.2921	13.9695	37.4602	38.7108	39.7467	26.7191	28.3659	27.933	16.7177	17.0488	16.5596	1479	1576	1484	1554	1485	1917	1418	1250	1333	1128	1091	1127	1508	1382	1291	1324	1450	1390	3226	3776	3666	2549
GelC02G01723	36.64	36.003	33.4377	36.8066	38.0389	34.4626	37.5124	39.8707	34.1849	24.0668	25.9594	26.7557	18.6113	19.6196	19.2453	22.2687	22.6946	21.7886	19.7974	21.4986	19.4969	16.4814	17.7028	17.8538	57.7868	60.0612	57.1307	2278	2192	2113	2529	2455	2806	2585	2401	2254	1283	1348	1472	1046	1088	1040	1148	1233	1161	913	1123	963	842
GelC02G01730	155.096	168.319	162.486	168.499	165.324	167.62	175.347	172.621	175.409	76.9976	80.5043	78.9512	83.377	84.7885	82.0733	101.093	102.152	96.5354	33.3235	35.2889	31.8392	142.457	149.327	156.256	82.3557	84.9078	82.4744	2422	2574	2579	2908	2680	3428	3035	2611	2905	1031	1050	1091	1177	1181	1114	1309	1394	1292	386	463	395	1828
GelC02G01734	7.8617	7.4388	6.4575	8.8322	8.4534	8.7935	7.6569	8.5882	8.4558	14.6923	14.0184	14.1279	19.6807	19.4609	20.2196	22.4419	24.4308	23.4514	40.4822	41.5205	37.7978	17.1745	18.0457	18.954	19.658	21.7286	17.1847	327	303	273	406	365	479	353	346	373	524	487	520	740	722	731	774	888	836	1249	1451	1249	587
GelC02G01737	83.0685	83.9854	83.1576	79.8338	78.0797	76.2783	84.2971	84.1504	79.084	9.6347	9.1903	8.8213	7.7236	6.4421	7.6337	7.5313	6.501	7.337	1.7247	1.6001	1.856	4.0637	4.6501	4.9029	2.8654	2.7996	3.3569	3831	3793	3898	4069	3738	4607	4309	3759	3868	381	354	360	322	265	306	288	262	290	59	62	68	154
GelC02G01738	0.5982	0.5168	0.3395	0.3331	0.4432	0.2635	0.9548	0.4988	0.4555	3.8368	3.1401	3.1718	5.0899	5.0554	8.9992	7.7409	5.0547	5.315	2.4192	1.8072	1.1294	4.2556	5.2456	4.8681	1.5472	2.3246	2.4502	26	22	15	16	20	15	46	21	21	143	114	122	200	196	340	279	192	198	78	66	39	152
GelC02G01739	10.6187	10.3306	8.5414	7.1413	7.6028	9.6423	11.2634	10.6667	13.8012	200.989	209.432	200.349	194.771	209.866	200.339	166.222	181.204	184.425	23.988	21.2636	23.3908	9.8666	12.3801	12.753	12.9521	13.2106	12.5256	148	141	121	110	110	176	174	144	204	2402	2438	2471	2454	2609	2427	1921	2207	2203	248	249	259	113
GelC02G01742	28.9593	30.9892	32.7416	36.1465	36.1113	39.8682	40.4635	37.8235	40.2422	6.2119	5.1715	6.0698	9.2591	8.3301	8.5998	14.3318	14.316	15.4848	8.3573	8.6037	7.437	7.5714	6.2614	5.9804	21.5732	22.5632	21.4025	1294	1356	1487	1785	1675	2333	2004	1637	1907	238	193	240	374	332	334	531	559	593	277	323	264	278
GelC02G01743	6.5498	7.8429	8.2469	7.3905	7.6241	8.3057	7.0349	7.5672	7.7015	3.2055	3.1741	3.1722	3.7306	3.5186	4.6649	3.832	3.5468	3.1843	10.1965	8.863	9.2014	5.5511	6.3428	5.3977	15.8239	15.8889	15.6886	336	394	430	419	406	558	400	376	419	141	136	144	173	161	208	163	159	140	388	382	375	234
GelC02G01747	15.5057	16.1468	16.5217	17.2467	16.5547	18.2045	17.086	16.9955	17.6373	6.2327	7.3966	5.79	6.3865	6.5138	7.0652	6.6522	6.2419	6.064	4.7756	5.2667	4.1195	3.0729	2.6136	2.9494	23.1687	24.3994	23.283	1265	1290	1370	1555	1402	1945	1545	1343	1526	436	504	418	471	474	501	450	445	424	289	361	267	206
GelC02G01748	4.0229	4.5821	4.4604	3.6962	4.5164	4.3124	5.2769	5.4633	4.5082	10.6647	11.0598	11.5404	10.5437	10.8247	9.4705	7.1283	6.5159	7.3298	2.086	2.0994	2.2982	4.764	4.0811	4.1535	4.9292	4.9509	4.9608	260	290	293	264	303	365	378	342	309	591	597	660	616	624	532	382	368	406	100	114	118	253
GelC02G01751	3.6943	4.0886	4.0408	3.268	4.5131	3.924	34.3357	35.0295	35.0676	0.0722	0.0741	0.1166	0.2968	0.2777	0.8785	2.0161	2.22	2.5766	0.8625	1.2036	1.4808	0.1758	0.0509	0.3244	0.3896	0.2317	0.3172	179	194	199	175	227	249	1844	1644	1802	3	3	5	13	12	37	81	94	107	31	49	57	7
GelC02G01756	7.2802	8.6733	8.0054	6.7166	10.1072	10.464	5.7312	4.7161	3.6342	3.1631	8.5456	4.5975	5.0532	4.2411	4.927	4.7343	5.554	5.1633	10.9693	12.5728	12.6677	25.5369	25.7749	22.6977	5.8949	5.0484	4.6237	102	119	114	104	147	192	89	64	54	38	100	57	64	53	60	55	68	62	114	148	141	294
GelC02G01757	5.125	5.2335	5.0423	7.6617	6.225	6.2954	3.4176	2.5306	3.887	1.949	1.0672	1.5109	2.0952	1.4989	2.4354	4.031	2.8049	3.3799	7.3598	9.2825	7.7132	19.2533	19.3617	21.5548	5.784	2.6268	5.8718	46	46	46	76	58	74	34	22	37	15	8	12	17	12	19	30	22	26	49	70	55	142
GelC02G01759	15.6309	12.026	12.2187	14.7248	15.264	17.1676	10.0456	11.2743	10.0951	3.2464	5.3837	7.7432	7.8166	13.4434	12.3174	17.5599	9.5562	11.2427	7.2167	15.8009	8.6248	19.283	18.4735	15.0168	27.7903	29.3286	23.275	73	55	58	76	74	105	52	51	50	13	21	32	33	56	50	68	39	45	25	62	32	74
GelC02G01763	4.2799	4.2817	3.7829	3.8569	4.0727	4.1714	3.5318	4.275	4.3965	2.658	3.2287	2.9688	2.9446	3.0039	2.462	3.1054	3.2452	2.5172	2.6739	2.2157	2.3652	1.7362	2.2944	1.4305	6.6099	8.0476	5.1577	246	241	221	245	243	314	225	238	268	131	155	151	153	154	123	148	163	124	114	107	108	82
GelC02G01767	1.1285	0.8232	0.8724	1.24	0.6989	0.9233	1.4546	1.498	1.7482	1.1281	1.2547	1.4575	1.0701	2.892	1.1129	3.8887	4.2433	4.2325	0.7607	0.3838	1.1162	2.1582	1.9871	1.852	0.7609	1.1765	0.8851	14	10	11	17	9	15	20	18	23	12	13	16	12	32	12	40	46	45	7	4	11	22
GelC02G01768	6.5175	6.8521	6.7124	6.3331	6.4795	6.325	7.4154	7.6072	7.6894	4.9612	5.6315	5.3334	3.2852	2.8076	3.1397	4.7045	4.2435	4.7388	26.7489	26.902	28.3497	5.2356	4.7089	5.2603	12.5576	11.1561	12.1089	406	418	425	436	419	516	512	459	508	265	293	294	185	156	170	243	231	253	1236	1408	1403	268
GelC02G01771	249.971	258.397	274.285	371.325	361.206	389.605	363.543	329.437	373.139	132.407	135.274	135.956	123.415	124.628	130.961	183.056	190.218	183.847	73.2042	71.9112	74.6653	12.4692	13.2807	14.4627	181.488	188.12	184.021	11808	11953	13169	19385	17712	24102	19034	15073	18693	5363	5337	5683	5270	5251	5377	7170	7852	7443	2565	2854	2802	484
GelC02G01772	20.0447	20.4809	21.9951	20.0394	20.9318	21.4158	21.27	21.7019	22.6896	72.3119	75.6138	72.3919	48.0863	48.1098	48.742	52.8303	50.4346	53.0638	11.2883	11.3483	11.9139	3.4202	3.3494	3.1174	15.6893	14.7988	15.4163	1726	1727	1925	1907	1871	2415	2030	1810	2072	5339	5438	5516	3743	3695	3648	3772	3795	3916	721	821	815	242
GelC02G01773	2.7445	2.9634	3.1097	2.7378	2.9148	2.8	3.7853	3.6116	4.0515	0.6559	0.2155	0.7245	1.1696	1.3746	1.2682	1.2344	1.6476	1.1943	0.9857	1.2852	0.8495	0.8624	0.8872	0.7888	4.8573	5.1145	4.3596	244	258	281	269	269	326	373	311	382	50	16	57	94	109	98	91	128	91	65	96	60	63
GelC02G01774	27.9773	29.6165	32.2816	22.2225	22.1302	24.2898	31.6511	30.0439	30.5471	0.3701	0.2923	0.3311	0.162	0.3558	0.8707	0.1767	0.3352	0.057	5.2659	4.3004	5.4392	1.2775	1.023	1.3284	5.8185	5.9477	6.5672	1146	1188	1344	1006	941	1303	1437	1192	1327	13	10	12	6	13	31	6	12	2	160	148	177	43
GelC02G01775	1.4934	1.0765	2.2471	5.0076	3.8927	3.6892	3.5665	2.9929	1.988	0.3073	0	0	0	0	0.3032	0	0.3016	0	0	0	0	0	0.1083	0	0.5182	0.0986	0.2894	17	12	26	63	46	55	45	33	24	3	0	0	0	0	3	0	3	0	0	0	0	0
GelC02G01778	143.129	144.112	151.641	134.15	138.575	130.464	100.266	97.5687	95.288	2.9207	1.871	2.5811	2.2606	2.3136	4.8405	2.4645	2.6824	2.4078	7.0766	8.0838	7.1369	2.5845	2.3458	2.9313	2.1039	2.7892	2.8597	7144	7044	7693	7400	7180	8528	5547	4717	5044	125	78	114	102	103	210	102	117	103	262	339	283	106
GelC02G01785	0.5642	0.9986	0.7401	1.4124	1.6849	1.3355	0.7805	0.8737	0.9399	8.9488	7.0479	7.3748	19.4521	17.374	17.5045	1.3835	1.7217	1.9091	0	0.0224	0.0237	23.94	25.845	26.4926	1.1095	0.9502	0.826	30	52	40	83	93	93	46	45	53	408	313	347	935	824	809	61	80	87	0	1	1	1046
GelC02G01786	2.6073	2.5011	2.358	2.0494	1.9789	2.4937	1.9484	2.3656	1.8625	0.8293	1.0721	0.5952	0.8158	1.3878	0.9999	1.3975	1.2055	1.1677	0.5681	0.5642	0.3978	0.1603	0.0974	0.5095	1.6469	0.7984	0.9543	99	93	91	86	78	124	82	87	75	27	34	20	28	47	33	44	40	38	16	18	12	5
GelC02G01788	1.7735	1.247	1.6591	3.2096	2.4367	1.8649	1.2591	1.711	1.0418	11.7661	12.4275	11.3026	36.7622	35.3999	34.5209	23.9489	24.3879	22.1525	0.196	0.1038	0	0.2123	0.2508	0.1758	0	0	0.0319	61	42	58	122	87	84	48	57	38	347	357	344	1143	1086	1032	683	733	653	5	3	0	6
GelC02G01793	5.9858	4.5004	5.6304	5.9519	6.3366	6.1277	5.5786	6.5874	6.7606	3.5288	3.3078	3.568	4.2932	4.5723	5.9029	3.7285	3.9895	5.6795	1.5962	1.0961	0.2484	2.2414	2.7565	2.1475	2.4835	2.8802	2.5278	91	67	87	100	100	122	94	97	109	46	42	48	59	62	78	47	53	74	18	14	3	28
GelC02G01794	14.954	13.3804	13.7303	14.7652	15.8838	15.2683	12.0855	14.0811	12.0107	17.4117	17.8753	16.4588	21.2304	19.933	20.7073	21.4126	20.1226	20.1765	18.3871	19.7409	18.5167	25.3418	27.7064	27.4469	17.9889	16.9806	16.6331	614	538	573	670	677	821	550	560	523	613	613	598	788	730	739	729	722	710	560	681	604	855
GelC02G01796	318.109	301.969	320.505	403.152	399.121	383.77	287.883	293.952	269.585	63.2791	64.5475	47.1664	54.0969	49.3672	54.1817	57.5508	53.0956	56.3289	141.327	135.121	144.651	196.909	175.759	191.357	641.176	599.097	644.402	4573	4251	4683	6405	5956	7225	4587	4093	4110	780	775	600	703	633	677	686	667	694	1507	1632	1652	2326
GelC02G01797	0.9738	1.0809	0.5832	1.4941	1.3867	1.7781	0.8022	1.0491	0.9581	0.4444	0.8618	0.7177	0.9836	0.6646	1.2665	0.9702	0.6299	1.5314	3.5389	3.0236	3.4108	8.1411	7.671	9.1128	0.3497	0.9032	0.1395	23	25	14	39	34	55	21	24	24	9	17	15	21	14	26	19	13	31	62	60	64	158
GelC02G01800	20.8382	20.273	22.3764	22.0059	22.8966	20.4867	23.8623	23.2774	23.6382	10.1746	11.059	9.1017	12.1072	11.5045	12.4558	9.1746	10.6902	10.0874	9.1222	8.3508	8.8481	11.4486	11.9833	11.8041	25.3308	26.1539	27.1212	1586	1511	1731	1851	1809	2042	2013	1716	1908	664	703	613	833	781	824	579	711	658	515	534	535	716
GelC02G01801	3.4447	3.6705	3.6101	4.7431	3.4626	4.9747	3.7159	3.0925	3.3893	5.1527	3.8553	3.5542	9.9406	12.0057	9.9078	26.6418	24.9368	21.1447	29.0749	29.2343	29.5034	27.2485	30.2728	36.038	6.2732	4.8763	5.8377	46	48	49	70	48	87	55	40	48	59	43	42	120	143	115	295	291	242	288	328	313	299
GelC02G01802	6.9235	8.6046	8.3431	10.2469	9.4098	11.393	6.9244	8.367	8.1478	10.3278	11.5667	9.3403	22.9173	23.1662	24.4522	49.322	57.978	49.9101	52.5298	50.2733	53.7755	57.804	56.4912	59.2504	8.4222	10.4846	7.8965	129	157	158	211	182	278	143	151	161	165	180	154	386	385	396	762	944	797	726	787	796	885
GelC02G01803	65.4025	62.5278	59.9732	60.0916	58.898	60.2995	63.4732	63.17	63.1823	46.9305	45.4363	45.423	65.2009	63.5623	64.9108	103.805	116.12	107.328	84.3408	87.39	87.5749	101.513	107.215	100.751	59.1058	59.175	60.8905	1427	1336	1330	1449	1334	1723	1535	1335	1462	878	828	877	1286	1237	1231	1878	2214	2007	1365	1602	1518	1820
GelC02G01804	42.9097	38.499	46.7319	51.6754	50.2963	54.2615	40.8398	32.9057	42.1563	301.417	304.096	299.355	382.622	373.878	371.186	414.595	451.085	390.624	590.27	640.837	621.142	546.422	595.048	568.636	21.7293	23.0434	27.8462	692	608	766	921	842	1146	730	514	721	4168	4096	4272	5578	5378	5203	5544	6357	5399	7061	8683	7958	7241
GelC02G01805	103.67	104.139	111.602	102.638	101.496	102.275	100.054	96.6147	97.0897	192.222	196.834	198.405	178.85	185.314	182.608	223.85	223.199	214.71	113.632	111.661	113.186	71.906	70.4522	70.7639	47.4547	43.7855	48.6434	2209	2173	2417	2417	2245	2854	2363	1994	2194	3512	3503	3741	3445	3522	3382	3955	4156	3921	1796	1999	1916	1259
GelC02G01806	16.5588	18.7496	17.5907	17.1467	17.2579	16.5	14.4567	15.4377	15.1426	21.3718	21.1931	21.1323	21.3575	21.7255	19.5437	22.4448	22.2364	22.1314	50.7091	52.7547	50.6258	31.4651	32.5485	32.9463	29.0956	28.9881	27.9575	928	1029	1002	1062	1004	1211	898	838	900	1027	992	1048	1082	1086	952	1043	1089	1063	2108	2484	2254	1449
GelC02G01808	0.8562	0.8899	0.6468	1.1897	0.8837	1.0624	0.869	0.7577	0.8506	0.6062	0.4027	0.4319	0.7611	0.4971	0.686	0.1844	0.2274	0.2319	0.3092	0.2002	0.2309	1.6931	1.319	1.2201	1.1184	1.1157	1.2086	56	57	43	86	60	91	63	48	59	34	22	25	45	29	39	10	13	13	15	11	12	91
GelC02G01810	18.8601	19.0995	18.0939	16.2866	15.8063	14.481	20.1697	20.3335	18.0051	8.9443	9.6821	8.7258	7.9645	8.4228	8.9436	10.0043	9.1345	8.6441	13.4692	14.1269	13.0685	10.1587	10.7385	10.5351	29.8551	30.5758	30.9618	723	717	705	690	629	727	857	755	732	294	310	296	276	288	298	318	306	284	383	455	398	320
GelC02G01812	87.7169	90.125	84.1764	99.7016	94.7235	91.5231	68.2306	69.642	64.9332	424.889	425.575	439.118	399.877	391.108	385.82	442.066	455.921	457.334	404.396	387.431	407.784	592.406	587.466	598.97	20.3335	20.7717	22.3764	3736	3759	3644	4693	4188	5105	3221	2873	2933	15517	15139	16550	15396	14858	14283	15612	16969	16694	12776	13864	13798	20733
GelC02G01813	24.6069	28.7028	27.7527	28.2391	29.197	25.2054	23.4642	24.0622	24.0513	44.913	43.8333	46.9111	58.4248	61.1191	52.8229	46.2031	42.5815	49.6028	69.4485	65.8377	61.5697	49.4228	49.4372	44.2679	11.212	8.535	11.4221	246	281	282	312	303	330	260	233	255	385	366	415	528	545	459	383	372	425	515	553	489	406
GelC02G01818	0.031	0	0.061	0.1121	0.0895	0.071	0.0559	0.2879	0.1461	0	0.0371	0	0.1028	0.0347	0.0356	0	0.0355	0	0	0	0	0	0.0382	0	0.9138	0.5913	0.9525	1	0	2	4	3	3	2	9	5	0	1	0	3	1	1	0	1	0	0	0	0	0
GelC02G01823	49.8371	51.863	52.3349	46.8664	53.9366	49.8003	52.786	44.2925	49.7353	71.8213	71.1217	67.8869	69.4241	65.4689	69.8223	83.1071	82.378	77.4027	1196.03	1129.96	1198.04	523.799	554.062	535.184	50.7506	49.7988	49.8683	891	908	951	926	1001	1166	1046	767	943	1101	1062	1074	1122	1044	1085	1232	1287	1186	15861	16973	17016	7695
GelC02G01834	16.9452	16.5838	17.2546	16.8451	16.9216	16.6653	16.2045	16.9705	17.6205	14.8937	15.991	15.2685	15.6951	15.2506	15.9502	13.2839	13.1534	13.7406	10.1246	10.4326	9.8349	6.2732	6.1534	6.7361	21.5077	20.814	20.5876	2403	2303	2487	2640	2491	3095	2547	2331	2650	1811	1894	1916	2012	1929	1966	1562	1630	1670	1065	1243	1108	731
GelC02G01836	5.3253	6.6838	6.9922	7.8149	6.697	6.5801	7.4602	6.8975	8.7281	1868.54	1876.77	1881.09	1803.65	1809.54	1736.07	1133.73	1179.47	1141.81	32.2415	33.9273	31.8098	48.2876	48.9994	49.4765	4.3412	5.1744	5.5069	275	338	367	446	359	445	427	345	478	82737	80946	85959	84197	83348	77923	48545	53225	50534	1235	1472	1305	2049
GelC02G01837	1.9352	1.6057	1.9278	1.4884	1.7244	1.5793	1.8879	1.7233	2.0757	0.8605	0.9992	1.0115	0.7894	0.9357	1.0715	1.0794	1.0519	0.8326	1.4512	1.6699	1.5681	0.8684	0.805	0.6728	2.2548	2.2949	2.6295	160	130	162	136	148	171	173	138	182	61	69	74	59	69	77	74	76	59	89	116	103	59
GelC02G01839	25.6791	24.8057	23.8383	26.4711	27.3679	26.013	23.6256	22.7926	22.4438	168.434	168.722	167.964	145.114	144.418	141.007	127.181	126.215	128.349	27.4722	27.3879	26.6693	13.1411	13.3965	13.4763	37.3928	36.2801	36.5549	2887	2731	2724	3289	3194	3830	2944	2482	2676	16237	15843	16710	14748	14482	13779	11856	12400	12367	2291	2587	2382	1214
GelC02G01840	3.6738	2.7511	3.0293	5.4454	5.3929	6.0113	4.6404	4.6599	3.761	432.494	461.855	452.213	349.235	354.376	345.906	297.275	290.963	299.244	56.6976	52.8048	54.2592	139.237	144.291	141.305	2.4357	3.1819	1.9977	105	77	88	172	160	225	147	129	114	10599	11025	11437	9023	9034	8593	7045	7267	7330	1202	1268	1232	3270
GelC02G01841	89.3213	88.0708	92.0704	93.9355	90.8324	91.8728	108.446	121.776	110.662	11.4519	11.261	12.6341	13.7417	13.5291	15.4487	13.9112	10.8307	10.353	26.2367	23.5859	20.1783	9.5744	10.2069	7.2241	115.788	110.444	125.091	1510	1458	1582	1755	1594	2034	2032	1994	1984	166	159	189	210	204	227	195	160	150	329	335	271	133
GelC02G01842	80.184	73.8262	70.9651	70.8304	72.8646	72.3551	81.541	89.2371	81.1861	38.7077	42.7797	36.9027	36.2718	33.7631	34.8013	38.7779	36.2596	37.0881	42.2664	41.1744	39.5899	24.8124	23.7284	25.3403	94.4896	95.165	93.3616	2399	2163	2158	2342	2263	2835	2704	2586	2576	993	1069	977	981	901	905	962	948	951	938	1035	941	610
GelC02G01846	2.2682	3.0883	2.8825	2.822	2.2761	3.464	2.9844	2.5369	1.9605	1.1022	1.471	1.4952	1.6728	2.6489	2.3921	1.3677	1.1897	1.213	1.6563	3.4871	2.9741	0.5751	1.7472	1.0285	4.5719	2.3344	4.047	24	32	31	33	25	48	35	26	22	10	13	14	16	25	22	12	11	11	13	31	25	5
GelC02G01848	255.56	262.615	273.83	289.337	296.047	299.71	318.037	317.355	320.896	126.197	126.463	125.391	134.468	132.773	136.55	125.496	123.013	121.997	77.2867	83.726	82.2191	95.7638	97.6582	97.2139	292.439	279.574	278.438	10779	10847	11739	13487	12962	16555	14868	12965	14354	4564	4455	4680	5127	4995	5006	4389	4534	4410	2418	2967	2755	3319
GelC02G01850	1.8177	2.0734	2.3592	2.5371	2.7384	2.3035	2.7217	2.3957	2.6257	0.1128	0.1158	0.1311	0.1283	0.1301	0.3115	0.2799	0.2434	0.3836	0.7299	0.8746	0.8033	1.0119	1.2393	0.7716	0.1369	0.0868	0.2548	94	105	124	145	147	156	156	120	144	5	5	6	6	6	14	12	11	17	28	38	33	43
GelC02G01854	4.8613	5.1354	4.721	5.4036	3.9362	4.8	6.6356	5.9492	6.935	5.0585	4.5158	4.0255	4.4505	4.2521	5.3037	8.5162	8.2246	8.2393	2.0057	1.9952	1.9518	3.5445	3.5123	3.5978	4.7716	4.3286	3.9802	232	240	229	285	195	300	351	275	351	207	180	170	192	181	220	337	343	337	71	80	74	139
GelC02G01856	95.733	97.0671	100.096	77.8605	83.0327	77.5375	84.8867	89.1386	79.6762	0.1694	0.3479	0	0.1071	0.1086	1.8942	0.2336	0.0554	0.452	0.1306	0.1729	0.1219	0.0589	0	0	9.1414	9.7858	6.9118	1977	1963	2101	1777	1780	2097	1943	1783	1745	3	6	0	2	2	34	4	1	8	2	3	2	1
GelC02G01857	2.0091	1.7454	2.2717	2.7133	1.5888	2.4042	1.7585	2.5077	3.0254	1.6786	1.9028	1.3894	1.1278	1.7818	1.035	1.6635	1.2353	1.4695	2.0617	1.963	2.1892	0.6934	0.9609	0.5801	3.1843	2.4913	3.6875	67	57	77	100	55	105	65	81	107	48	53	41	34	53	30	46	36	42	51	55	58	19
GelC02G01858	10.4386	8.5209	10.2053	11.7135	11.0567	10.7285	9.6411	9.1938	8.941	9.1161	7.957	7.8456	9.3584	7.8391	9.6951	9.5065	7.5862	9.409	5.6914	4.9462	5.0026	1.9868	2.0528	2.0339	20.7997	21.6434	20.8587	633	506	629	785	696	852	648	540	575	474	403	421	513	424	511	478	402	489	256	252	241	99
GelC02G01860	12.1238	11.7753	11.6815	10.6815	10.5156	10.7193	9.8897	10.6817	10.4649	4.6511	4.1474	4.6356	4.8655	3.6025	5.0865	8.0253	7.954	7.8441	9.094	10.2258	9.4662	4.3542	5.2243	4.7396	3.9795	3.7099	3.6532	532	506	521	518	479	616	481	454	487	175	152	180	193	141	194	292	305	295	296	377	330	157
GelC02G01862	24.0802	22.6674	24.1655	24.6412	24.2515	28.4167	31.7984	31.0085	30.591	121.831	123.555	114.737	84.9995	90.0726	90.5682	181.269	169.896	180.892	180.438	193.956	200.106	30.9034	32.5389	29.964	21.1797	23.791	23.7475	550	507	561	622	575	850	805	686	741	2386	2357	2319	1755	1835	1798	3433	3391	3541	3057	3722	3631	580
GelC02G01863	0.6198	0.9845	0.7453	0.6854	0.7297	0.7887	1.3669	1.3508	1.8181	5.3006	6.1013	5.8365	6.0943	4.7867	5.6252	6.8101	6.4619	8.5171	34.1642	36.3096	35.7127	10.2242	11.4581	9.9921	0.8125	0.8505	1.2854	9	14	11	11	11	15	22	19	28	66	74	75	80	62	71	82	82	106	368	443	412	122
GelC02G01868	0.2038	0.3642	0.4511	0.5992	0.4908	0.5057	0.9652	1.4201	0.7686	1.2477	0.9759	0.806	1.4652	2.1704	1.5825	3.9321	3.0314	3.507	0.9615	0.7882	1.1542	1.2399	1.3813	1.6016	4.9889	5.7767	5.7613	4	7	9	13	10	13	21	27	16	21	16	14	26	38	27	64	52	59	14	13	18	20
GelC02G01870	1.9577	3.3669	2.2302	0.8391	0.397	1.4162	3.1607	2.5531	2.1374	0	0	0	0	0	0	0	0	0	0	0	0	0	0	0	0.2431	0.1157	0.3394	19	32	22	9	4	18	34	24	22	0	0	0	0	0	0	0	0	0	0	0	0	0
GelC02G01883	0.1286	0.3566	0.1989	0.1663	0.1062	0.1544	0.2321	0.2846	0.2946	0.3215	0.7041	0.7684	0.305	0.206	0.2749	3.8122	2.1031	2.1014	9.8856	9.9745	8.2585	20.5091	22.447	20.3109	1.8865	1.9602	1.7555	7	19	11	10	6	11	14	15	17	15	32	37	15	10	13	172	100	98	399	456	357	917
GelC02G01888	5.2095	5.915	5.7348	5.4555	5.4221	5.8139	3.4676	3.5543	3.9504	1.1684	1.7229	2.1202	2.3777	3.3696	3.1225	2.9876	3.0016	3.2943	2.3083	2.9918	2.866	10.2191	9.9903	9.625	1.4399	1.7996	1.56	286	318	320	331	309	418	211	189	230	55	79	103	118	165	149	136	144	155	94	138	125	461
GelC02G01889	16.7057	16.0201	16.0772	12.6315	12.56	12.0085	7.4668	6.6611	7.1157	5.8673	4.2532	4.8824	12.0653	11.2161	10.3832	11.741	13.36	13.1965	9.9406	10.1932	9.8373	48.8397	52.2321	49.9196	6.6382	5.3465	4.7438	870	817	851	727	679	819	431	336	393	262	185	225	568	521	470	507	608	589	384	446	407	2090
GelC02G01892	6.5691	5.3037	5.6858	9.1344	7.7516	9.0155	36.6163	28.6236	29.7291	4.8117	5.2376	4.7616	9.3223	8.6606	12.4728	16.7446	27.6414	26.7328	0.6903	0.3831	2.6335	0.1246	0.0361	0.0354	1.5018	1.4619	1.3333	449	355	395	690	550	807	2774	1895	2155	282	299	288	576	528	741	949	1651	1566	35	22	143	7
GelC02G01897	1.1853	1.8328	1.0828	0.3064	0.2773	0.1681	2.704	10.8908	0.9899	1.1453	1.2772	1.3203	0.4495	0.6075	0.6234	0.7964	0.7363	1.1854	0.2968	0.1008	0.1918	0.0618	0.0417	0.0409	0.0599	0.038	0.0744	70	106	65	20	17	13	177	623	62	58	63	69	24	32	32	39	38	60	13	5	9	3
GelC02G01898	0.037	0.0189	0.0546	0.184	0.2137	0.1129	1.0507	1.5268	0.6798	0.6899	0.0664	0.0836	0.1636	0.0829	0.0638	0.3567	0.4019	0.151	0.0498	0.088	0.1396	0.045	0	0.0894	0.0218	0	0.0203	2	1	3	11	12	8	63	80	39	32	3	4	8	4	3	16	19	7	2	4	6	2
GelC02G01903	34.4013	33.5394	33.1987	26.872	28.083	28.7077	31.3996	31.0918	33.6337	0.0749	0.0961	0.0363	0.071	0.09	0.4248	0.1355	0.0735	0.0562	0.0649	0.0382	0.0606	0.0195	0	0	28.8465	25.0698	26.7382	2143	2046	2102	1850	1816	2342	2168	1876	2222	4	5	2	4	5	23	7	4	3	3	2	3	1
GelC02G01905	26.6582	27.8784	28.5304	29.1867	27.316	28.6243	27.8807	28.9201	28.4465	11.0768	11.152	10.2147	10.659	9.4138	9.2645	10.5691	10.4488	10.4396	12.2168	12.5333	12.0709	6.6169	6.871	6.8519	29.1799	29.4402	31.5875	1162	1190	1264	1406	1236	1634	1347	1221	1315	414	406	394	420	366	351	382	398	390	395	459	418	237
GelC02G01908	10.2779	12.3475	12.0287	11.3665	12.1012	11.3873	8.3638	9.5708	10.3247	10.8114	12.7078	14.8031	13.6732	14.4601	12.984	12.6383	14.3751	14.3436	31.6062	30.5424	32.1316	22.4815	26.8253	24.2055	10.6208	11.3129	10.6948	153	180	182	187	187	222	138	138	163	138	158	195	184	192	168	156	187	183	349	382	380	275
GelC02G01910	0.0386	0.046	0.057	0.0699	0.0248	0.0786	0.0755	0.0465	0.0182	0.0225	0.0231	0.0364	0.0142	0.0289	0.0222	0.0466	0.0442	0.0225	0.1041	0.0153	0.0729	0.047	0.0317	0.0623	0.2278	0.3251	0.1484	6	7	9	12	4	16	13	7	3	3	3	5	2	4	3	6	6	3	12	2	9	6
GelC02G01912	2.1703	2.7861	2.6233	2.076	2.9867	2.9356	1.063	0.6402	1.1694	0	0	0	0	0.139	0	0	0.2129	0	0	0	0	0.1509	0	0	0.0732	0	0	35	44	43	37	50	62	19	10	20	0	0	0	0	2	0	0	3	0	0	0	0	2
GelC02G01920	20.5375	19.4848	19.5254	20.9886	21.7488	22.0218	19.7778	20.4892	19.7087	29.1754	29.6905	29.793	37.1803	39.0697	39.0038	31.1363	32.9195	34.3727	35.9839	33.1558	32.2685	40.9469	43.2199	40.3321	22.1696	19.3375	21.0304	564	524	545	637	620	792	602	545	574	687	681	724	923	957	931	709	790	809	733	765	704	924
GelC03G00006	7.4329	9.2083	8.7302	9.906	12.0171	11.4613	7.9018	8.2986	8.9374	7.795	8.7959	9.6369	11.0907	10.562	11.7999	13.5158	14.0115	12.5721	12.584	13.8189	14.3243	32.0454	35.0465	34.3132	12.815	12.744	13.9183	258	313	308	380	433	521	304	279	329	232	255	296	348	327	356	389	425	374	324	403	395	914
GelC03G00008	4.1557	3.3343	3.0178	3.8498	3.8126	2.3799	3.0798	4.2393	4.5716	9.8662	10.6619	9.9515	7.9902	7.5987	8.5377	7.5177	7.6428	6.9846	3.4015	2.0609	1.8059	2.5889	2.317	2.7517	0.1751	0.1111	0.3259	84	66	62	86	80	63	69	83	98	171	180	178	146	137	150	126	135	121	51	35	29	43
GelC03G00009	0.5542	0.6431	0.6196	0.4103	0.8493	0.6925	0.4546	0.4941	0.4513	7.1978	7.5101	7.0315	2.5359	2.6548	2.5504	4.5875	4.2376	4.3501	0.3056	0.2698	0.1585	12.7225	9.6869	10.6914	0.1486	0.2545	0.2213	22	25	25	18	35	36	20	19	19	245	249	247	91	94	88	151	147	148	9	9	5	415
GelC03G00013	3.9863	4.1378	4.2021	3.0719	3.7135	3.161	3.3001	3.5729	3.0772	0.3576	0.3147	0.2723	0.315	0.221	0.7308	0.766	0.376	0.3578	1.063	1.0167	1.2958	0.8263	1.0528	0.5562	5.582	5.9263	5.7957	182	185	195	155	176	189	167	158	149	14	12	11	13	9	29	29	15	14	36	39	47	31
GelC03G00017	9.0617	8.726	8.3437	9.1149	8.5843	8.941	9.8069	9.3778	10.1479	4.7695	5.1542	5.254	5.0479	5.4779	5.6214	7.3982	6.1824	7.1828	2.7857	2.6387	2.8719	4.6102	4.563	3.4095	12.6981	12.3728	13.3528	421	397	394	468	414	544	505	422	500	190	200	216	212	227	227	285	251	286	96	103	106	176
GelC03G00018	7.7187	7.0812	9.0155	12.3625	12.3265	9.8652	7.746	8.1821	8.1344	0.4332	0.1977	0.4665	0.0913	0.0463	0.1425	0.0498	0.0472	0.2408	0	0	0	0	0	0	11.7371	12.2343	12.8258	187	168	222	331	310	313	208	192	209	9	4	10	2	1	3	1	1	5	0	0	0	0
GelC03G00020	5.0413	4.3504	4.762	3.8763	4.4004	4.1567	4.6124	4.4106	4.3295	2.1116	1.8986	1.8856	2.448	2.627	2.5869	1.941	2.1803	2.2645	4.0204	3.0847	3.9028	3.442	3.836	3.6489	9.0898	8.7424	8.7836	426	360	409	362	386	460	432	361	388	153	134	141	187	198	190	136	161	164	252	219	262	239
GelC03G00021	10.5775	10.2037	9.3099	9.0918	8.8874	8.5983	10.5617	9.5248	9.8161	2.6167	2.2526	2.6773	2.667	3.328	3.0143	3.2774	4.0348	3.3822	4.4715	5.4571	5.2801	7.0044	6.0976	5.8642	15.5222	15.4585	15.8218	759	717	679	721	662	808	840	662	747	161	135	170	173	213	188	195	253	208	238	329	301	413
GelC03G00022	11.0757	11.6935	10.6199	12.9944	11.6641	12.9009	11.0089	12.2101	10.8861	10.9466	10.0019	11.986	11.6292	13.6802	9.9349	11.6594	8.5928	10.7327	8.6046	13.0708	11.6966	13.4788	12.494	12.8249	9.4134	7.5874	8.2446	118	122	115	153	129	180	130	126	123	100	89	113	112	130	92	103	80	98	68	117	99	118
GelC03G00024	20.736	12.3367	21.6433	22.5155	18.7597	16.6599	15.9428	18.616	20.4027	0	0	0	0	0	0.4149	0	0	0	0.2431	0	0	0	0	0	4.4677	5.061	5.3455	115	67	122	138	108	121	98	100	120	0	0	0	0	0	2	0	0	0	1	0	0	0
GelC03G00028	43.963	42.7821	48.0803	50.3331	48.3005	48.3369	41.2616	37.6308	38.6249	17.637	17.4917	18.1132	22.3505	21.4094	23.0586	20.1616	18.6513	18.5442	40.4293	36.1118	36.4215	74.6525	71.108	73.275	20.4424	21.2423	20.6852	3253	3100	3616	4116	3710	4684	3384	2697	3031	1119	1081	1186	1495	1413	1483	1237	1206	1176	2219	2245	2141	4539
GelC03G00031	13.3293	13.0661	12.3705	12.9897	14.2635	13.0483	12.0948	11.7496	11.6923	25.0326	23.0586	24.8753	29.0147	28.6984	27.8623	23.7701	23.4832	23.1105	26.2348	25.4069	24.4951	44.7312	44.3534	45.5597	19.7775	19.6991	18.8766	1922	1845	1813	2070	2135	2464	1933	1641	1788	3095	2777	3174	3782	3691	3492	2842	2959	2856	2806	3078	2806	5300
GelC03G00032	0.2557	0.7832	0.9056	0.3701	0.3448	0.3904	0.5997	0.7919	0.3375	5.7845	5.3876	4.9695	3.0545	2.7517	3.3533	4.9951	5.2663	4.2361	0	0.1217	0.0644	1.9913	1.8907	2.2259	0.1207	0.0574	0.0561	5	15	18	8	7	10	13	15	7	97	88	86	54	48	57	81	90	71	0	2	1	32
GelC03G00035	4.4402	4.1719	3.9955	3.8959	3.9592	4.1844	4.0722	3.9149	4.0599	0.4708	0.249	0.47	0.3247	0.2468	0.394	0.3835	0.252	0.3853	0.1154	0.1165	0.077	0.0744	0.2714	0.1923	8.5439	8.7342	7.8971	363	334	332	352	336	448	369	310	352	33	17	34	24	18	28	26	18	27	7	8	5	5
GelC03G00041	35.2337	34.2551	38.0839	35.3484	35.8655	38.4095	38.5857	37.6	38.3517	26.946	27.2552	27.1377	22.5416	20.8432	23.8736	26.6703	28.2794	26.2957	54.2638	57.377	55.0189	18.9495	22.5334	18.7691	28.4872	28.9663	30.6991	2170	2066	2384	2406	2293	3098	2634	2243	2505	1423	1402	1479	1255	1145	1278	1362	1522	1388	2479	2969	2692	959
GelC03G00047	18.5763	17.2591	17.7106	18.8447	19.8019	19.3133	20.9117	19.9472	20.6428	12.2134	11.6676	11.5669	9.4326	9.2563	8.5255	10.7119	13.2038	10.64	4.6757	3.9468	3.6842	5.4973	6.2139	5.3393	12.5559	12.4034	12.4087	1098	999	1064	1231	1215	1495	1370	1142	1294	619	576	605	504	488	438	525	682	539	205	196	173	267
GelC03G00052	117.825	113.394	99.3828	114.028	121.533	120.283	98.146	99.4749	82.1926	1662.46	1764.74	1661.98	1408.11	1484.75	1417.18	1363.39	1338.3	1427.2	320.926	338.992	345.525	317.554	369.143	313.468	75.6772	70.2658	77.249	834	786	715	892	893	1115	770	682	617	10090	10433	10410	9010	9374	8719	8002	8278	8658	1685	2016	1943	1847
GelC03G00053	14.0181	13.9242	12.1029	12.8693	13.2555	13.3053	13.4499	13.9768	13.3187	12.1681	13.525	13.5195	17.3176	16.5738	16.0153	13.5591	13.2831	12.8588	3.0218	3.2607	3.5268	8.3891	8.0357	7.7868	19.0585	17.9553	17.1592	1576	1533	1383	1599	1547	1959	1676	1522	1588	1173	1270	1345	1760	1662	1565	1264	1305	1239	252	308	315	775
GelC03G00056	33.9639	34.3454	33.6897	33.2026	31.3614	33.477	28.8071	26.0521	28.6639	7.4637	6.8712	6.6229	7.3873	7.019	8.2633	8.2425	7.1842	7.2034	7.7368	7.1411	6.7203	7.5132	7.5448	7.0444	21.7501	21.8677	20.6603	1953	1934	1969	2110	1872	2521	1836	1451	1748	368	330	337	384	360	413	393	361	355	330	345	307	355
GelC03G00059	0.9978	1.2443	1.0251	1.1265	0.9186	1.2001	1.1073	1.1486	0.9908	0.3604	0.4017	0.2894	0.3321	0.5445	0.5079	0.4579	0.4345	0.3915	0.7856	0.8408	0.5224	0.6447	0.8815	0.662	2.042	2.399	2.1329	113	138	118	141	108	178	139	126	119	35	38	29	34	55	50	43	43	38	66	80	47	60
GelC03G00060	1.7385	1.4882	1.308	2.244	2.5368	1.5032	1.384	1.7157	1.9768	1.1629	1.4693	1.5313	1.7252	1.0892	1.3825	0.8633	1.1118	1.3424	2.7574	2.7996	1.9631	1.898	2.0167	1.793	0.905	0.775	0.8983	68	57	52	97	103	77	60	65	82	39	48	53	61	38	47	28	38	45	80	92	61	61
GelC03G00063	8.7893	7.9331	7.0854	8.9535	9.5322	10.0238	14.5041	15.9533	16.3348	6.8447	5.737	5.4149	8.8134	10.2991	9.7534	14.9427	15.6386	15.0192	10.7408	10.8662	11.3134	9.2472	7.9674	9.565	10.0024	9.6133	10.8335	310	274	254	349	349	463	567	545	611	207	169	169	281	324	299	437	482	454	281	322	317	268
GelC03G00064	55.3753	55.0672	60.4453	63.3108	60.6434	67.3875	65.356	61.8303	66.5343	9.1051	12.4634	10.9446	12.0255	12.04	12.5448	21.5327	21.7888	21.1401	29.7549	29.8375	31.099	5.1314	5.7247	5.2977	87.2578	86.9873	83.2259	1681	1637	1865	2124	1911	2679	2199	1818	2142	237	316	294	330	326	331	542	578	550	670	761	750	128
GelC03G00065	91.0082	90.3163	90.2101	95.1322	95.0803	93.5878	91.0546	89.165	88.3837	6.8793	6.8049	7.0104	7.9136	8.563	8.7255	7.568	8.0632	7.0918	4.1574	3.7558	4.2654	6.9385	6.8282	6.4821	62.8282	63.7294	63.27	5076	4933	5114	5864	5505	6836	5629	4817	5228	329	317	346	399	426	423	350	393	339	172	176	189	318
GelC03G00075	0.6886	0.5977	0.3049	0.6854	0.3317	0.7099	0.3728	0.4621	0.5519	1.3251	1.6902	1.0506	2.2473	1.9687	2.4164	1.2042	1.6943	1.4865	1.8103	1.4344	1.6903	1.1733	0.8912	1.0825	0.8531	0.8505	0.6805	20	17	9	22	10	27	12	13	17	33	41	27	59	51	61	29	43	37	39	35	39	28
GelC03G00077	0.4767	1.2169	0.8207	1.833	0.574	1.2739	1.2901	0.7382	0.7865	3.1964	3.2815	2.02	3.4274	4.2752	3.2904	3.1617	4.2273	3.337	4.8195	4.2549	3.1499	2.1753	2.3499	1.4409	1.5466	0.9365	2.3551	4	10	7	17	5	14	12	6	7	23	23	15	26	32	24	22	31	24	30	30	21	15
GelC03G00078	1.3141	1.1502	1.4776	2.0383	2.7126	2.8669	2.3711	2.1319	1.4161	3.7218	3.8209	4.455	6.4376	5.4721	8.4231	3.8487	5.3705	7.0091	10.6293	5.3624	6.6163	5.026	6.0156	2.0429	2.4364	2.1076	2.0612	7	6	8	12	15	20	14	11	8	17	17	21	31	26	39	17	25	32	42	24	28	22
GelC03G00079	1.0027	1.7066	1.8635	1.7138	2.6832	1.191	0.7036	1.7254	0.8404	5.7172	4.1352	4.2808	6.6554	5.8708	6.5373	3.8966	4.7173	5.4599	6.4586	6.2325	4.4877	3.932	4.8061	4.311	3.0235	1.8763	3.3029	9	15	17	17	25	14	7	15	8	44	31	34	54	47	51	29	37	42	43	47	32	29
GelC03G00080	1.6611	1.8658	2.288	1.4279	2.9603	1.966	0.8992	1.3719	1.8012	4.9399	5.3697	6.1007	7.1663	5.3075	6.0199	4.7077	4.562	5.4268	5.3744	3.5587	6.7953	4.144	3.7875	3.7157	2.5478	2.9839	3.1005	20	22	28	19	37	31	12	16	23	51	54	65	78	57	63	47	48	56	48	36	65	41
GelC03G00081	0.3176	0.2744	0.0481	0.1768	0.1177	0.2052	0.1763	0.2522	0.1382	1.6523	0.8774	0.8557	1.2971	1.1776	0.9555	1.1489	1.1461	1.3681	1.0867	0.6396	0.7072	0.6837	0.8731	0.7384	0.317	0.4114	0.1609	13	11	2	8	5	11	8	10	6	58	30	31	48	43	34	39	41	48	33	22	23	23
GelC03G00086	0.4344	0.6318	0.4404	0.4884	0.3678	0.4523	1.3658	1.1824	1.0178	1.7041	2.2696	1.9042	1.5436	1.4168	1.3631	3.9531	3.6456	4.1932	2.8573	2.8986	2.8501	3.14	3.2612	2.9448	2.7647	3.0446	2.2693	33	47	34	41	29	45	115	87	82	111	144	128	106	96	90	249	242	273	161	185	172	196
GelC03G00087	7.7714	7.992	8.5657	3.4828	3.1252	2.8271	7.2926	8.0991	7.7426	7.0968	8.5805	8.0987	4.6634	3.966	4.6181	10.2345	10.3614	11.3346	10.6005	10.7113	9.8514	13.0711	13.3509	12.9873	12.4781	13.2934	13.6646	424	427	475	210	177	202	441	428	448	332	391	391	230	193	219	463	494	530	429	491	427	586
GelC03G00090	6.7694	6.5754	6.1728	6.8722	6.044	6.1776	7.895	11.5913	9.341	0.5777	0.3954	0.3732	0	0.1851	0	0.5974	0.1889	0.1926	1.3355	0.393	1.6626	6.0279	5.0874	5.9892	91.9486	101.581	94.6297	41	39	38	46	38	49	53	68	60	3	2	2	0	1	0	3	1	1	6	2	8	30
GelC03G00096	2.7982	3.0772	3.4942	3.5057	4.3198	3.4515	0.9063	0.2593	0.4736	43.1348	41.749	43.4589	127.466	127.778	127.245	119.842	122.048	119.671	59.5832	55.9343	55.587	138.918	144.361	145.749	65.3953	64.0391	73.066	78	84	99	108	125	126	28	7	14	1031	972	1072	3212	3177	3083	2770	2973	2859	1232	1310	1231	3182
GelC03G00098	0.9474	0.8099	1.9075	1.2759	1.5069	1.3963	1.0734	1.0236	1.5996	16.0077	16.0646	14.6896	16.0612	16.0802	16.6535	19.2106	16.766	20.1027	10.0987	8.4438	8.5693	31.1825	28.8923	33.1404	1.0138	1.4594	2.1046	43	36	88	64	71	83	54	45	77	623	609	590	659	651	657	723	665	782	340	322	309	1163
GelC03G00101	0.21	0.0429	0.7024	0.418	0.3641	0.3207	0.5304	0.5203	0.4752	5.0934	4.8267	5.0777	5.4351	4.9905	4.5415	7.0902	6.6796	7.0067	1.019	1.1996	0.3172	2.7085	4.2441	2.5388	0.4955	0.8015	0.5072	5	1	17	11	9	10	14	12	12	104	96	107	117	106	94	140	139	143	18	24	6	53
GelC03G00107	13.9702	14.4628	15.3985	16.0068	16.2715	15.3594	14.9907	14.7646	14.1861	8.4516	9.4354	9.6219	8.23	8.8662	7.3548	9.4709	10.6893	8.6485	19.5024	22.5965	23.3424	9.2216	9.4072	9.7622	18.4339	16.922	17.7895	507	514	568	642	613	730	603	519	546	263	286	309	270	287	232	285	339	269	525	689	673	275
GelC03G00108	14.4183	14.3014	14.2141	13.3073	13.834	13.0428	11.6296	12.3751	10.976	13.4074	14.0406	13.4912	15.6521	15.8955	16.0354	13.6327	13.2766	13.8624	25.1138	25.6043	24.5253	26.6242	26.81	27.4763	9.8783	10.1767	9.3192	1500	1457	1503	1530	1494	1777	1341	1247	1211	1196	1220	1242	1472	1475	1450	1176	1207	1236	1938	2238	2027	2276
GelC03G00118	47.6095	45.204	46.0772	44.8049	44.0926	44.1307	39.5306	40.841	40.1092	10.5821	10.6755	10.4205	10.1136	9.9524	10.1339	10.5161	11.5533	10.8624	13.6638	12.7185	13.2032	11.82	12.3586	11.0666	31.6535	32.25	33.5578	4843	4503	4764	5037	4656	5879	4457	4024	4327	923	907	938	930	903	896	887	1027	947	1031	1087	1067	988
GelC03G00119	80.7002	73.0791	92.1818	80.4612	74.3183	76.5813	97.7201	93.1684	95.2377	121.7	130.531	123.087	78.0431	80.006	82.9192	221.951	226.4	218.051	569.019	533.901	540.232	2.7178	4.2538	5.6461	1676.78	1721.69	1777.49	795	705	923	876	760	988	1067	889	995	1028	1074	1073	695	703	710	1813	1949	1841	4158	4419	4228	22
GelC03G00121	190.75	185.583	198.078	200.977	204.398	197.763	194.585	207.95	188.709	8.581	9.36	6.8597	3.7644	5.3619	11.5337	12.8666	14.1032	11.0532	4.0917	5.145	5.3254	0.3358	0.1134	0.7785	97.7732	89.3185	79.7767	2074	1976	2189	2415	2307	2816	2345	2190	2176	80	85	66	37	52	109	116	134	103	33	47	46	3
GelC03G00122	32.1061	27.5879	23.7552	34.1291	28.037	30.3956	31.4395	29.9133	30.0276	16.8953	19.064	15.7813	21.3676	25.8991	20.4211	28.0172	25.8378	26.1925	40.6443	40.3882	38.2777	78.6209	75.7638	79.5371	58.5161	56.9996	56.3168	246	207	185	289	223	305	267	222	244	111	122	107	148	177	136	178	173	172	231	260	233	495
GelC03G00123	17.8121	17.9251	16.8746	21.0563	19.2899	21.5643	22.9651	24.4701	24.0013	21.5439	20.1913	20.7783	21.3567	21.3226	21.8811	33.0886	29.6871	29.7668	66.8109	64.4902	65.0928	106.846	102.154	107.689	24.5415	24.3201	25.3614	620	611	597	810	697	983	886	825	886	643	587	640	672	662	662	955	903	888	1725	1886	1800	3056
GelC03G00124	1.5323	1.5314	1.3472	1.2538	1.2877	1.3319	1.8384	2.5245	1.6447	2.0722	2.6544	3.0948	2.8672	3.1617	2.4568	3.6173	3.8614	4.2605	5.9336	6.6355	6.0736	9.3437	9.242	9.816	2.8081	3.0747	2.6668	94	92	84	85	82	107	125	150	107	109	136	168	159	173	131	184	207	224	270	342	296	471
GelC03G00125	0.2189	0.4918	0.2728	0.2377	0.3936	0.4792	0.2897	0.437	0.2477	1.3106	1.3804	1.5173	1.6144	1.4235	1.5615	1.32	1.002	1.5155	0.118	0.1911	0.1286	0.2131	0.1259	0.2471	2.4107	2.3594	1.7146	15	33	19	18	28	43	22	29	18	77	79	92	100	87	93	75	60	89	6	11	7	12
GelC03G00131	6.8121	7.302	7.78	7.8941	8.1165	8.3652	15.347	15.0941	15.4572	4.3207	3.7442	3.9841	4.2526	4.6449	4.5832	6.3417	4.8778	5.113	1.5843	1.3513	1.8553	0.9454	0.8592	0.867	6.6274	7.0219	6.9765	342	359	397	438	423	550	854	734	823	186	157	177	193	208	200	264	214	220	59	57	74	39
GelC03G00132	13.2722	14.9993	12.1026	12.4853	14.1498	12.8226	10.8792	13.0342	11.2938	14.2989	13.42	13.6267	12.2648	13.4283	11.7782	16.104	16.6697	15.7693	30.876	31.1603	33.1579	14.6253	13.665	14.7762	19.5268	18.2173	17.8159	328	363	304	341	363	415	298	312	296	303	277	298	274	296	253	330	360	334	566	647	651	297
GelC03G00133	45.0933	47.3679	45.6377	43.5632	48.2718	44.3834	43.6234	46.6089	46.0305	88.2329	86.3718	91.2815	101.082	97.807	95.0739	96.4177	95.275	92.8604	67.9728	73.367	69.3238	94.4619	112.94	102.548	41.9782	43.66	46.1047	872	897	897	931	969	1124	935	873	944	1463	1395	1562	1767	1687	1598	1546	1610	1539	975	1192	1065	1501
GelC03G00134	10.7385	10.9334	11.7843	12.0165	12.4871	12.421	12.4116	12.202	12.6121	0.7781	0.8369	1.4002	0.7381	0.748	0.7676	0.8046	0.7998	0.4078	0.0857	0.2269	0.04	0.232	0.1175	0.1921	22.8664	23.0069	23.1627	338	337	377	418	408	512	433	372	421	21	22	39	21	21	21	21	22	11	2	6	1	6
GelC03G00145	14.5954	14.5334	14.9447	14.3121	12.6287	12.8846	14.1812	14.7618	12.8283	5.43	4.0327	4.9631	4.6026	5.146	5.6607	4.8585	6.0838	7.0123	63.9268	62.059	64.8419	9.6848	10.1747	9.3831	27.9742	27.2861	26.3223	442	431	460	479	397	511	476	433	412	141	102	133	126	139	149	122	161	182	1436	1579	1560	241
GelC03G00147	33.1162	30.5204	29.9255	31.4802	32.4512	31.6199	26.1959	27.5131	27.0226	26.0387	24.7648	24.2849	33.734	32.4466	31.2918	26.1945	26.7532	26.1182	25.4653	27.6203	27.1423	55.062	53.211	53.8928	35.1531	33.5556	32.9368	6329	5712	5813	6649	6438	7914	5549	5093	5477	4267	3953	4107	5828	5531	5198	4151	4468	4278	3610	4435	4121	8647
GelC03G00148	17.0222	16.5535	16.4333	18.0759	18.2442	17.0325	17.303	18.5772	16.2766	6.8605	5.9756	6.9937	5.9774	5.9386	6.9364	7.0303	6.8231	8.1682	12.757	12.0231	12.3802	7.0941	6.4301	6.7429	24.8108	25.611	26.0841	1279	1218	1255	1501	1423	1676	1441	1352	1297	442	375	465	406	398	453	438	448	526	711	759	739	438
GelC03G00152	2.6455	2.8567	3.4106	2.6414	2.9	2.4148	2.4142	2.6999	3.4694	1.454	1.4563	1.1683	0.9419	0.5455	0.8746	1.1735	1.4267	1.2418	0.7789	0.6153	0.5741	1.0732	0.9744	0.5883	9.8305	8.569	8.1131	87	92	114	96	99	104	88	86	121	41	40	34	28	16	25	32	41	35	19	17	15	29
GelC03G00153	4.6511	5.0303	4.7639	0.3524	0.4782	0.3266	3.9	4.3131	4.6593	0.6591	0.7132	0.7077	0.1267	0.2569	0.29	0.9671	1.1973	0.9624	4.2729	4.2542	4.3452	1.896	1.8638	1.847	9.3896	8.8918	8.83	609	645	634	51	65	56	566	547	647	74	78	82	15	30	33	105	137	108	415	468	452	204
GelC03G00158	5.0344	4.5114	4.2167	6.1092	4.9911	5.7943	4.2508	4.5157	5.4113	0.9415	0.6678	0.7962	2.0296	1.9582	1.7055	0.7434	0.7894	0.7021	14.5436	15.0761	16.2027	15.3256	14.3454	14.9611	8.3644	8.7501	9.2342	343	301	292	460	353	517	321	298	391	55	38	48	125	119	101	42	47	41	735	863	877	858
GelC03G00162	28.063	28.8091	28.812	25.3388	26.4312	25.1365	30.7483	29.8035	32.838	5.6632	6.349	5.6559	5.5695	5.0434	6.4779	8.6228	8.6591	9.7676	4.3777	4.7868	5.3624	3.698	3.4882	3.8544	23.5855	22.3759	21.523	942	947	983	940	921	1105	1144	969	1169	163	178	168	169	151	189	240	254	281	109	135	143	102
GelC03G00164	0.8356	0.768	1.3154	1.6634	1.4489	1.9142	0.6031	0.6039	0.9455	1.8516	1.1005	1.5109	0.9244	0.8431	1.1536	1.5116	1.2431	1.56	1.1265	1.3924	2.6295	1.0169	0.5149	1.2125	3.1549	2.9082	3.2111	10	9	16	22	18	30	8	7	12	19	11	16	10	9	12	15	13	16	10	14	25	10
GelC03G00165	22.3169	23.2881	25.7259	24.4507	22.1672	22.8521	24.8901	24.7394	25.0191	3.988	3.5093	4.0096	4.4654	3.6032	4.2004	3.7209	2.6186	3.7499	5.5459	4.5596	4.6603	4.4118	4.373	3.3576	16.533	17.4927	17.9259	868	887	1017	1051	895	1164	1073	932	1032	133	114	138	157	125	142	120	89	125	160	149	144	141
GelC03G00168	56.3762	59.969	61.8038	65.6865	66.6712	63.3614	74.4944	75.6945	77.9795	2710.78	2758.22	2787.89	2729.77	2739.04	2615.24	2014.29	2048.54	1991.11	52.2563	50.692	51.1697	86.3053	84.4096	82.1358	212.348	211.486	210.687	3431	3574	3823	4418	4212	5050	5025	4462	5033	141458	140201	150139	150179	148684	138340	101647	108946	103854	2359	2592	2474	4316
GelC03G00170	1.3964	1.9679	1.5388	1.4026	1.6008	1.5995	1.5245	1.5571	1.6854	0.57	0.6521	0.4419	0.6179	0.5323	0.8836	0.8926	0.6552	0.9125	0.1694	0.133	0.123	0.1529	0.0344	0.0507	0.6755	0.5331	0.5366	100	138	112	111	119	150	121	108	128	35	39	28	40	34	55	53	41	56	9	8	7	9
GelC03G00172	19.2402	19.8633	20.3859	18.0896	18.6704	18.9429	22.0642	21.8529	20.5787	8.9865	9.8164	8.8405	8.0302	8.0858	7.1894	9.9162	7.4735	7.9217	7.9811	9.4229	8.3389	9.0628	9.2364	9.4592	32.9015	31.6766	30.8238	819	828	882	851	825	1056	1041	901	929	328	349	333	309	307	266	350	278	289	252	337	282	317
GelC03G00173	75.7018	73.077	76.3028	72.8598	73.5448	73.8401	86.8709	84.4598	86.4773	54.1626	54.3599	53.5292	41.5265	40.4123	43.515	56.4881	53.9674	58.0698	100.706	92.5768	98.6439	38.645	38.2064	37.4373	167.978	165.442	167.69	4005	3786	4103	4260	4039	5116	5094	4328	4852	2457	2402	2506	1986	1907	2001	2478	2495	2633	3952	4115	4146	1680
GelC03G00174	3.0273	2.7706	3.0768	2.9718	3.1914	3.2712	4.5994	3.9363	3.9586	1.2157	1.1455	1.2103	1.1374	1.1847	1.4293	1.1538	1.4707	1.0997	3.6	2.3115	2.6602	0.9037	1.2144	1.1741	6.7225	7.7115	7.1652	212	190	219	230	232	300	357	267	294	73	67	75	72	74	87	67	90	66	187	136	148	52
GelC03G00179	5.5897	6.7207	6.9188	8.7288	4.6031	5.232	5.3685	6.7949	4.7606	3.7852	4.2098	2.7509	2.8923	3.841	4.5639	4.3492	4.9522	3.9974	6.8065	6.7603	6.8091	7.8997	9.1117	6.2138	17.1263	17.7136	16.6303	62	73	78	107	53	76	66	73	56	36	39	27	29	38	44	40	48	38	56	63	60	72
GelC03G00180	6.0811	6.1223	5.3088	6.3549	6.8482	5.4936	5.1774	4.4213	3.9573	2.8967	3.179	3.0973	4.4531	4.9933	2.4635	3.3054	5.2926	4.1973	5.0805	4.8932	3.989	5.3158	5.9115	5.3853	17.4827	16.8279	13.7299	71	70	63	82	83	84	67	50	49	29	31	32	47	52	25	32	54	42	44	48	37	51
GelC03G00181	4.2452	4.0308	5.4224	4.2456	3.8025	4.379	4.0317	4.0753	3.5113	2.2583	2.4076	2.6091	3.0484	3.173	2.1422	3.1437	3.3239	5.214	3.5142	5.23	3.5624	4.8944	4.6815	3.7823	12.3903	9.6996	12.1026	57	53	74	63	53	77	60	53	50	26	27	31	37	38	25	35	39	60	35	59	38	54
GelC03G00184	0.3842	0.5231	0.378	0.5794	0.1234	0.2934	0.1155	0.9256	0.2415	0	0	0	0	0.2872	0	0	0	0	0	0	0	0	0	0	1.9644	4.0261	3.2343	3	4	3	5	1	3	1	7	2	0	0	0	0	2	0	0	0	0	0	0	0	0
GelC03G00187	25.1734	23.4541	23.445	23.012	23.7025	24.3269	21.7326	22.0762	21.0722	21.0995	20.7123	21.6717	25.846	23.7219	24.7992	20.4682	21.4328	19.2197	25.9001	24.3224	24.0742	33.8646	32.5979	33.7307	22.1188	20.989	22.267	1461	1333	1383	1476	1428	1849	1398	1241	1297	1050	1004	1113	1356	1228	1251	985	1087	956	1115	1186	1110	1615
GelC03G00188	10.723	10.8301	9.7414	10.2693	11.9886	10.5637	9.392	9.1717	9.4283	10.0182	9.9804	9.796	10.3252	9.5211	9.3427	10.8082	8.8896	7.854	18.0965	18.8414	21.8227	26.9089	28.4341	28.6292	15.7687	15.2903	16.5003	548	542	506	580	636	707	532	454	511	439	426	443	477	434	415	458	397	344	686	809	886	1130
GelC03G00190	35.5645	34.942	35.5297	33.399	31.1157	34.7562	36.7414	36.7884	38.2915	5.351	6.5867	5.701	4.6211	3.4805	3.7818	5.7812	6.3476	5.247	14.8331	13.802	14.0219	8.5284	8.159	7.7285	36.5215	36.956	37.8209	1558	1499	1582	1617	1415	1994	1784	1561	1779	201	241	221	183	136	144	210	243	197	482	508	488	307
GelC03G00192	57.8924	57.0407	56.2271	49.4814	46.3866	44.8929	56.6431	61.587	59.2357	5.52	6.1353	6.1444	5.9282	4.9556	7.9657	5.8025	5.2372	5.979	3.6387	2.9331	3.4959	3.3323	3.6158	3.3582	85.3369	81.0264	87.5302	1480	1428	1461	1398	1231	1503	1605	1525	1606	121	131	139	137	113	177	123	117	131	69	63	71	70
GelC03G00193	4.999	4.8739	5.1637	4.8172	5.0894	4.5877	4.348	4.3708	4.5661	1.8938	1.5831	1.5467	1.7001	1.9115	2.1151	1.3149	1.4202	1.1706	1.4933	1.7808	1.6133	0.9034	1.0579	1.3674	11.2834	11.0557	10.6019	862	823	905	918	911	1036	831	730	835	280	228	236	265	294	317	188	214	173	191	258	221	128
GelC03G00194	30.043	24.2202	17.1127	15.7383	24.8793	23.9466	23.5389	23.9431	22.116	6.4543	7.5727	5.9563	6.4136	5.3183	4.2448	7.31	6.0315	7.3798	1.7764	1.2547	1.9903	3.2071	1.2992	0.956	34.2035	32.8421	39.9311	114	90	66	66	98	119	99	88	89	21	24	20	22	18	14	23	20	24	5	4	6	10
GelC03G00195	13.3649	12.4115	12.1964	15.0288	14.6473	13.2187	9.4586	9.5488	8.584	17.1962	17.9439	19.5084	22.2839	21.4986	22.3681	18.7169	21.4449	19.6056	32.2491	32.3331	32.8535	31.0561	34.7051	32.1451	7.3989	9.1063	7.7625	552	502	512	686	628	715	433	382	376	609	619	713	832	792	803	641	774	694	988	1122	1078	1054
GelC03G00202	21.1159	21.6404	19.6916	19.3472	17.7257	18.8498	17.732	17.9189	16.455	9.7	8.6623	9.9356	10.5031	10.2189	11.2513	12.3437	10.9085	10.8788	13.3632	13.0184	14.6044	123.311	122.217	123.186	12.1659	11.15	11.6966	1112	1116	1054	1126	969	1300	1035	914	919	438	381	463	500	480	515	539	502	491	522	576	611	5336
GelC03G00203	1.3391	1.2961	1.2488	1.0624	1.1616	1.1097	1.3227	1.199	1.137	0.6439	0.4635	0.4733	0.5967	0.5052	0.4235	0.5281	0.5374	0.4961	1.155	1.2841	1.35	0.9191	0.8135	0.8825	2.6133	2.5579	2.9754	211	200	200	185	190	229	231	183	190	87	61	66	85	71	58	69	74	67	135	170	169	119
GelC03G00204	5.0026	6.1071	5.2179	20.7269	20.1824	19.5016	6.9907	7.0676	7.5189	40.5765	41.0489	42.0808	59.7502	56.0226	55.8889	108.847	109.243	115.95	41.0482	42.4181	42.0193	150.186	151.778	146.517	5.4143	5.1942	5.4308	266	318	282	1218	1114	1358	412	364	424	1850	1823	1980	2872	2657	2583	4799	5076	5284	1619	1895	1775	6562
GelC03G00206	0	0	0	0	0	0	0	0	0	0.2854	0	0	0.2707	1.3718	0.8446	0.2951	0	0	3.299	2.0388	1.5401	6.2539	7.5402	9.1728	0	0.5495	0.5374	0	0	0	0	0	0	0	0	0	1	0	0	1	5	3	1	0	0	10	7	5	21
GelC03G00207	213.589	262.036	240.728	258.728	240.833	286.414	308.166	293.273	306.474	3.0877	1.4603	1.6136	0.7898	0.9005	6.7423	1.0045	0.817	0.4859	0.1604	0	0.0374	0	0.0733	0.036	48.8227	48.8952	50.7247	7180	8626	8225	9612	8404	12609	11482	9549	10926	89	41	48	24	27	197	28	24	14	4	0	1	0
GelC03G00213	16.2282	20.1315	16.9125	23.712	18.8755	18.9087	22.2332	23.7044	26.4101	13.038	10.7944	13.992	16.4892	20.4852	21.7133	19.1365	17.7453	18.2338	11.6682	12.4476	9.684	12.8736	15.1121	15.4074	9.361	9.5822	8.7111	135	164	143	218	163	206	205	191	233	93	75	103	124	152	157	132	129	130	72	87	64	88
GelC03G00214	8.7582	9.3501	8.6018	9.5874	10.2513	9.4235	10.8443	11.2711	11.8677	2.0893	2.8232	2.8204	2.5238	2.1973	3.0476	3.2131	2.8035	2.4476	5.5321	5.1028	5.3002	3.8572	3.0006	3.0548	17.5419	19.1846	15.6181	572	598	571	692	695	806	785	713	822	117	154	163	149	128	173	174	160	137	268	280	275	207
GelC03G00216	7.515	7.2226	9.1334	10.2999	7.5588	9.7046	9.1732	9.3561	8.4408	9.9243	15.349	11.9894	14.4259	14.4966	15.1306	12.6618	12.6467	10.5738	32.7776	25.6498	30.8823	10.894	12.6675	13.8976	17.7337	15.6337	17.2307	68	64	84	103	71	115	92	82	81	77	116	96	118	117	119	95	100	82	220	195	222	81
GelC03G00218	113.835	114.392	112.537	128.758	127.929	125.333	139.935	143.962	133.031	2.5949	2.4386	2.0889	2.6696	3.2813	4.6669	3.1788	3.8389	3.5348	3.6688	3.2798	3.3178	2.3745	2.7002	2.3593	9.875	10.3574	9.0204	6651	6545	6683	8314	7759	9590	9062	8147	8243	130	119	108	141	171	237	154	196	177	159	161	154	114
GelC03G00219	8.6848	9.7432	8.7132	10.4314	10.33	10.9873	8.6547	8.2413	7.9953	13.1452	13.3516	14.499	13.4161	13.7123	13.1058	27.2282	27.2081	26.8226	16.5117	18.7164	16.6674	14.5717	14.2932	15.431	15.8658	15.6932	15.1217	507	557	517	673	626	840	560	466	495	658	651	749	708	714	665	1318	1388	1342	715	918	773	699
GelC03G00220	1.1685	0.8678	1.1497	1.7302	1.6374	1.3384	0.6709	1.9742	1.1519	0.9292	0.636	0.6002	0.3525	0.7146	0.3055	2.242	1.8235	2.417	0.7877	1.2644	0.8023	0.1939	0.3273	1.0276	0.752	1.2523	1.0498	22	16	22	36	32	33	14	36	23	15	10	10	6	12	5	35	30	39	11	20	12	3
GelC03G00223	3.3078	3.217	4.1843	3.7057	4.1728	2.8265	23.2355	22.5233	19.3083	4.5925	3.1118	4.6281	5.3145	3.6202	4.7118	38.8479	38.664	38.228	5.0965	7.0304	4.5602	6.23	5.4359	5.3329	4.8321	5.0401	5.1884	42	40	54	52	55	47	327	277	260	50	33	52	61	41	52	409	429	416	48	75	46	65
GelC03G00231	24.8092	21.7963	23.4045	24.6597	25.3894	24.1405	58.5538	64.2577	60.3207	23.2335	22.852	20.5552	28.6764	24.8319	27.5466	31.8228	30.585	31.2573	53.3388	53.3501	59.5754	39.2271	38.5458	41.1076	24.0526	25.1447	24.6925	802	690	769	881	852	1022	2098	2012	2068	644	617	588	838	716	774	853	864	866	1279	1449	1530	1042
GelC03G00234	870.649	901.969	867.878	801.181	793.597	796.6	997.5	1039.25	969.049	225.201	224.336	221.97	199.554	209.135	229.233	244.799	243.117	248.76	397.821	380.284	389.423	264.409	268.5	261.006	1098.31	1069.43	1048.24	10483	10635	10621	10661	9919	12561	13312	12120	12374	2325	2256	2365	2172	2246	2399	2444	2558	2567	3553	3847	3725	2616
GelC03G00235	26.1082	27.1077	25.8171	28.3763	28.5336	27.2184	10.9741	12.085	11.3541	43.5895	41.484	42.7091	42.6296	41.1618	42.0058	17.2471	17.2388	18.0165	30.8612	31.5834	30.852	42.5125	43.8204	42.4122	26.4211	25.141	25.9169	2565	2608	2578	3081	2910	3502	1195	1150	1183	3672	3404	3713	3786	3607	3587	1405	1480	1517	2249	2607	2408	3432
GelC03G00240	7.3993	7.7579	7.4745	7.3039	7.2423	8.3994	8.8534	8.9464	7.6859	7.245	7.2958	6.439	6.2593	7.9407	7.9211	9.1622	8.1504	8.1718	9.4952	7.8649	8.4671	9.5344	12.2408	11.1957	5.2288	4.7978	4.8224	187	192	192	204	190	278	248	219	206	157	154	144	143	179	174	192	180	177	178	167	170	198
GelC03G00241	2.4699	1.947	2.0144	2.0487	2.1393	1.9605	1.945	2.0355	2.1655	1.7182	1.297	1.7139	1.7736	1.7246	1.6576	1.9858	1.9091	2.1994	2.2783	2.5788	2.8499	3.6387	3.832	3.838	2.6714	2.1163	2.5216	228	176	189	209	205	237	199	182	212	136	100	140	148	142	133	152	154	174	156	200	209	276
GelC03G00245	15.7111	14.8308	14.4326	27.2256	25.6331	24.3595	12.9717	14.435	14.3822	20.8504	21.2558	20.133	31.9709	32.0516	31.3329	25.6574	27.7791	28.7132	88.4873	85.3641	85.8196	258.652	261.363	271.481	34.9849	34.015	35.0271	754	697	704	1444	1277	1531	690	671	732	858	852	855	1387	1372	1307	1021	1165	1181	3150	3442	3272	10200
GelC03G00249	0.4164	0.7196	0.8666	0.7536	0.8023	0.8194	0.7225	0.6449	0.6645	0.8405	0.6328	0.6877	0.9035	0.7541	0.7739	1.1975	1.1913	1.3641	14.833	17.0985	15.6033	1.2084	1.6186	1.3556	3.6281	3.0387	2.1805	26	44	55	52	52	67	50	39	44	45	33	38	51	42	42	62	65	73	687	897	774	62
GelC03G00250	2.2472	2.0807	2.0707	2.3975	2.3021	2.3626	2.3527	2.5624	2.1664	1.8384	1.6163	1.7814	5.0181	4.4747	4.4955	1.8809	1.8615	1.9763	26.3385	26.8462	25.4997	2.796	3.5137	3.2951	2.7404	2.8712	3.0658	268	243	251	316	285	369	311	296	274	188	161	188	541	476	466	186	194	202	2330	2690	2416	274
GelC03G00251	1.5923	1.7	0.8901	1.0806	0.9413	1.1883	1.2407	1.3824	1.2285	0.0422	0	0.0818	0	0.1217	0.1665	0.0873	0	0.1267	0.1464	0.0431	0.2278	0	0	0	1.6226	1.4627	1.1921	44	46	25	33	27	43	38	37	36	1	0	2	0	3	4	2	0	3	3	1	5	0
GelC03G00254	2.3502	3.3043	3.2841	1.6026	2.5921	1.7686	2.7965	2.2857	2.6336	7.031	5.2607	4.542	7.3097	6.6063	6.27	3.5738	4.6773	4.0537	19.5614	18.689	19.5076	18.6944	18.2614	17.2566	2.2907	2.1797	1.7951	69	95	98	52	79	68	91	65	82	177	129	118	194	173	160	87	120	102	426	461	455	451
GelC03G00255	5.2007	4.9608	5.3845	4.8973	5.4274	4.987	5.1468	5.5358	5.284	9.8149	10.1607	10.2736	7.4924	7.4352	7.4213	7.439	6.5165	7.5969	1.943	1.8114	1.7381	2.7352	3.031	3.5708	5.494	6.3368	5.8541	516	482	543	537	559	648	566	532	556	835	842	902	672	658	640	612	565	646	143	151	137	223
GelC03G00263	36.9838	32.5737	34.3403	38.1258	36.4546	33.9892	34.8571	36.2739	37.2705	11.2067	13.047	13.0234	8.1094	9.1443	8.548	9.8764	8.9179	9.7093	4.8524	5.2666	5.9438	5.5457	6.1455	5.7896	17.5326	18.2772	18.5996	1120	966	1057	1276	1146	1348	1170	1064	1197	291	330	349	222	247	225	248	236	252	109	134	143	138
GelC03G00264	0.2404	0.491	0	0.4351	0.4632	0.4589	0.3254	0.2482	0.6801	0.2804	0.7196	1.3584	0.7979	0.8086	0.6915	0.4349	0.6878	0.8416	3.5653	1.5738	1.8157	3.6573	3.2595	2.1803	1.2765	1.4846	0.7919	2	4	0	4	4	5	3	2	6	2	5	10	6	6	5	3	5	6	22	11	12	25
GelC03G00268	60.8799	64.7589	62.8237	63.5954	66.6103	64.5543	48.732	55.3585	52.7453	83.3956	79.2799	83.972	110.454	107.286	103.655	112.454	111.458	113.135	232.25	212.958	208.812	261.015	273.025	266.164	66.4646	62.9005	64.972	1392	1450	1460	1607	1581	1933	1235	1226	1279	1635	1514	1699	2283	2188	2060	2132	2227	2217	3939	4091	3793	4904
GelC03G00269	5.9877	5.358	6.6806	8.0618	8.2458	8.2958	6.9431	8.0088	8.4981	52.9135	46.3895	50.6211	116.678	113.245	115.43	83.826	87.9693	86.5503	167.16	159.629	156.386	466.635	461.863	484.791	17.4556	18.8738	18.3901	291	255	330	433	416	528	374	377	438	2205	1883	2177	5126	4909	4876	3378	3736	3605	6026	6518	6038	18635
GelC03G00270	4.1445	5.1756	4.2922	4.6674	4.3633	3.782	4.5265	4.6631	5.009	23.7935	24.7649	23.2875	13.4845	15.8961	15.7368	6.6077	6.3432	6.9169	0.1211	0.1069	0.0323	0.3279	0.2214	0.2482	6.0406	5.7191	5.0859	323	395	340	402	353	386	391	352	414	1590	1612	1606	950	1105	1066	427	432	462	7	7	2	21
GelC03G00279	11.6851	11.5079	10.7338	11.2239	10.9211	11.282	12.8335	13.4329	12.2472	4.6256	5.3137	4.8757	3.7039	3.4893	4.1624	5.1627	4.513	4.5884	4.3321	4.8277	4.455	13.7966	13.031	14.0206	12.9254	12.2109	13.3482	1040	1003	971	1104	1009	1315	1266	1158	1156	353	395	384	298	277	322	381	351	350	286	361	315	1009
GelC03G00282	6.8722	6.1602	6.4352	6.2282	7.2055	6.2936	2.6814	3.0684	2.9691	1.237	0.9392	1.2735	1.3567	1.3006	1.2076	1.4391	1.1885	1.302	3.5897	3.59	3.5185	2.5816	2.9005	2.4849	4.4844	3.6593	4.3186	622	546	592	623	677	746	269	269	285	96	71	102	111	105	95	108	94	101	241	273	253	192
GelC03G00284	12.4849	12.2588	11.7989	11.2858	11.5526	11.0187	8.798	8.644	9.3575	4.6237	4.4225	4.3551	5.2711	5.5216	4.5755	4.5438	5.1428	5.4017	2.9546	4.5722	3.4716	3.4913	3.3841	3.9006	19.2923	18.7861	19.2508	1014	975	974	1013	974	1172	792	680	806	322	300	313	387	400	323	306	365	376	178	312	224	233
GelC03G00287	7.7456	9.7625	9.699	8.0133	7.5138	8.6029	8.943	8.9754	9.2444	9.1912	7.3931	8.3859	7.1603	6.6799	6.8861	8.2308	8.8947	8.8164	6.2434	4.3516	5.1476	4.779	4.9402	4.4209	15.4979	15.6592	17.8119	286	353	364	327	288	416	366	321	362	291	228	274	239	220	221	252	287	279	171	135	151	145
GelC03G00290	6.5133	5.1867	6.5258	10.8138	9.3829	8.6693	6.3077	7.4648	6.1416	0.3484	0.0715	0.6753	0.1983	0	0.275	0.2883	0	0.2789	1.3695	1.5647	1.9556	1.5998	2.8723	2.5289	11.1396	9.2581	8.7261	109	85	111	200	163	190	117	121	109	5	1	10	3	0	4	4	0	4	17	22	26	22
GelC03G00291	14.2214	12.3002	13.2628	14.1454	13.1333	13.3563	13.0431	12.4844	13.1213	15.1864	16.7174	15.9117	20.6767	19.0565	18.9872	16.4135	16.0588	17.8288	11.513	12.2925	11.3566	19.3255	19.3402	19.9696	9.7569	10.8689	10.4744	1209	1024	1146	1329	1159	1487	1229	1028	1183	1107	1187	1197	1589	1445	1403	1157	1193	1299	726	878	767	1350
GelC03G00297	35.9912	38.3941	36.5872	37.4701	32.9792	34.0462	39.5868	43.7565	39.928	11.0276	11.6344	10.9812	11.3282	13.3666	12.2977	11.5839	13.5577	12.7771	12.5964	11.3433	12.2315	10.0063	10.9171	11.0267	49.08	48.7161	51.2538	963	1006	995	1108	916	1193	1174	1134	1133	253	260	260	274	319	286	257	317	293	250	255	260	220
GelC03G00298	1.0162	0.9023	0.7172	1.5192	0.7874	0.9615	1.0563	0.9351	0.9999	68.9435	74.3233	72.0725	104.3	107.762	106.67	46.0908	47.4249	49.3092	0	0.0789	0	0.2957	0.2723	0.2137	4.0401	4.9852	5.1422	46	40	33	76	37	57	53	41	48	2676	2810	2887	4268	4351	4197	1730	1876	1913	0	3	0	11
GelC03G00299	41.7106	39.7265	39.8418	41.1805	40.9726	40.3399	34.5817	34.4647	34.7296	96.1518	100.915	97.7349	116.626	115.272	111.054	86.9911	90.2028	91.7729	13.9974	16.3921	15.9351	37.7398	38.7911	38.2637	43.75	43.6579	42.1038	4873	4545	4731	5317	4969	6172	4478	3900	4303	9632	9847	10104	12317	12012	11277	8427	9209	9189	1213	1609	1479	3623
GelC03G00300	1.743	2.0868	2.188	2.1754	1.6212	1.1933	1.681	1.9857	1.6435	2.1029	1.2234	1.0868	2.0612	2.1563	2.282	4.4217	4.7458	3.2961	1.7826	1.9315	1.6644	3.0721	2.815	1.7442	1.4183	1.8894	2.1118	29	34	37	40	28	26	31	32	29	30	17	16	31	32	33	61	69	47	22	27	22	42
GelC03G00301	1.6642	2.1588	2.0799	2.6658	2.2098	2.1638	4.7886	3.5293	3.4354	2.3344	2.1003	2.1349	3.3586	2.5466	2.9238	9.9542	9.0334	8.8695	1.9101	1.9808	2.1515	4.3244	4.8231	5.1125	3.2108	3.5602	3.6299	74	94	94	131	102	126	236	152	162	89	78	84	135	101	113	367	351	338	63	74	76	158
GelC03G00306	27.2512	25.9851	25.0182	25.5563	25.4	27.4647	22.421	22.4706	24.1984	32.9182	34.6806	32.7129	38.0118	37.4318	37.1872	31.3418	31.9076	32.3863	24.841	21.9098	23.6027	45.0239	43.6634	45.0407	30.7905	29.481	28.2766	1510	1410	1409	1565	1461	1993	1377	1206	1422	1564	1605	1604	1904	1850	1791	1440	1545	1538	1021	1020	1039	2050
GelC03G00309	2.8778	2.379	2.6965	4.2159	3.1683	3.4531	1.8546	1.1319	2.3259	3.1964	2.9534	4.0264	2.7287	2.4582	4.5722	2.3138	2.1955	2.3984	6.4661	5.0563	5.8649	5.6702	5.7426	5.9653	6.6293	8.7697	5.4167	21	17	20	34	24	33	15	8	18	20	18	26	18	16	29	14	14	15	35	31	34	34
GelC03G00312	1.3658	1.5564	1.2074	2.1134	2.3263	2.4636	0.8929	1.2057	1.1572	4.3629	5.3323	4.3171	24.5675	22.946	24.7995	7.9253	9.015	7.8986	5.7906	6.0782	6.3285	13.3209	14.9546	14.1689	1.1444	1.5556	1.6952	69	77	62	118	122	163	50	59	62	189	225	193	1122	1034	1089	332	398	342	217	258	254	553
GelC03G00314	79.7181	81.4055	85.5292	75.0035	77.5347	77.0395	73.0983	67.2355	71.1061	50.8283	49.1427	47.6289	45.4414	45.0807	45.6852	57.7571	57.0205	56.074	40.0259	38.6367	39.4737	67.3047	72.3211	67.1962	44.2117	46.044	44.6628	2387	2387	2603	2482	2410	3021	2426	1950	2258	1305	1229	1262	1230	1204	1189	1434	1492	1439	889	972	939	1656
GelC03G00316	7.7655	9.3292	8.4597	8.7771	9.3444	8.7816	8.0244	8.1005	9.0452	5.9228	6.2413	7.1662	6.9258	5.543	5.2864	6.6756	5.504	5.4239	13.5119	14.0399	16.3364	59.7762	59.5787	59.4254	15.0276	13.6056	15.7251	289	340	320	361	361	428	331	292	357	189	194	236	233	184	171	206	179	173	373	439	483	1828
GelC03G00320	512.914	542.651	509.133	463.321	469.588	337.175	569.129	578.504	568.965	205.737	208.61	197.143	176.86	146.323	159.916	211.178	201.625	187.307	426.677	445.306	415.633	166.507	199.195	192.004	526.388	567.066	561.258	2358	2443	2379	2354	2241	2030	2900	2576	2774	811	801	802	735	600	639	805	810	738	1455	1720	1518	629
GelC03G00321	2.8206	2.4467	2.3424	2.4013	2.4688	2.2349	2.8185	3.3505	3.1172	0.1238	0.4721	0.2571	0.1342	0.119	0.1745	0.3109	0.243	0.1239	1.5129	1.101	0.8972	0.5167	0.6542	0.6601	4.7415	4.5629	4.6621	186	158	157	175	169	193	206	214	218	7	26	15	8	7	10	17	14	7	74	61	47	28
GelC03G00323	14.1741	12.6057	12.8393	13.2243	14.6311	12.1192	16.5271	17.4102	18.0211	8.818	8.0762	7.274	9.0225	7.7108	7.583	9.3047	7.5172	9.3623	5.6761	4.3553	5.4662	3.5948	3.0973	3.4118	13.3946	14.5275	14.2074	643	560	592	663	689	720	831	765	867	343	306	292	370	312	299	350	298	364	191	166	197	134
GelC03G00325	305.126	307.743	324.095	321.465	308.628	309.896	332.95	331.021	339.178	276.537	271.412	268.011	264.597	274.176	269.772	278.034	268.302	273.83	741.497	718.936	745.154	400.745	397.892	403.841	423.457	428.636	435.416	13545	13378	14623	15771	14222	18016	16382	14233	15968	10526	10063	10528	10618	10856	10409	10234	10408	10418	24416	26814	26279	14618
GelC03G00328	25.5339	26.412	20.3506	42.3855	43.143	42.5014	27.4457	27.7653	28.788	1.3711	2.0235	1.6607	0.9348	1.0298	1.6485	2.0382	1.3033	1.5861	0.5448	0.2186	0.1387	0.1788	0.2264	0.0888	17.3827	17.8604	17.9106	695	704	563	1275	1219	1515	828	732	831	32	46	40	23	25	39	46	31	37	11	5	3	4
GelC03G00329	142.4	140.782	134.885	144.475	149.971	148.159	134.111	138.194	130.946	22.2607	21.3578	20.4806	26.4967	26.7803	25.7673	33.6971	28.9396	33.8799	22.0396	23.7356	23.4745	28.8561	27.8739	26.2597	89.3342	84.489	86.8622	6498	6291	6256	7286	7104	8854	6783	6108	6337	871	814	827	1093	1090	1022	1275	1154	1325	746	910	851	1082
GelC03G00331	3.4794	2.7115	2.7926	4.0596	3.881	3.4259	3.1391	3.0723	2.6764	6.941	6.4132	6.5187	7.4447	7.9044	7.4267	6.239	7.7012	8.1194	9.9985	7.8465	6.9152	13.26	13.1471	14.6696	4.0512	5.0885	5.0769	76	58	62	98	88	98	76	65	62	130	117	126	147	154	141	113	147	152	162	144	120	238
GelC03G00333	0.0481	0.1473	0.0473	0	0	0.0367	0	0.0745	0.0907	0.0841	0.1151	0.0272	0.1064	0.0539	0.3043	0.058	0.1926	0.1683	0	0.1145	0.0908	0.2926	0.6815	0.6396	0.1702	0.2159	0.132	2	6	2	0	0	2	0	3	4	3	4	1	4	2	11	2	7	6	0	4	3	10
GelC03G00336	205.621	207.343	212.251	218.896	217.438	218.932	172.663	160.587	170.95	4.3756	3.1407	3.9884	3.4997	4.0638	6.5297	4.4481	3.875	4.9527	7.1584	6.6226	6.5837	9.0931	9.4443	9.054	38.3965	37.375	35.9754	12934	12772	13570	15217	14198	18035	12038	9784	11404	236	165	222	199	228	357	232	213	267	334	350	329	470
GelC03G00338	110.035	112.364	123.622	112.696	110.884	115.694	133.914	126.613	130.118	43.8756	45.0878	45.2964	42.227	40.1603	40.9163	47.7643	47.2139	46.9829	14.5618	12.8124	11.5614	8.6292	8.2865	8.0852	39.0135	34.0296	39.1693	2995	2995	3420	3390	3133	4124	4040	3338	3756	1024	1025	1091	1039	975	968	1078	1123	1096	294	293	250	193
GelC03G00339	118.532	118.928	115.275	117.71	116.066	111.974	110.958	118.385	112.503	71.1223	78.4384	73.6813	62.8837	64.6071	65.985	68.933	72.1099	70.3816	91.4785	96.702	96.0768	66.2335	63.3737	64.2037	181.405	184.977	183.73	3036	2983	3001	3332	3086	3756	3150	2937	3056	1562	1678	1670	1456	1476	1469	1464	1614	1545	1738	2081	1955	1394
GelC03G00340	2.4705	2.3078	2.7794	2.7466	2.6146	2.6054	2.7886	2.6764	2.8518	5.9303	6.6055	5.6587	4.853	4.6576	5.0218	6.0523	5.2358	4.9895	6.5864	7.0411	6.4564	3.5188	3.946	3.8311	2.4181	2.1766	2.0557	223	204	255	274	245	308	279	234	273	459	498	452	396	375	394	453	413	386	441	534	463	261
GelC03G00344	2.284	2.9634	2.8023	2.1882	1.8378	1.2516	2.7394	2.1084	3.1417	0.4387	0.3861	0.334	0.1486	0.1506	0.2164	0.3889	0.3997	0.1881	0.3622	0.2878	0.6426	0.5886	0.4636	0.4224	1.9656	1.5989	1.4751	85	108	106	90	71	61	113	76	124	14	12	11	5	5	7	12	13	6	10	9	19	18
GelC03G00346	1.554	1.4427	1.9923	2.2158	1.6331	2.3014	1.9757	2.4553	2.198	0	0.0564	0.0532	0.026	0.0528	0.1625	0	0.0808	0	0.0317	0.028	0.1778	0.0573	0.1451	0.1139	2.3337	2.5378	2.7146	66	60	86	104	72	128	93	101	99	0	2	2	1	2	6	0	3	0	1	1	6	2
GelC03G00347	8.8373	8.452	8.2387	9.042	8.7998	8.8524	7.7161	7.6496	7.7424	9.7404	9.0212	9.3038	12.0728	11.2315	11.3564	11.4548	11.7686	11.1774	20.1085	19.6465	19.055	20.5339	19.8234	21.5004	12.6477	12.5376	12.3542	2822	2643	2674	3191	2917	3702	2731	2366	2622	2667	2406	2629	3485	3199	3152	3033	3284	3059	4763	5271	4834	5388
GelC03G00350	9.4546	9.3292	10.1979	9.0081	9.0494	9.7456	8.6944	9.8552	8.2424	4.0176	3.5795	4.3046	3.6094	3.9303	3.7364	4.1912	4.4632	3.8425	8.3883	8.345	8.3096	5.5036	5.0689	5.2482	16.1689	16.033	15.7297	623	602	683	656	619	841	635	629	576	227	197	251	215	231	214	229	257	217	410	462	435	298
GelC03G00354	3.2564	2.9633	3.4885	4.0948	3.5865	3.7619	3.2916	3.2079	3.7041	7.9439	7.4739	6.6008	7.5556	6.9776	6.8061	6.8531	6.5134	6.1839	5.321	5.1308	5.2735	8.8117	9.9707	10.1542	3.4349	3.1742	2.7764	349	311	380	485	399	528	391	333	421	730	669	626	732	667	634	609	610	568	423	462	449	776
GelC03G00356	6.6115	6.1723	5.6758	6.0704	6.6969	6.5086	6.0528	5.5544	5.6077	8.0698	8.6727	9.3943	8.2998	8.7205	8.7439	8.1886	8.5487	8.7543	7.0127	6.7698	7.0372	9.1307	7.2899	8.6215	4.7991	5.1487	4.6794	408	373	356	414	429	526	414	332	367	427	447	513	463	480	469	419	461	463	321	351	345	463
GelC03G00359	9.1777	9.9337	10.3114	9.0903	9.0503	9.495	9.1031	9.0269	9.4183	3.8323	3.761	4.1224	4.1795	4.0249	3.9804	4.6438	4.9199	3.9524	12.1777	11.9228	11.4613	6.5182	6.7976	6.2663	20.3592	19.6165	18.4213	634	672	724	694	649	859	697	604	690	227	217	252	261	248	239	266	297	234	624	692	629	370
GelC03G00360	8.7309	8.468	7.7889	6.2906	6.3231	6.2076	7.0182	7.2681	7.1341	2.2644	2.6096	2.5905	1.552	1.601	2.0032	1.7977	1.8205	2.1485	7.1264	8.3193	8.5144	1.433	1.266	1.6964	15.9325	15.7512	16.2843	697	662	632	555	524	649	621	562	604	155	174	183	112	114	139	119	127	147	422	558	540	94
GelC03G00366	2.4511	2.8443	2.1923	5.4438	3.6491	4.8492	11.7607	16.6788	14.6026	0.2599	0.5336	0	1.2325	1.7487	1.9227	1.3437	2.4224	0.78	10.2136	7.5586	8.134	2.305	1.9224	1.6166	2.892	0.8756	1.5903	22	25	20	54	34	57	117	145	139	2	4	0	10	14	15	10	19	6	68	57	58	17
GelC03G00367	2.8442	4.4886	3.5615	6.6678	7.2233	8.6871	21.3451	24.0252	24.0148	0.3015	1.0835	0.4383	1.4301	3.0438	1.9336	2.0269	1.0356	1.3576	11.1545	8.7708	10.0894	2.9893	2.0714	3.1265	2.4406	3.7738	2.2712	22	34	28	57	58	88	183	180	197	2	7	3	10	21	13	13	7	9	64	57	62	19
GelC03G00370	22.8499	24.087	24.7271	24.911	23.3447	22.9939	24.797	23.0672	21.6763	25.8957	26.9165	27.6721	26.833	26.5486	24.1668	25.2493	27.2037	26.473	26.9815	24.6443	25.8889	16.6959	17.3352	15.5572	9.685	10.7431	9.5443	991	1023	1090	1194	1051	1306	1192	969	997	963	975	1062	1052	1027	911	908	1031	984	868	898	892	595
GelC03G00373	0.8994	1.2147	0.7707	1.1288	0.9782	1.3957	1.2303	0.8687	1.0943	4.128	4.62	3.6065	5.1673	6.6031	5.9416	4.3738	4.1833	3.4868	3.0117	2.5899	2.1547	10.2393	7.0087	9.2265	0.1712	0.1954	0.0637	31	41	27	43	35	63	47	29	40	122	133	110	161	203	178	125	126	103	77	75	59	290
GelC03G00379	5.0113	6.524	5.351	12.8297	11.9429	12.1325	7.7354	6.4733	7.9053	43.2928	46.0947	49.4918	170.432	157.766	156.488	16.3551	15.9537	16.5715	1.4728	0.9328	0.9268	788.827	788.884	786.813	4.6797	4.213	5.1372	211	269	229	597	522	669	361	264	353	1563	1621	1844	6487	5925	5727	571	587	598	46	33	31	27292
GelC03G00380	305.345	291.735	293.169	277.41	271.208	267.542	289.287	308.096	282.999	613.195	630.755	611.526	565.953	585.744	577.454	525.842	521.786	540.964	183.078	196.464	189.56	306.322	313.646	311.449	640.359	628.787	636.871	10361	9694	10111	10403	9553	11889	10880	10126	10184	17841	17876	18362	17360	17728	17031	14795	15472	15732	4608	5601	5110	8541
GelC03G00385	8.9409	8.7888	7.6183	9.1739	8.3447	8.72	7.5641	8.1668	8.2993	10.1999	10.0046	10.1983	10.8458	11.5229	10.575	9.9766	10.3909	9.0673	11.7907	11.4705	14.3396	13.4909	15.9288	17.8837	9.4976	7.8804	8.0431	321	309	278	364	311	410	301	284	316	314	300	324	352	369	330	297	326	279	314	346	409	398
GelC03G00386	4.0532	3.4905	3.9327	3.0084	3.1669	3.1235	4.668	5.0332	5.2485	0.5882	0.492	0.5488	0.9505	0.7329	0.6447	0.7884	0.6199	0.85	0.7554	0.867	0.6348	0.4546	0.3453	0.655	7.8016	8.0318	7.6702	217	183	214	178	176	219	277	261	298	27	22	26	46	35	30	35	29	39	30	39	27	20
GelC03G00387	19.2127	19.7807	19.3069	15.3831	14.4291	14.7671	23.5778	22.0542	25.1779	13.0461	14.1501	13.9627	16.849	16.474	17.7053	16.9589	18.5869	16.2969	16.9552	16.2103	16.3082	15.3056	17.3704	14.9782	70.0571	71.0973	69.8777	608	613	621	538	474	612	827	676	845	354	374	391	482	465	487	445	514	442	398	431	410	398
GelC03G00388	44.6844	43.5954	39.6594	43.5204	45.914	47.1494	35.2938	38.3774	35.3097	9.5625	9.3235	8.2306	12.5161	11.2982	13.7813	32.7869	33.4431	32.6028	11.3009	12.3216	12.9444	12.5706	11.9124	12.13	13.7819	12.497	13.0766	1951	1864	1760	2100	2081	2696	1708	1623	1635	358	340	318	494	440	523	1187	1276	1220	366	452	449	451
GelC03G00389	7.1398	6.231	6.6161	6.4202	5.6638	5.8142	10.8699	10.9996	10.5284	4.7384	4.0923	4.5412	4.7406	5.5443	5.7919	15.755	14.7797	16.4279	5.7473	6.186	6.0568	6.1626	4.9619	5.4866	3.7528	3.5044	3.8993	963	823	907	957	793	1027	1625	1437	1506	548	461	542	578	667	679	1762	1742	1899	575	701	649	683
GelC03G00393	0.2565	0.393	0.631	1.0639	1.1121	1.0937	0.6172	0.4635	0.3225	3.5903	4.4282	3.938	6.2199	6.9988	7.5019	1.8822	2.1284	2.4945	0.1441	0.0763	0.1615	0.1561	0.1581	0.1293	1.3369	0.7441	1.2206	12	18	30	55	54	67	32	21	16	144	173	163	263	292	305	73	87	100	5	3	6	6
GelC03G00396	7.5493	7.4889	7.4784	8.0723	7.6132	8.0704	7.6985	7.6338	8.3144	7.8585	7.6029	7.566	8.3799	7.3805	8.1098	6.9299	6.7138	6.0099	21.0297	22.6843	21.1013	14.9622	15.302	14.908	12.7451	13.0284	12.3435	875	850	881	1034	916	1225	989	857	1022	781	736	776	878	763	817	666	680	597	1808	2209	1943	1425
GelC03G00398	8.1835	8.6449	9.7693	9.8784	10.1261	10.4775	8.0994	8.8677	8.365	12.1151	10.3682	10.2644	9.6185	9.076	7.8324	9.9545	10.0308	11.2977	22.065	21.6635	23.2437	13.5006	13.1946	12.6463	11.9862	12.2965	11.6189	464	480	563	619	596	778	509	487	503	589	491	515	493	459	386	468	497	549	928	1032	1047	629
GelC03G00400	5.9186	6.1887	7.183	8.7387	8.8938	7.9969	5.5957	6.6045	6.9009	0.806	0.9335	0.821	0.7841	0.7351	1.0398	0.9831	1.7439	1.0752	0.6928	0.8015	0.3792	2.976	2.7519	2.4641	8.8232	8.5549	7.9967	334	342	412	545	521	591	350	361	413	39	44	41	40	37	51	46	86	52	29	38	17	138
GelC03G00407	80.0361	89.9479	88.2113	89.8329	87.2127	91.1374	18.1512	19.2807	23.4652	35.6025	17.2279	19.8686	11.0309	11.1306	13.0324	6.4877	6.5564	8.9814	0.2948	0.7808	0.7157	4.4177	4.5819	5.2355	23.7374	24.5022	26.9876	1830	2014	2050	2270	2070	2729	460	427	569	698	329	402	228	227	259	123	131	176	5	15	13	83
GelC03G00408	10.8234	9.2698	10.9064	14.4533	16.9851	14.1298	6.3788	6.7587	10.1234	7.5329	4.2848	8.5816	2.8002	1.1743	2.5106	2.737	3.0964	3.6664	0.8237	0.935	0.6592	0.8498	1.291	1.2665	12.9763	9.3097	10.8296	124	104	127	183	202	212	81	75	123	74	41	87	29	12	25	26	31	36	7	9	6	8
GelC03G00409	5.3324	5.0062	5.7372	5.1519	5.7997	5.6217	5.7267	5.239	5.6931	1.0833	1.0092	1.0108	0.6279	0.8678	0.7322	1.1617	1.1614	1.144	0.6493	0.5937	0.9527	0.7745	0.6996	0.7488	14.0446	15.1795	13.4285	310	285	339	331	350	428	369	295	351	54	49	52	33	45	37	56	59	57	28	29	44	37
GelC03G00410	1.4689	1.0577	1.2229	2.7947	2.7394	2.9336	1.6481	2.0027	2.202	1.7351	1.8264	2.0431	5.4791	5.933	5.1351	0.9312	0.6034	0.2637	0.3047	0.3362	0.4504	13.3387	14.9016	13.1848	0.4666	0.444	0.2688	78	55	66	164	151	204	97	103	124	79	81	96	263	281	237	41	28	12	12	15	19	582
GelC03G00412	3.6592	3.5594	3.344	3.7429	4.0126	3.3739	3.1839	3.2029	3.0071	1.9145	1.7836	1.9286	1.6479	1.6945	1.639	2.128	2.2426	2.0926	3.9484	4.054	4.0052	2.6842	3.0928	3.1217	8.7457	9.0852	9.4487	506	482	470	572	576	611	488	429	441	227	206	236	206	209	197	244	271	248	405	471	440	305
GelC03G00416	3.0378	2.9388	3.1251	3.3949	3.1523	2.9952	2.6061	2.6631	2.5428	4.4254	4.0455	4.1436	4.2802	3.5492	5.0034	4.3706	4.2691	4.5021	9.2685	8.3985	8.2916	4.0212	4.02	4.0599	3.056	3.4824	3.9206	285	270	298	352	307	368	271	242	253	356	317	344	363	297	408	340	350	362	645	662	618	310
GelC03G00420	3.4425	3.4478	3.5172	7.4878	7.5254	8.0882	1.314	2.5973	2.2473	0	0	0	0	0.0742	0.5332	0.0798	0	0	0	0	0	0.4028	0	0.2401	1.0936	1.2635	3.271	52	51	54	125	118	160	22	38	36	0	0	0	0	1	7	1	0	0	0	0	0	5
GelC03G00423	324.736	324.023	319.632	323.143	323.325	314.426	337.697	329.499	324.495	234.628	231.88	225.702	176.251	177.518	182.262	215.481	209.06	208.892	217.578	210.662	212.918	104.282	108.327	106.808	393.931	395.42	403.868	11801	11531	11806	12978	12197	14964	13602	11598	12506	7311	7038	7258	5790	5754	5757	6493	6639	6506	5865	6432	6147	3114
GelC03G00424	78.3117	80.5844	82.0129	80.2527	78.9217	79.377	80.8468	80.5176	77.4808	102.011	98.2049	102.705	85.1428	87.4361	86.6227	99.1303	95.1904	97.4554	186.21	168.035	175.203	100.159	95.8309	101.395	77.5552	78.718	82.5048	8970	9039	9548	10159	9384	11907	10264	8933	9412	10019	9395	10410	8816	8933	8624	9415	9528	9567	15821	16171	15943	9427
GelC03G00435	68.1488	71.7162	71.5865	66.5877	64.9048	70.9437	85.9295	86.7472	91.4241	15.8399	15.6556	14.6495	11.1363	10.6086	13.1512	15.8205	18.3903	17.045	57.509	61.2987	60.1553	39.0465	38.973	36.2119	147.528	147.136	152.446	4847	4995	5175	5234	4792	6608	6774	5976	6896	966	930	922	716	673	813	933	1143	1039	3034	3663	3399	2282
GelC03G00438	16.0771	16.8474	16.7216	15.6557	16.1882	14.8484	17.337	18.4559	16.0258	4.5089	5.0414	4.5853	4.6156	4.6778	4.5361	6.0476	5.826	5.315	19.7132	16.6751	16.1414	10.0156	11.7475	12.3582	38.0738	36.4869	36.1452	420	431	444	452	439	508	502	467	444	101	110	106	109	109	103	131	133	119	382	366	335	215
GelC03G00443	3.6243	4.0693	4.2932	3.671	4.3599	3.1254	3.9369	4.1328	4.1655	0.7991	0.6693	0.4279	0.5785	0.3841	0.6224	0.6089	0.7016	0.6522	0.9237	1.3521	1.0214	0.7022	0.8667	0.8503	7.3186	7.6725	5.8206	201	221	242	225	251	227	242	222	245	38	31	21	29	19	30	28	34	31	38	63	45	32
GelC03G00444	8.4904	7.3012	13.0431	5.9304	6.6006	8.5305	7.257	8.1506	7.3036	1.9109	1.9618	1.3466	0.4943	2.171	0.6855	1.4371	2.0455	1.2166	1.8073	1.0637	2.2499	2.3566	2.5702	1.0807	17.0477	16.0544	15.3736	57	48	89	44	46	75	54	53	52	11	11	8	3	13	4	8	12	7	9	6	12	13
GelC03G00445	8.0052	2.494	6.1406	14.1186	12.6785	10.9821	11.9966	10.366	10.4909	3.1648	6.6605	5.2132	9.1557	8.2144	8.7417	6.0544	5.1238	5.3826	12.4384	6.4597	8.027	4.6234	5.6857	5.9062	10.2457	9.5969	8.9385	59	18	46	115	97	106	98	74	82	20	41	34	61	54	56	37	33	34	68	40	47	28
GelC03G00446	16.7462	13.9128	14.8622	19.4855	18.3238	19.5948	17.0898	16.1147	14.0442	5.8313	6.2083	6.0989	10.8867	9.1649	12.1139	9.4759	8.7492	8.7356	34.7024	32.3693	36.2974	8.3386	10.2057	13.3074	15.8568	16.7221	15.7436	633	515	571	814	719	970	716	590	563	189	196	204	372	309	398	297	289	283	973	1028	1090	259
GelC03G00449	6.8686	6.4646	7.681	7.381	6.3275	6.8975	7.924	7.5434	7.5973	2.9182	3.6101	2.856	2.7126	2.2302	2.6773	2.3085	2.4196	3.0802	9.5128	9.3367	10.7403	3.7912	3.7316	3.192	14.1564	15.5072	15.5914	549	506	624	652	525	722	702	584	644	200	241	202	196	159	186	153	169	211	564	627	682	249
GelC03G00451	18.7899	19.9043	18.2195	20.935	20.9577	19.6892	19.6896	18.6279	18.0804	53.2529	54.9147	55.2851	55.3203	53.6805	53.8885	50.0178	56.0611	55.6554	47.8245	43.1387	41.8892	40.6919	40.6532	41.6902	23.5856	24.8828	23.1663	830	861	818	1022	961	1139	964	797	847	2017	2026	2161	2209	2115	2069	1832	2164	2107	1567	1601	1470	1477
GelC03G00452	8.4457	9.3677	7.993	13.4923	13.3861	11.9675	9.1927	9.4185	8.8574	38.6688	45.3724	42.5953	33.6267	34.156	31.0783	39.0075	37.8264	38.1736	5.6816	6.6075	6.5192	84.759	81.0846	81.248	13.0603	12.8835	12.3395	499	542	480	881	821	926	602	539	555	1959	2239	2227	1796	1800	1596	1911	1953	1933	249	328	306	4115
GelC03G00453	2.9668	3.7028	3.4981	3.345	3.5158	2.9127	3.314	3.9868	3.4191	0.1648	0.1973	0.2395	0.2084	0.2904	0.3522	0.2556	0.1347	0.1099	1.1745	1.2331	1.3337	0.5158	0.6094	0.8257	5.1118	3.3573	4.1106	126	154	151	157	155	162	156	164	154	6	7	9	8	11	13	9	5	4	37	44	45	18
GelC03G00458	9.5165	9.3123	8.2231	9.1352	8.5298	9.0613	9.3774	9.6884	9.4104	9.014	10.0466	9.3703	12.9441	14.1949	12.6816	10.3593	9.2046	10.8915	7.43	6.8158	7.479	11.6418	11.6272	11.4671	7.1081	6.615	6.5056	575	551	505	610	535	717	628	567	603	467	507	501	707	765	666	519	486	564	333	346	359	578
GelC03G00460	7.5004	6.5581	8.4401	2.4178	2.6643	1.7897	3.2989	3.049	3.6246	6.6698	7.8577	7.5754	1.7113	1.0511	1.7258	3.6182	2.5749	3.3365	1.0112	0.7811	0.8261	0.4564	0.5778	0.3968	2.1018	2.4736	2.4706	160	137	183	57	59	50	78	63	82	122	140	143	33	20	32	64	48	61	16	14	14	8
GelC03G00461	33.8203	31.5161	34.1677	35.8483	34.3007	37.5633	34.4233	34.1915	31.7244	20.8996	22.9986	22.7662	18.7226	18.7781	20.5164	21.5769	19.2003	20.0895	13.6586	13.4528	13.0109	11.3676	10.8991	10.5865	49.8196	45.8278	49.3512	1155	1054	1186	1353	1216	1680	1303	1131	1149	612	656	688	578	572	609	611	573	588	346	386	353	319
GelC03G00462	667.119	661.735	671.944	683.542	674.503	666.168	623.988	633.131	602.797	1103.76	1067.21	1057.71	1050.36	1030.15	1048.95	1084.69	1074.5	1103.88	1181.69	1167.02	1139.87	944.24	912.906	874.804	575.816	612.151	593.208	7789	7566	7974	8820	8175	10186	8075	7160	7464	11050	10407	10928	11086	10728	10645	10501	10963	11046	10234	11448	10573	9059
GelC03G00464	6.8615	7.0855	6.5233	6.8888	6.4614	7.1085	41.4736	42.2655	40.7824	4.181	3.4615	3.4196	4.3282	6.6555	7.0294	10.065	9.1092	10.5473	4.2874	4.7487	4.7309	6.3331	7.1741	6.2692	2.5697	3.0944	2.8569	356	360	344	395	348	483	2385	2124	2244	186	150	157	203	308	317	433	413	469	165	207	195	270
GelC03G00468	11.3246	10.4308	10.4507	10.7683	11.4237	10.4497	16.9865	19.351	18.2962	16.5337	15.4599	16.3861	16.8174	15.7839	15.6316	43.0232	42.2222	44.3457	7.9177	7.1408	6.6145	18.1933	15.7586	16.1228	20.4405	21.8794	19.7466	806	727	756	847	844	974	1340	1334	1381	1009	919	1032	1082	1002	967	2539	2626	2705	418	427	374	1064
GelC03G00469	24.1071	22.5986	24.4582	24.4726	25.6835	25.087	24.291	23.5703	25.585	1.4078	1.0682	1.0676	2.4578	2.6674	2.8782	1.6668	1.6616	1.3268	12.7357	13.7426	12.3536	11.3901	10.824	10.8729	65.1849	62.3997	63.3681	1378	1265	1421	1546	1524	1878	1539	1305	1551	69	51	54	127	136	143	79	83	65	540	660	561	535
GelC03G00474	4.2208	4.1397	4.27	4.4665	5.1228	4.443	3.3133	3.2252	3.6202	9.0664	9.4505	9.917	10.2617	11.9507	12.5655	9.5193	7.559	9.2654	24.5936	22.9616	24.6437	11.8404	13.4023	11.2166	8.3846	9.0492	8.1953	177	170	182	207	223	244	154	131	161	326	331	368	389	447	458	331	277	333	765	809	821	408
GelC03G00476	1.1462	1.4046	1.3909	0.484	0.1104	0.4376	1.3099	1.3017	1.5131	0	0	0.0432	0	0	0	0.0461	0	0	0.103	0	0.0962	0.0465	0	0	0.3606	0.1287	0.2098	30	36	37	14	3	15	38	33	42	0	0	1	0	0	0	1	0	0	2	0	2	1
GelC03G00478	23.9417	21.2606	23.5081	23.9885	22.5085	21.3071	19.694	20.4041	20.1751	5.7412	5.8941	6.7843	7.6771	8.9114	8.9238	9.9915	9.3981	9.0782	5.6978	6.4595	6.1966	12.4494	14.0882	13.8505	0.8217	0.8627	0.6592	997	867	995	1104	973	1162	909	823	891	205	205	250	289	331	323	345	342	324	176	226	205	426
GelC03G00479	5.118	5.031	6.0237	6.9898	6.5661	6.4099	4.8118	6	4.6004	2.9286	2.2908	2.7567	5.2913	5.4967	5.338	5.134	4.2421	4.3532	12.123	9.7921	11.4094	6.112	5.4531	5.7548	0.254	0.3759	0.3676	214	206	256	323	285	351	223	243	204	105	80	102	200	205	194	178	155	156	376	344	379	210
GelC03G00481	1.3423	1.3315	1.3206	1.7698	2.1427	1.3763	2.5258	2.1777	2.1697	2.5046	2.0662	2.5136	2.5454	2.6228	2.4267	5.2263	3.6864	3.2218	5.1184	4.7928	4.1032	1.5401	2.4579	1.0666	4.8869	4.3056	4.2529	35	34	35	51	58	47	73	55	60	56	45	58	60	61	55	113	84	72	99	105	85	33
GelC03G00482	6.8773	6.6077	7.133	6.9893	6.9188	6.3509	9.9339	12.102	9.248	6.0056	6.3886	5.2833	5.3217	4.8997	5.0476	10.2757	10.0798	10.8113	5.3894	5.3831	5.2879	9.8744	9.9378	9.1761	9.5934	9.528	10.2294	406	382	428	456	424	491	650	692	579	304	315	276	284	258	259	503	520	547	236	267	248	479
GelC03G00484	0.0168	0.1372	0.0826	0.0304	0.0324	0.0513	0.0303	0.0173	0	0.0392	0.0201	0.019	0.0743	0.0941	0.058	0.1418	0.0961	0.0196	1.0641	1.5991	0.9724	0.2248	0	0.0812	0.1387	0.2828	0.1291	1	8	5	2	2	4	2	1	0	2	1	1	4	5	3	7	5	1	47	80	46	11
GelC03G00485	0.8565	0.8746	1.0112	0.6975	1.4026	1.3734	2.6273	1.4148	2.2613	0	0	0	0	0.096	0	0	0	0.0999	0	0.4078	0.2156	0	0	0	0.5053	0.7693	0.3762	10	10	12	9	17	21	34	16	28	0	0	0	0	1	0	0	0	1	0	4	2	0
GelC03G00496	12.5561	11.7896	12.368	12.2894	13.0272	13.7942	12.7296	13.2658	12.9585	17.668	17.2437	18.7591	15.851	17.001	15.2213	12.8458	12.189	13.2487	5.096	5.7895	6.2335	5.3491	6.1216	6.5726	14.0196	14.1134	14.3011	857	788	858	927	923	1233	963	877	938	1034	983	1133	978	1035	903	727	727	775	258	332	338	300
GelC03G00500	78.2937	78.2647	75.7819	73.5829	75.2311	71.9836	73.921	73.7768	75.7281	97.5148	97.6398	97.5827	77.3082	80.9389	78.8023	98.8484	96.5758	96.9901	92.7924	107.927	114.775	43.0542	42.85	43.2958	66.185	60.7982	62.6144	5121	5013	5038	5319	5108	6166	5359	4674	5253	5469	5334	5648	4571	4722	4480	5361	5520	5437	4502	5931	5964	2314
GelC03G00504	2.2708	2.5205	1.9622	1.6795	2.6821	1.9149	12.3995	12.8842	11.4322	0.0921	0.3546	0.0223	0.3277	0.5092	0.727	0.2381	0.2486	0.1152	0.7454	1.1516	0.7705	0.4566	0.5598	0.6447	3.2151	3.9461	3.2955	115	125	101	94	141	127	696	632	614	4	15	1	15	23	32	10	11	5	28	49	31	19
GelC03G00507	0.4024	0.3477	0.5482	1.2885	1.6104	1.8438	0.9496	0.9908	1.1676	0.0361	0.0371	0.1749	0.0342	0	0.0356	0	0.1063	0.0722	0.1252	0.3685	0.7793	0.2637	0.2671	0.1872	0.694	0.3128	0.4419	13	11	18	46	54	78	34	31	40	1	1	5	1	0	1	0	3	2	3	10	20	7
GelC03G00509	12.1724	12.2849	11.3236	23.7211	24.1821	22.857	3.7177	3.2763	3.3272	6.6561	6.7766	6.0215	17.3426	14.709	15.5847	12.4524	13.4145	12.6001	12.8024	12.5994	13.1161	14.41	15.3528	14.6039	9.8914	10.3161	10.0628	514	508	486	1107	1060	1264	174	134	149	241	239	225	662	554	572	436	495	456	401	447	440	500
GelC03G00515	690.461	709.247	728.196	664.226	675.931	648.469	830.993	863.992	865.008	43.4896	45.4363	40.2048	43.0004	46.6826	70.4936	36.709	39.6571	31.2105	42.2785	50.0297	43.6216	40.0893	34.1048	32.3438	801.139	801.969	831.608	5240	5271	5617	5571	5325	6445	6990	6351	6962	283	288	270	295	316	465	231	263	203	238	319	263	250
GelC03G00516	12.4279	13.6554	15.0152	12.145	11.2059	11.3877	15.8323	14.6272	13.8748	26.8429	32.5572	31.5718	29.8057	28.7028	26.4234	24.4607	24.8597	21.1132	22.6521	21.5371	18.8974	26.0744	27.939	26.2078	7.7423	6.4184	7.8052	250	269	307	270	234	300	353	285	296	463	547	562	542	515	462	408	437	364	338	364	302	431
GelC03G00517	373.487	372.577	383.69	337.739	341.086	342.438	407.175	406.331	413.349	116.206	109.118	117.58	100.987	100.712	109.775	119.89	122.348	119.758	256.815	257.738	257.229	158.667	165.806	160.158	482.227	488.943	494.425	14581	14244	15225	14572	13823	17508	17619	15365	17114	3890	3558	4062	3564	3507	3725	3881	4174	4007	7437	8454	7978	5090
GelC03G00519	7.0613	6.3586	7.191	6.5719	6.8112	6.4283	6.1474	6.5612	5.906	7.6149	8.147	7.3994	8.8461	9.1608	9.2424	8.1953	8.3744	8.1642	12.7588	11.8973	13.2287	9.1403	9.4604	9.9355	6.557	6.2599	6.3938	770	679	797	792	771	918	743	693	683	712	742	714	872	891	876	741	798	763	1032	1090	1146	819
GelC03G00523	103.659	102.533	109.986	105.346	104.818	108.331	107.485	103.272	106.457	52.9082	51.2668	53.6559	44.0394	46.6689	47.9225	31.0494	30.144	30.9884	15.6371	15.0311	15.3165	18.2053	16.6673	18.449	7.2584	6.5721	6.8438	3825	3705	4125	4296	4015	5235	4396	3691	4166	1674	1580	1752	1469	1536	1537	950	972	980	428	466	449	552
GelC03G00527	5.0768	4.9168	4.8527	6.4738	6.1612	6.5392	5.0939	4.5886	4.9489	2.7286	3.169	3.0013	4.0872	4.4866	4.469	4.6302	4.0523	4.4691	1.4979	1.688	1.6147	1.9568	2.583	2.272	6.7255	7.1197	7.1215	562	533	546	792	708	948	625	492	581	259	293	294	409	443	430	425	392	424	123	157	142	178
GelC03G00529	30.6707	27.74	32.3057	35.8475	35.9498	37.3751	33.3409	33.2476	33.7433	1.2958	1.2845	1.5587	0.9325	0.4081	1.1461	1.0166	0.5481	0.6035	0.2324	0.228	0.1929	0.0233	0.1181	0.0232	11.7311	11.0767	12.1157	1601	1418	1714	2068	1948	2555	1929	1681	1868	58	56	72	44	19	52	44	25	27	9	10	8	1
GelC03G00538	0	0	0	0	0	0.2063	0.0487	0	0.0509	0.8191	0.8409	0.4273	1.255	1.0902	1.3674	2.5409	1.1746	1.5758	0	0.1929	0.204	0	0.1332	0.0653	0.1275	0	0	0	0	0	0	0	5	1	0	1	13	13	7	21	18	22	39	19	25	0	3	3	0
GelC03G00548	13.5909	13.6774	12.5295	11.473	12.8018	12.3763	13.7232	13.8663	14.0114	2.0684	2.0645	2.1434	1.3965	1.4568	1.8563	2.0943	1.8252	2.1412	9.3729	9.631	10.0304	2.0459	1.7381	1.6903	16.9367	17.9482	16.9104	2207	2175	2068	2059	2158	2632	2470	2181	2413	288	280	308	205	211	262	282	259	298	1129	1314	1294	273
GelC03G00550	1.1272	0.6664	0.8755	0.6978	1.3716	0.5436	2.1944	0.9187	2.5172	0	0	0	0	0	0.0683	0	0	0	0.08	0.0706	0	0	0	0	0	0	0	19	11	15	13	24	12	41	15	45	0	0	0	0	0	1	0	0	0	1	1	0	0
GelC03G00555	14.4473	13.8731	12.9507	13.8218	15.3337	14.1155	14.986	14.0959	14.8018	8.06	7.6879	7.7909	8.8041	8.866	8.7094	8.9258	9.0495	8.675	12.2329	12.9318	12.4427	8.3694	9.8716	8.7244	24.383	25.7816	24.2302	855	804	779	904	942	1094	983	808	929	409	380	408	471	468	448	438	468	440	537	643	585	407
GelC03G00560	4.9505	4.0669	4.1369	5.2117	5.8389	5.1492	3.8795	3.4565	3.8301	0.8142	1.1399	1.3807	0.825	0.8005	1.3326	0.7654	0.8534	0.7405	1.6471	0.9443	1.3382	1.1779	1.4276	0.9209	7.3013	7.1079	6.3937	312	251	265	363	382	425	271	211	256	44	60	77	47	45	73	40	47	40	77	50	67	61
GelC03G00563	26.3445	26.8352	26.7577	26.8619	27.3776	27.7058	23.1773	24.0188	24.738	20.2026	20.4005	20.7362	25.204	25.8623	25.9616	18.4941	18.2733	20.3906	12.8694	12.038	11.5486	30.1731	28.2158	29.6626	28.9958	27.4192	26.815	1206	1203	1245	1359	1301	1661	1176	1065	1201	793	780	840	1043	1056	1033	702	731	800	437	463	420	1135
GelC03G00569	26.6797	29.1066	28.2428	23.8354	23.771	21.9367	18.5051	18.8281	22.0575	5.304	5.0678	4.9614	2.5902	4.1901	3.1602	2.6881	2.6022	2.627	1.4266	1.1255	0.7652	0.411	0.555	0.4628	1.1157	1.7189	1.5079	1185	1266	1275	1170	1096	1276	911	810	1039	202	188	195	104	166	122	99	101	100	47	42	27	15
GelC03G00578	0.5105	0.7993	0.519	1.0624	0.7868	1.1954	0.4759	0.6149	0.2888	1.032	1.202	0.9999	1.2424	1.4308	1.2725	0.9851	1.3631	1.0324	3.1199	2.9165	2.7631	0.9526	0.6502	1.214	0.7027	0.9934	0.9902	30	46	31	69	48	92	31	35	18	52	59	52	66	75	65	48	70	52	136	144	129	46
GelC03G00579	101.052	102.015	108.665	122.117	118.239	123.952	142.838	129.596	140.773	5.3707	7.6035	3.1057	0.493	0.6245	3.8454	0.6718	0.935	0.5633	11.7156	10.8295	13.4631	1.4463	1.5105	1.0777	89.3892	92.6466	91.6245	2721	2690	2974	3634	3305	4371	4263	3380	4020	124	171	74	12	15	90	15	22	13	234	245	288	32
GelC03G00580	4.0704	4.1566	3.3373	4.6653	3.1369	4.6622	3.0604	3.7822	4.6058	0	0.4874	0.3067	0	0	0	0	0	0	0.7317	0.646	0.1708	0	0	0	9.4452	11.5772	11.3221	30	30	25	38	24	45	25	27	36	0	3	2	0	0	0	0	0	0	4	4	1	0
GelC03G00581	1.142	1.5047	1.5404	1.7	1.5969	1.7862	1.3128	1.6734	1.5284	0.7304	0.5293	0.4371	0.3668	0.2065	0.3391	0.2888	0.274	0.3868	0.8939	1.1619	1.1592	0.8742	0.7492	0.5568	2.3471	2.7504	1.8808	62	80	85	102	90	127	79	88	88	34	24	21	18	10	16	13	13	18	36	53	50	39
GelC03G00600	6.7601	5.4664	5.8987	7.0579	6.748	6.47	1.987	2.7475	2.394	0	0	0	0	0.0343	0.1408	0	0	0	0	0.0364	0	0	0	0	0	0	0	221	175	196	255	229	277	72	87	83	0	0	0	0	1	4	0	0	0	0	1	0	0
GelC03G00603	7.4625	7.759	6.8081	11.0494	8.3652	9.946	7.2224	6.4437	5.6293	6.4878	4.5486	5.3665	8.4052	7.3016	6.088	4.7454	7.2975	6.6491	0.9146	1.1304	2.5618	4.2931	6.0202	2.789	8.3246	7.9212	6.7039	55	56	51	90	64	96	59	46	44	41	28	35	56	48	39	29	47	42	5	7	15	26
GelC03G00604	5.1112	4.3468	4.1413	36.8845	38.4148	36.0925	37.9053	39.0137	37.6012	4.3369	4.0545	4.2203	24.9273	25.0506	26.9265	23.6645	22.8528	24.7414	24.256	23.4112	23.3646	23.2055	24.5744	24.9701	24.9629	22.4387	23.0736	323	269	266	2576	2520	2987	2655	2388	2520	235	214	236	1424	1412	1479	1240	1262	1340	1137	1243	1173	1205
GelC03G00605	1.4067	1.8072	1.6965	5.6662	7.0378	6.029	4.053	3.3262	3.7225	1.1113	1.7929	0.359	2.5098	2.5946	3.289	3.776	4.8292	3.2826	7.2798	9.9916	9.71	1.7119	1.9575	2.9629	2.4093	1.9359	2.2918	31	39	38	138	161	174	99	71	87	21	33	7	50	51	63	69	93	62	119	185	170	31
GelC03G00613	18.7852	17.277	17.0609	19.8606	20.276	19.3712	19.5376	19.9355	18.3037	17.0629	17.1039	16.8948	19.7766	18.9397	19.4946	18.3462	18.0079	18.749	23.2226	21.9859	22.4792	51.5016	52.3244	52.9103	26.2217	25.9917	26.57	2939	2647	2713	3434	3293	3969	3388	3021	3037	2289	2235	2339	2797	2643	2651	2380	2462	2514	2695	2890	2794	6621
GelC03G00614	7.0908	7.2866	7.1379	8.226	7.8086	7.6828	9.0372	9.5708	8.8397	1.5669	1.269	1.4845	1.5523	1.6904	1.2881	1.5123	1.7254	1.2715	2.093	2.292	2.2361	0.7448	0.9015	0.704	11.0435	10.3911	10.7686	475	478	486	609	543	674	671	621	628	90	71	88	94	101	75	84	101	73	104	129	119	41
GelC03G00616	79.9285	83.8198	86.148	77.5555	78.9821	80.3396	83.9206	83.318	85.5437	0.9556	0.7568	0.3439	0.5698	0.7612	2.3165	0.6212	0.0804	0.1639	0.4734	0.1672	0.6483	1.4246	1.3851	1.2739	10.6903	11.0923	10.7707	3414	3506	3740	3661	3502	4494	3973	3447	3875	35	27	13	22	29	86	22	3	6	15	6	22	50
GelC03G00617	1.6062	1.1911	1.5239	1.5053	1.7868	1.8251	2.536	1.678	2.0555	0.6913	0.6868	0.6915	0.4865	0.3001	0.396	0.5535	0.4158	0.6024	4.3824	3.9828	4.6454	7.4	8.2486	7.0289	0.0902	0.1717	0.063	84	61	81	87	97	125	147	85	114	31	30	32	23	14	18	24	19	27	170	175	193	318
GelC03G00619	1.5363	1.6029	1.84	1.9945	1.8982	2.1676	1.8079	2.1722	2.3618	1.5969	1.3195	1.0567	2.2536	3.4073	2.4591	1.7722	2.0637	2.0263	1.891	2.5042	2.6484	2.845	2.8813	2.6652	1.852	1.3873	1.3934	46	47	56	66	59	85	60	63	75	41	33	28	61	91	64	44	54	52	42	63	63	70
GelC03G00622	17.5953	17.0472	17.2348	17.4014	19.3409	18.543	17.9835	17.9246	17.693	14.2255	12.1657	12.4888	13.6657	13.1138	13.342	12.214	11.8569	12.1805	7.952	8.067	8.2232	6.3115	5.912	5.6385	28.3503	28.4761	28.9851	1581	1500	1574	1728	1804	2182	1791	1560	1686	1096	913	993	1110	1051	1042	910	931	938	530	609	587	466
GelC03G00624	29.2393	28.16	28.7533	33.0517	31.58	32.7945	27.7632	27.2314	26.766	40.6606	36.4971	39.2196	43.2069	41.6333	43.1064	38.2975	39.6488	37.9465	8.0319	8.0377	6.6984	9.063	9.7134	7.9558	40.1806	39.5001	41.44	2022	1907	2021	2526	2267	2970	2128	1824	1963	2411	2108	2400	2701	2568	2591	2196	2396	2249	412	467	368	515
GelC03G00631	5.3362	5.7817	4.7818	5.2138	4.9716	5.1459	4.1816	4.8368	4.0395	2.3082	2.6396	2.548	3.2702	3.1458	3.0264	3.2329	3.4689	2.8939	7.3966	6.8284	6.9377	3.8415	5.0948	3.6351	14.7796	15.4136	14.2488	213	226	194	230	206	269	185	187	171	79	88	90	118	112	105	107	121	99	219	229	220	126
GelC03G00635	5.3649	6.5984	5.5408	5.6054	5.4252	5.9525	5.5356	6.2121	6.3723	1.4519	1.8454	1.9428	3.4101	4.1539	3.2738	1.6801	2.0691	2.2826	4.995	4.6921	5.0368	3.2104	3.361	3.4407	6.295	6.2895	6.3788	181	218	190	209	190	263	207	203	228	42	52	58	104	125	96	47	61	66	125	133	135	89
GelC03G00638	5.7691	4.9248	4.2078	5.1872	5.0842	4.155	3.7929	4.1524	4.1013	1.2098	1.4599	1.1106	1.1073	0.6325	1.4447	1.3169	1.4995	1.1467	1.055	0.9314	0.8705	0.6644	0.6729	0.5281	8.3099	8.1525	8.3525	317	265	235	315	290	299	231	221	239	57	67	54	55	31	69	60	72	54	43	43	38	30
GelC03G00641	7.0675	7.2777	7.1869	6.6975	6.315	7.0021	6.5905	6.6956	6.7963	5.954	5.6994	6.08	6.876	6.4006	6.8908	6.0204	6.2308	5.9128	5.3055	5.3642	4.8994	9.2374	8.7905	9.5302	7.6456	7.5959	7.3871	1311	1322	1355	1373	1216	1701	1355	1203	1337	947	883	998	1153	1059	1111	926	1010	940	730	836	722	1408
GelC03G00642	12.4257	11.9153	12.656	10.965	10.6591	11.5213	12.1396	12.4866	11.7835	3.7264	3.6131	3.3968	3.8095	3.4363	3.6489	3.3111	3.1824	3.1896	6.7326	7.0708	6.4351	5.8327	4.4923	6.0242	16.2527	13.7114	15.4753	1050	986	1087	1024	935	1275	1137	1022	1056	270	255	254	291	259	268	232	235	231	422	502	432	405
GelC03G00643	24.8351	25.8463	29.4544	27.1716	25.827	26.1555	28.0331	28.7747	26.6769	108.156	113.663	116.065	109.771	112.81	109.852	100.948	102.902	102.595	101.134	98.5385	99.2159	79.7655	79.9721	79.5636	26.3033	25.8296	26.3247	1358	1384	1637	1642	1466	1873	1699	1524	1547	5071	5191	5616	5426	5502	5221	4577	4917	4808	4102	4527	4310	3584
GelC03G00644	3.0099	1.4826	2.5432	2.2429	3.4112	2.4335	2.6517	2.5957	2.4708	87.7567	87.4645	86.3151	67.8063	72.8891	73.128	76.6988	76.6266	76.2295	74.376	69.1621	74.7482	115.146	123.904	112.395	15.1662	14.4314	13.7635	85	41	73	70	100	90	83	71	74	2125	2063	2157	1731	1836	1795	1796	1891	1845	1558	1641	1677	2672
GelC03G00649	34.1728	36.8446	41.0625	30.0736	28.742	32.8492	33.1789	36.9644	34.9704	6.8783	5.1923	6.2729	4.4903	4.0452	4.4305	5.4811	5.3199	4.8171	10.8509	11.9336	11.7035	4.6443	4.618	4.6984	30.1274	30.0699	30.7405	985	1040	1203	958	860	1240	1060	1032	1069	170	125	160	117	104	111	131	134	119	232	289	268	110
GelC03G00651	11.0709	10.473	11.1266	10.0061	10.52	10.4832	10.2146	10.3425	9.8361	11.5077	11.2136	11.4624	12.6907	12.8337	12.6794	11.9151	11.6789	11.4253	17.1393	18.3252	17.076	20.629	19.038	20.0419	13.0476	12.6406	13.2844	883	818	902	882	871	1095	903	799	832	787	747	809	915	913	879	788	814	781	1014	1228	1082	1352
GelC03G00654	1.4512	1.6132	1.3013	1.2965	1.6457	1.6131	1.7236	1.8396	1.2991	0.0643	0	0.0415	0.0406	0.0618	0.1057	0.0665	0	0.0214	0	0.0875	0.0231	0.1565	0.1585	0.1333	1.2354	1.1962	1.1295	79	86	72	78	93	115	104	97	75	3	0	2	2	3	5	3	0	1	0	4	1	7
GelC03G00658	18.1513	18.877	17.9038	17.7702	16.2748	17.9547	15.1383	14.7038	15.3755	5.2048	5.0396	5.4865	10.9454	11.1577	11.6357	7.2042	6.3211	6.4183	26.0252	25.9963	25.243	31.8433	30.4305	32.8523	6.0412	6.6807	6.6601	1574	1603	1578	1703	1465	2039	1455	1235	1414	387	365	421	858	863	877	518	479	477	1674	1894	1739	2269
GelC03G00664	3.0602	3.3808	3.1608	3.3997	3.9342	3.5592	4.2348	3.2269	4.2308	4.1024	3.4293	3.5567	3.6383	3.1623	3.4331	3.8483	3.8135	4.0916	2.6134	2.6054	2.8787	1.7627	1.8657	1.6856	6.8616	6.9938	7.7365	281	304	295	345	375	428	431	287	412	323	263	289	302	259	274	293	306	322	178	201	210	133
GelC03G00665	2.6646	2.7886	2.9962	2.6058	3.38	3.6397	3.5987	3.0586	3.4021	1.7179	1.4862	1.5524	1.8675	1.4844	1.1806	1.2176	1.4015	1.7766	0.0669	0.0591	0.0625	0.2618	0.2652	0.2802	2.1871	2.62	2.9075	161	165	184	174	212	288	241	179	218	89	75	83	102	80	62	61	74	92	3	3	3	13
GelC03G00666	4.6036	4.0087	3.6516	3.1968	2.9565	2.7795	4.1213	4.2002	4.4755	0.2081	0.1282	0.1613	0.3553	0.3201	0.739	0.3874	0.3267	0.5413	3.897	4.1626	2.9648	1.4766	1.2316	2.3302	7.0318	8.9348	7.0139	129	110	104	99	86	102	128	114	133	5	3	4	9	8	18	9	8	13	81	98	66	34
GelC03G00668	19.3172	17.9855	19.5421	19.4943	18.3898	18.6722	18.6175	17.0811	20.2076	12.1919	12.1628	13.0465	13.827	13.6568	14.3283	7.9209	7.4639	8.8831	13.7564	11.6852	11.1278	21.8767	21.9318	20.8296	5.5237	5.2306	6.4378	850	775	874	948	840	1076	908	728	943	460	447	508	550	536	548	289	287	335	449	432	389	791
GelC03G00669	8.0631	8.6755	8.6991	9.9575	8.7175	10.028	12.6448	11.415	12.0896	12.4103	12.6371	12.5728	8.2497	7.9535	7.3457	10.4337	10.0784	11.1443	6.3915	4.3248	4.7698	2.5058	3.0922	3.0337	9.4523	10.6844	10.6769	466	491	511	636	523	759	810	639	741	615	610	643	431	410	369	500	509	552	274	210	219	119
GelC03G00672	15.6822	15.1523	15.456	15.7174	15.2907	13.7003	12.7241	15.7972	13.1185	34.3878	34.6188	33.5981	36.4731	36.5375	37.5259	46.2974	37.3873	43.7437	15.4526	16.2998	15.0448	39.0312	38.7576	36.5094	12.5282	12.1658	11.9575	576	545	577	638	583	659	518	562	511	1083	1062	1092	1211	1197	1198	1410	1200	1377	421	503	439	1178
GelC03G00673	0	0.0242	0.0467	12.7505	14.4886	14.3103	12.0499	9.7478	11.2515	0.083	0	0.0268	21.2565	19.6016	20.579	17.6237	16.7497	18.1855	0.064	0.1694	0.0597	0.0289	0.1462	0.0287	7.7812	8.0701	8.4392	0	1	2	594	634	790	563	398	503	3	0	1	810	737	754	616	617	657	2	6	2	1
GelC03G00674	3.6844	3.8165	3.3642	3.3338	2.962	2.5705	2.6784	3.366	3.1492	1.6075	2.0946	1.2581	0.9969	0.9212	0.7014	1.2467	1.3953	0.8969	1.0363	1.8929	1.5681	0.4839	0.49	0.4487	6.4426	6.7851	7.2759	139	141	129	139	116	127	112	123	126	52	66	42	34	31	23	39	46	29	29	60	47	15
GelC03G00675	27.1625	26.0395	25.7175	26.2559	27.7065	28.2242	25.7758	27.0199	25.8082	31.1002	32.1866	31.6622	33.7794	33.742	34.1752	31.8714	31.7419	31.0496	25.3034	22.9579	24.5311	35.0502	33.7636	34.6032	18.5614	18.3441	18.4753	3398	3190	3270	3630	3598	4624	3574	3274	3424	3336	3363	3505	3820	3765	3716	3306	3470	3329	2348	2413	2438	3603
GelC03G00677	11.6661	10.1261	11.4779	9.8594	9.8223	10.6719	7.0731	9.491	6.1382	15.2927	15.7278	14.0273	23.5651	25.1124	22.8173	17.6713	18.2896	19.9825	30.7946	32.686	30.1917	53.4956	56.364	55.8892	8.5616	8.5135	8.1466	500	425	500	467	437	599	336	394	279	562	563	532	913	960	850	628	685	734	979	1177	1028	1884
GelC03G00679	41.1114	32.458	34.8303	27.0386	36.8536	28.1948	32.2834	31.2439	27.997	46.6143	47.3996	43.4477	38.5303	47.372	49.4887	49.5809	33.324	38.1974	36.9493	28.317	31.1451	36.3655	40.8175	38.6638	23.8043	21.1551	24.2416	216	167	186	157	201	194	188	159	156	210	208	202	183	222	226	216	153	172	144	125	130	157
GelC03G00681	55.8796	53.213	57.7924	62.22	62.6526	62.0731	57.878	57.2796	55.994	60.4886	59.4442	60.592	77.3181	80.0761	74.6987	93.9203	91.833	89.6763	49.2658	44.973	46.613	156.166	160.674	163.262	41.2857	38.1401	39.0527	2520	2350	2649	3101	2933	3666	2893	2502	2678	2339	2239	2418	3152	3221	2928	3512	3619	3466	1648	1704	1670	5787
GelC03G00684	14.4187	13.7209	12.3596	12.7287	12.6659	11.76	13.9357	14.9793	14.3096	6.5371	6.6572	6.5788	3.6686	3.4554	3.2659	6.8144	6.8991	5.7727	8.6623	8.8489	8.2353	5.1655	4.8538	5.0888	25.1997	25.4053	24.4596	1600	1491	1394	1561	1459	1709	1714	1610	1684	622	617	646	368	342	315	627	669	549	713	825	726	471
GelC03G00687	8.8512	8.8403	9.7396	10.9948	9.6111	10.0787	5.4289	5.4509	5.9667	32.5074	27.1445	31.4552	24.7361	23.9381	20.858	14.3733	12.6166	12.5924	4.9719	3.5116	3.6649	3.3543	2.2967	3.192	14.7948	14.6446	13.9382	228	223	255	313	257	340	155	136	163	718	584	717	576	550	467	307	284	278	95	76	75	71
GelC03G00692	0.3606	0.4998	0.2534	0.6293	0.397	0.4721	0.5113	0.2659	0.1943	0.1502	0.0925	0.2038	0.057	0.4043	0.2964	0.4349	0.2063	0.3006	0	0	0.0648	0.0313	0	0.0623	3.7383	4.1356	4.1293	14	19	10	27	16	24	22	10	8	5	3	7	2	14	10	14	7	10	0	0	2	1
GelC03G00698	19.1183	18.8566	19.2263	25.6295	26.4025	28.0119	38.7941	35.1429	41.9248	0.0206	0	0	0	0	0.8522	0.0213	0	0	0	0	0	0	0	0	4.3908	3.1484	3.6987	1084	1047	1108	1606	1554	2080	2438	1930	2521	1	0	0	0	0	42	1	0	0	0	0	0	0
GelC03G00706	25.215	25.7487	29.2575	26.2877	24.8184	24.172	21.1422	24.7593	19.7702	1.9178	2.6252	0.9292	2.8803	1.69	3.3109	4.6276	2.8227	2.8781	20.6916	22.3455	20.527	3.0019	1.8579	1.4913	87.4739	84.7741	77.6399	184	184	217	212	188	231	171	175	153	12	16	6	19	11	21	28	18	18	112	137	119	18
GelC03G00710	32.3534	31.8704	31.9203	28.0494	28.7606	28.7953	29.2442	30.7304	29.9677	2.106	1.9819	1.1904	2.7966	2.9693	4.3975	2.2504	1.7909	2.423	1.1766	0.9672	0.7956	1.8679	2.2256	2.6202	12.2865	11.8939	11.3014	1075	1037	1078	1030	992	1253	1077	989	1056	60	55	35	84	88	127	62	52	69	29	27	21	51
GelC03G00714	1.5335	2.0506	1.7243	2.1144	2.2158	1.7843	1.0541	1.3947	1.7902	3.2361	2.7103	2.1455	2.7869	3.725	2.8984	2.1136	2.7993	2.0449	2.5595	3.0419	2.9873	1.644	2.295	1.8542	5.471	5.7388	5.0912	42	55	48	64	63	64	32	37	52	76	62	52	69	91	69	48	67	48	52	70	65	37
GelC03G00718	68.5593	72.842	71.4465	82.5808	74.9879	83.7738	84.9878	94.9713	86.0562	15.4196	15.2528	10.3091	22.139	21.4914	26.1693	34.6049	32.3296	33.1515	36.4617	38.2654	36.7249	21.5678	21.9422	24.4423	27.3117	27.5676	28.7251	1706	1775	1807	2271	1937	2730	2344	2289	2271	329	317	227	498	477	566	714	703	707	673	800	726	441
GelC03G00721	0.1062	1.6272	0.209	0.2884	0.7163	0.0811	0.5751	0.4387	0.2003	0.9911	1.2719	0	1.0576	0.7146	1.7111	1.0249	1.2157	0.7437	0.7161	0.3793	0.936	0.6464	0.6547	0.7707	3.8856	5.7248	5.4821	1	15	2	3	7	1	6	4	2	8	10	0	9	6	14	8	10	6	5	3	7	5
GelC03G00722	0.0443	0.0679	0.1199	0.1705	0.064	0.1523	0.07	0.0458	0.1881	0.2585	0.3582	0.1002	0.429	0.3727	0.3442	0.2406	0.2029	0.3232	0.3137	0.4748	0.4882	0.3641	0.3278	0.3618	0.183	0.1493	0.0608	4	6	11	17	6	18	7	4	18	20	27	8	35	30	27	18	16	25	21	36	35	27
GelC03G00724	13.4151	12.6701	13.9268	11.2696	11.1182	11.0732	13.9502	14.1753	14.149	17.243	15.7791	16.1921	19.4385	20.1419	17.3182	17.0523	18.3967	16.7551	16.2387	15.7234	15.0034	1.0156	0.8733	0.8377	44.6983	44.8307	42.4252	852	788	899	791	733	921	982	872	953	939	837	910	1116	1141	956	898	1021	912	765	839	757	53
GelC03G00725	1.3448	1.0952	1.4404	1.2939	0.5904	1.0789	1.2594	1.3182	1.2199	0.139	0.3261	0.2116	0.0942	0.1145	0.1371	0.1027	0.1948	0.2781	0.4819	0.8307	0.9428	0.2693	0.5036	0.2882	3.1936	2.5037	2.8224	79	63	86	84	36	83	82	75	76	7	16	11	5	6	7	5	10	14	21	41	44	13
GelC03G00726	5.069	5.0293	5.0816	4.2394	4.9447	4.0415	6.218	6.4385	5.9407	0	0	0	0.0177	0.0359	0.1472	0.0579	0.0183	0.0187	0.0431	0	0.0403	0.3114	0.3547	0.3287	2.8489	2.8545	2.6336	317	308	323	293	321	331	431	390	394	0	0	0	1	2	8	3	1	1	2	0	2	16
GelC03G00728	82.1531	83.1084	82.2689	90.0532	93.6783	91.0514	71.6865	74.7341	70.47	153.005	150.703	155.012	132.911	133.582	130.072	137.161	138.929	139.538	357.936	348.695	340.055	163.253	164.19	158.607	126.562	131.134	130.261	3533	3500	3596	4280	4182	5128	3417	3113	3214	5642	5413	5899	5167	5124	4862	4891	5221	5143	11418	12599	11618	5769
GelC03G00730	17.381	17.9858	17.8422	16.8946	15.6125	15.2533	16.257	16.9718	16.7308	19.1548	19.7515	19.1668	19.0348	18.2026	19.6801	20.0177	19.1766	20.9906	34.6302	32.4717	33.3375	43.8746	44.649	43.2777	19.5156	20.3766	19.6888	1199	1215	1251	1288	1118	1378	1243	1134	1224	1133	1138	1170	1187	1120	1180	1145	1156	1241	1772	1882	1827	2487
GelC03G00733	136.133	140.277	150.22	140.532	138.56	145.823	185.378	178.527	191.058	78.0057	82.0377	81.4714	70.2071	70.9806	72.3321	69.1418	65.0003	62.465	34.4503	33.1728	35.1103	2.0141	1.9039	2.4548	82.511	82.8241	80.9021	6169	6225	6919	7038	6518	8654	9311	7836	9182	3031	3105	3267	2876	2869	2849	2598	2574	2426	1158	1263	1264	75
GelC03G00734	126.01	124.667	129.774	126.107	116.296	127.315	136.45	132.28	138.028	516.761	512.019	511.462	423.271	431.858	426.336	515.59	517.7	500.412	446.039	452.536	453.271	22.4025	25.5611	22.3633	164.719	169.095	165.44	5839	5657	6112	6458	5594	7726	7008	5937	6783	20532	19816	20972	17730	17849	17171	19810	20963	19873	15331	17618	16686	853
GelC03G00736	814.205	844.512	865.82	731.673	730.065	748.799	909.312	932.663	930.532	164.552	174.114	170.044	136.435	138.578	157.974	170.271	178.588	166.523	236.16	238.972	220.5	136.599	128.786	121.551	967.583	972.931	984.852	9031	9173	9761	8969	8406	10877	11179	10020	10946	1565	1613	1669	1368	1371	1523	1566	1731	1583	1943	2227	1943	1245
GelC03G00737	1.6791	1.8223	1.6437	1.6262	1.9507	1.6783	2.3637	2.6394	2.5578	2.9766	2.9902	3.1751	3.5001	3.3392	3.1889	3.7599	3.9249	3.7459	3.9414	4.1827	4.0199	2.9983	2.9274	3.0709	1.772	1.7146	1.788	398	423	396	426	480	521	621	606	643	605	592	666	750	706	657	739	813	761	693	833	757	584
GelC03G00738	0.5839	0.6111	0.546	0.8952	0.953	0.8402	0.9884	1.0662	1.042	0.0281	0.0347	0.0164	0.016	0.0216	0.0722	0.0466	0.0497	0.0225	0.039	0.0115	0.0304	0.0176	0.0059	0	0.3758	0.2926	0.2649	121	124	115	205	205	228	227	214	229	5	6	3	3	4	13	8	9	4	6	2	5	3
GelC03G00740	8.7975	8.811	9.9872	7.6542	4.5634	4.6507	4.7318	7.3361	6.5406	8.287	8.1025	9.3683	9.5448	6.449	7.9805	9.9978	12.3906	8.4883	26.2295	32.8226	31.3048	10.7063	9.8004	8.592	7.3858	9.6872	9.1022	52	51	60	50	28	36	31	42	41	42	40	49	51	34	41	49	64	43	115	163	147	52
GelC03G00747	25.7123	28.3244	28.309	22.8822	25.6767	26.6815	29.6562	26.2057	27.1311	0.1648	0.0564	0.3193	0.2605	0.0528	0.7043	0.2272	0.1617	0.1648	0.0635	0	0.0593	0	0	0	6.5565	6.7146	7.0837	546	589	611	537	566	742	698	539	611	3	1	6	5	1	13	4	3	3	1	0	1	0
GelC03G00749	37.766	38.8944	39.2534	41.1908	40.0335	39.4152	42.1444	42.726	41.1485	14.9127	15.8735	14.5342	14.2274	16.0029	16.7642	19.5455	19.3401	18.3027	27.1273	25.513	25.5157	17.5517	19.9748	21.0948	14.4731	13.7997	13.3595	1524	1537	1610	1837	1677	2083	1885	1670	1761	516	535	519	519	576	588	654	682	633	812	865	818	582
GelC03G00750	3.8968	3.5814	3.0033	4.4075	3.3785	3.9674	3.1642	3.3527	2.9395	5.7566	5.521	6.0184	2.5864	2.4757	4.6328	4.7779	4.5336	4.3195	2.3641	1.3914	1.308	5.6908	2.7216	3.9266	6.5135	8.0209	8.272	60	54	47	75	54	80	54	50	48	76	71	82	36	34	62	61	61	57	27	18	16	72
GelC03G00754	16.5096	13.6617	13.3627	18.5446	16.9619	17.0468	9.2454	10.2858	10.6594	51.9772	50.1477	52.2031	56.9942	56.4406	52.071	52.4744	51.7922	45.976	166.217	151.974	150.384	104.368	114.171	112.648	24.3254	26.1599	23.6636	406	329	334	504	433	549	252	245	278	1096	1030	1136	1267	1238	1113	1070	1113	969	3032	3140	2938	2109
[truncated: 7,647 more rows]
[truncated: 70 more columns]
