# Supplementary material for: Integrated Omics Analysis Revealed the Differential Metabolism of Pigments in Three Varieties of Gastrodia elata Bl
Source: Int J Mol Sci. 2025 Dec 9;26(24):11839. doi: 10.3390/ijms262411839 (PMC12733335; doi:10.3390/ijms262411839)
Supplement: Supplementary file 1 [file ijms-26-11839-s001.zip › Table S2 The different expression of genes in phenylpropanoid-anthocyanin biosynthesis pathways.xlsx]

## Sheet: 940-44-FPKM-50
Table S2 The different expression of genes in phenylpropanoid-anthocyanin biosynthesis pathways
ID	LM-F1	LM-F2	LM-F3	HM-F1	HM-F2	HM-F3	WM-F1	WM-F2	WM-F3	LM-S1	LM-S2	LM-S3	HM-S1	HM-S2	HM-S3	WM-S1	WM-S2	WM-S3	Swissprot
GelC02G01892	6.5691	5.3037	5.6858	9.1344	7.7516	9.0155	36.6163	28.6236	29.7291	4.8117	5.2376	4.7616	9.3223	8.6606	12.4728	16.7446	27.6414	26.7328	PAL
GelC02G01897	1.1853	1.8328	1.0828	0.3064	0.2773	0.1681	2.704	10.8908	0.9899	1.1453	1.2772	1.3203	0.4495	0.6075	0.6234	0.7964	0.7363	1.1854	PAL
GelC03G00168	56.3762	59.969	61.8038	65.6865	66.6712	63.3614	74.4944	75.6945	77.9795	2710.78	2758.22	2787.89	2729.77	2739.04	2615.24	2014.29	2048.54	1991.11	PAL
GelC02G01898	0.037	0.0189	0.0546	0.184	0.2137	0.1129	1.0507	1.5268	0.6798	0.6899	0.0664	0.0836	0.1636	0.0829	0.0638	0.3567	0.4019	0.151	PAL
GelC05G00574	6.2846	6.296	7.8695	6.9143	7.9345	7.7253	5.0472	4.6205	5.2749	473.881	478.147	487.482	381.497	396.143	380.227	313.649	317.361	307.7	HCT
GelC01G00401	263.131	273.281	261.113	270.485	265.144	259.151	153.238	147.522	151.241	42.0544	45.3119	46.4097	164.137	159.807	151.517	52.4171	53.7736	56.8613	COMT
GelC05G01102	414.883	431.245	431.334	387.34	397.743	395.672	352.112	360.366	359.815	606.518	622.735	620.549	620.969	622.173	602.011	587.534	606.236	580.956	COMT
GelC05G01104	62.541	67.7265	65.5626	87.905	83.7062	79.3007	90.6222	89.6512	91.1452	8824.22	9025.37	8931.28	8368.56	8519.86	8196.4	8166.38	8410.13	8267.85	COMT
GelC07G00717	24.6405	27.9877	25.1504	34.2188	26.9103	29.3798	69.4277	72.7815	72.1875	42.2602	41.3344	39.3114	56.9937	60.4214	56.0917	97.8905	91.9804	93.3239	COMT
GelC03G01028	14.5353	14.0577	15.9061	26.2196	25.9087	27.3106	14.8908	13.322	14.8375	348.265	343.076	345.792	297.124	300.5	299.675	275.884	264.074	276.499	COMT
GelC06G00730	73.0151	73.1648	78.2775	68.8013	68.4664	77.0659	56.2376	55.8129	55.7566	4.9498	6.8472	4.1459	8.5545	7.4602	10.4281	11.4084	13.2535	10.6597	COMT
GelC05G01100	2.455	1.3844	2.2351	4.2106	4.5534	4.5326	3.5703	3.7073	2.764	2.6922	2.2813	2.4016	0.8107	1.1092	1.0539	1.9443	1.7191	2.0094	COMT
GelC04G00206	44.9479	46.43	45.0993	37.737	35.2405	33.49	34.3672	38.2538	35.9645	10.0742	8.5643	8.1394	5.0927	6.2991	6.4641	10.6266	11.1595	12.2449	CCR
GelC15G00275	29.9964	32.8439	28.8203	29.1536	31.7698	26.1709	24.093	24.0258	22.8186	15.1944	13.5775	14.2461	6.1634	7.5715	7.6404	10.7578	10.2077	11.0975	CCR
GelC01G00039	6.5599	6.6299	6.4098	7.196	6.3409	6.5014	7.1954	9.4862	7.6259	4.2182	3.0663	3.935	3.5289	4.181	4.549	4.2266	3.522	3.696	CCR
GelC01G00091	112.994	109.884	107.862	109.006	111.311	104.878	108.689	109.198	107.044	52.7044	48.2904	49.4154	47.6145	47.9772	49.8789	51.1961	51.7146	53.3835	CCR
GelC04G00825	169.438	163.647	181.124	160.852	162.196	167.826	151.883	158.12	158.131	665.859	682.437	699.81	702.021	691.883	684.668	474.753	474.734	474.393	CCR
GelC04G01145	22.1259	23.8916	22.8302	21.5172	21.1528	20.7023	25.153	25.8875	24.7735	7.5484	7.2901	7.5039	8.4327	8.0896	8.6048	5.9844	5.8704	7.7757	CCR
GelC07G00481	1.1212	1.0601	0.7354	1.3527	1.3601	0.8561	1.1989	0.8146	1.1355	1.9856	1.5413	1.4548	3.4453	4.1901	2.5799	4.5074	4.8471	3.5371	CCR
GelC02G01836	5.3253	6.6838	6.9922	7.8149	6.697	6.5801	7.4602	6.8975	8.7281	1868.54	1876.77	1881.09	1803.65	1809.54	1736.07	1133.73	1179.47	1141.81	F5H
GelC15G00171	4.4104	4.9059	5.6565	5.6298	7.0559	4.9313	5.4003	6.0984	5.5697	13.8695	10.6555	15.8423	9.0608	8.8298	8.3362	7.9785	10.3645	7.5353	F5H
GelC15G00173	10.6987	11.3018	9.4825	6.8849	7.2189	7.7292	7.8219	8.1176	7.4791	0.0538	0.1932	0.2085	0.1275	0.0517	0.1326	0.1112	0.1847	0.0807	F5H
GelC15G00806	7.55	6.4425	8.344	8.1418	6.3765	8.7661	7.6049	5.2322	6.729	5.3072	3.1577	4.5582	3.2607	4.5222	6.247	5.8624	5.2668	5.5511	4CL
GelC04G00786	1.9308	1.2744	1.4363	1.9175	1.4744	1.4743	1.4871	1.8475	1.3099	0.6865	0.7894	1.0644	1.0158	0.7656	0.6772	0.9655	0.97	0.9066	4CL
GelC01G00992	0.1608	0.3941	0.232	0.3201	0.3098	0.2456	0.2805	0.2546	0.3336	0.0125	0.0385	0.0727	0.3795	0.4207	0.37	0.0259	0.0981	0.05	4CL
GelC03G01279	49.0315	49.218	47.9533	44.3377	42.9167	43.9251	48.8348	46.6621	46.9406	0.4861	0.5365	0.5653	0.6802	0.7828	1.7385	1.4328	1.2879	1.2767	4CL
GelC15G00807	12.4329	12.5268	11.0906	13.1498	14.7982	12.9535	11.0676	11.4098	9.8476	10.7621	7.3437	7.9929	9.2913	6.7527	10.2354	13.3948	9.5483	12.1856	4CL
GelC04G00787	2.5055	2.4019	1.962	3.1925	2.0689	2.2646	1.8915	2.5868	2.9411	4.234	4.3468	4.8539	2.998	2.9811	4.0004	4.6251	4.8567	3.4008	4CL
GelC04G00359	1.8371	1.1408	1.783	2.6732	2.8459	3.6207	2.4638	2.6656	2.6686	0.2606	0.1189	0.3367	1.1809	0.835	1.3995	0.988	0.7102	0.6952	4CL
GelC03G01284	23.601	24.2486	24.6826	19.7315	20.1512	20.1253	29.2415	27.6975	27.0057	0.0846	0.0434	0	0.0802	0.1016	0.6256	0.1093	0.083	0.0423	4CL
GelC05G00275	4.1686	5.3352	5.7783	8.03	8.0671	7.9365	5.4994	5.6618	6.3589	1621.16	1673.19	1651.77	1876.64	1871.48	1808.47	1456.46	1498.11	1455.08	4CL
GelC04G00481	289.796	290.102	314.002	306.224	311.53	297.951	396.938	384.012	387.264	0.3986	0.8183	0.2317	0.5293	1.1494	8.9251	0.4534	0.2346	0.1196	CHS
GelC02G01596	0.2619	0.1671	0.2576	0.2962	0.3468	0.3249	0.5316	0.2366	0.1852	0.5726	0.5487	1.0357	1.1225	1.2477	1.6193	0.2369	0.4495	0.8784	F3H
GelC02G01607	110.111	112.777	124.354	126.904	125.266	120.394	170.927	164.819	169.317	5.0423	5.2976	4.9716	4.9786	6.8882	8.3195	29.9742	28.0654	27.8195	F3H
GelC05G00688	2.4644	1.9065	2.0206	3.0408	2.6618	2.5376	1.516	1.7733	1.8309	1.5677	1.6989	2.3208	2.3958	2.4281	3.0502	3.7827	3.3329	2.7012	F3'H
GelC13G00445	184.025	188.696	203.949	182.384	180.455	186.314	119.676	117.921	121.474	26.2007	28.0158	27.4731	43.9176	43.9744	45.5508	24.9475	26.752	27.0743	F3'H
GelC03G00446	16.7462	13.9128	14.8622	19.4855	18.3238	19.5948	17.0898	16.1147	14.0442	5.8313	6.2083	6.0989	10.8867	9.1649	12.1139	9.4759	8.7492	8.7356	F3'H
GelC06G00154	12.7956	13.8848	14.35	16.0014	15.4144	15.4207	76.1593	76.9187	79.1926	2.3054	2.2388	2.3848	9.2789	9.0746	11.187	10.5347	12.8084	13.4026	F3'H
GelC07G01086	78.2981	80.0901	81.5452	81.3526	81.8924	78.6	88.124	83.9016	90.483	21.3094	21.6398	20.2198	21.7815	20.3003	23.3933	24.8004	25.4571	26.226	F3'H
GelC05G00687	2.367	1.0177	3.0643	2.5927	2.2802	2.8538	1.5736	1.5434	0.5873	1.3076	1.4916	1.4078	0.8269	1.257	1.8633	2.8547	1.5682	3.1979	F3'H
GelC05G00691	10.0651	8.7353	9.4211	8.0291	8.753	8.0918	8.6009	8.0188	8.1663	7.5691	7.0573	7.2863	14.006	13.336	12.6326	9.5466	10.203	10.0556	F3'H
GelC02G01132	178.186	186.393	193.828	222.851	222.044	223.187	277.755	273.507	289.489	22.7147	25.7397	22.1644	22.2104	23.7349	23.6023	18.6464	20.35	18.8369	FLS
GelC07G00212	30.8961	33.9107	33.9936	23.9705	21.3969	23.568	56.5674	61.7317	58.5011	2.0767	2.2068	2.5065	2.5227	2.5217	3.4504	3.7675	4.2184	4.0825	ANR
GelC04G01503	0.9271	0.8557	0.7192	0.7905	0.8759	0.9938	1.142	1.2516	0.9582	1.6426	1.1953	1.6118	0.6903	0.6596	0.6358	1.2685	1.2649	0.7697	UGT
GelC05G01145	60.7766	60.2589	68.957	51.4819	53.0376	54.0378	70.0023	67.5316	74.4442	4.847	4.7506	4.4021	3.6363	3.8964	5.448	5.0297	4.6565	4.3086	UGT
GelC09G00739	1.5052	1.3834	1.3328	2.5197	1.8307	2.0545	1.3411	1.4569	1.2951	0.3072	0.3154	0.6166	0.3122	0.5485	0.5412	0.4311	0.366	0.4171	UGT
GelC09G00175	0.338	0.3451	0.3023	0.417	0.6512	0.305	0.5822	0.3807	0.3187	1.1109	1.214	0.9375	2.3113	2.2736	2.4745	5.0026	3.8677	4.2304	UGT
GelC05G00272	35.9795	34.6524	34.5757	38.1754	38.1171	40.0246	40.799	37.031	38.7125	11.0812	9.4171	10.002	13.2671	12.1744	13.1564	11.0105	12.5115	10.6959	UGT
GelC09G00059	6.9405	9.1986	9.7343	8.5249	9.7872	9.8551	7.754	7.44	6.99	13.5021	13.3311	15.5864	12.9378	10.5958	12.0626	17.0613	17.7097	18.2295	UGT
GelC09G00742	54.4147	54.2536	60.9059	60.9203	58.3961	64.0647	44.0761	39.9631	46.5919	110.592	115.779	121.469	106.724	105.093	100.772	72.2311	72.6314	68.4151	UGT
