# Supplementary material for: Integrated Omics Analysis Revealed the Differential Metabolism of Pigments in Three Varieties of Gastrodia elata Bl
Source: Int J Mol Sci. 2025 Dec 9;26(24):11839. doi: 10.3390/ijms262411839 (PMC12733335; doi:10.3390/ijms262411839)
Supplement: Supplementary file 1 [file ijms-26-11839-s001.zip › Table S3 Metabolome Profiling of anthocyanins in G. elata varieties.xlsx]

## Sheet: sheet1
Table S3 Metabolome Profiling of anthocyanins in G. elata varieties
Index	Compounds	LM-F1	LM-F2	LM-F3	HM-F1	HM-F2	HM-F3	WM-F1	WM-F2	WM-F3	LM-S1	LM-S2	LM-S3	HM-S1	HM-S2	HM-S3	WM-S1	WM-S2	WM-S3
Anthocyanidin_136	Cyanidin-rutinoside-rhamnoside	0.317915342	0.213923416	0.195107421	0.386579313	0.389044191	0.248116574	0.311241311	0.572877884	0.456356404	0	0	0	0	0	0	0	0	0
Anthocyanidin_125	Cyanidin-3-O-(6''-O-acetyl-2''-O-xylosyl)glucoside	0.0114688593	0.0138479751	0.0109404881	0	0	0	0.016133287	0.0154964598	0.022307677	0	0	0	0	0	0	0	0	0
Anthocyanidin_129	Cyanidin-glucuronide-glucuronide	0	0	0	0.010065277	0.00830175965	0.00954353688	0.0126448858	0.0109913484	0.00698888226	0	0	0	0	0	0	0	0	0
Anthocyanidin_11	Cyanidin-3-O-glucoside	0	0	0	0.187075045	0.127667067	0.129932395	0.116436346	0.0987183771	0.11188743	0.0570823482	0.0520488242	0.0609878872	0	0	0	0.0479929259	0.0472261297	0.0438324237
Anthocyanidin_223	Delphinidin-3-O-(2'''-O-p-coumaroyl)rutinoside	0.374582671	0.421952686	0.35904981	0	0	0	0.951531281	0.774120923	0.80718576	0	0	0	0	0	0	0	0	0
Anthocyanidin_26	Delphinidin-3-O-galactoside	0.0178322337	0.00979278268	0.0158372675	0.0136401826	0.0154915417	0.0131084655	0.0147722344	0.0123187152	0.014889638	0.0150417351	0.01173888	0.0152052621	0.0200591192	0.0229733467	0.0284319886	0.00797547652	0.00814400786	0.00913563776
Anthocyanidin_27	Delphinidin-3-O-glucoside	0.0162121622	0.0166782277	0.0128960592	0	0	0	0.0143780338	0.0153686754	0.01617142	0.017973312	0.016056955	0.0136829825	0.0226760507	0.0233749499	0.0280056761	0.00651668304	0.00918634578	0.0086970285
Anthocyanidin_227	Delphinidin-glucoside-feruloyl-xyloside	0.0203169714	0.0218682839	0.0119158632	0.0576634902	0.0529570086	0.0490896114	0.0290190665	0.0165977924	0.0201984885	0.0114907433	0.0083036668	0.00769821287	0.0245545948	0.0257741483	0.0281560916	0.00330687758	0.00418738703	0.00347339802
Anthocyanidin_214	Delphinidin-3-(6''-O-coumaroyl)galactoside)	0.0291081081	0.0346589816	0.0305439088	0.0770109192	0.0450687862	0.0528243458	0.0408655412	0.0268080748	0.0368536197	0.00927243037	0.00653788362	0.00524924543	0.0166871707	0.0247048096	0.0156463815	0	0	0
Anthocyanidin_253	Malvidin-3-O-(6''-O-feruloyl)galactoside	0.00195943164	0.00214107859	0.00233660732	0.00241949573	0.0023334933	0.00236691118	0.00238031778	0.00223462609	0.00214274065	0	0	0	0	0	0	0	0	0
Anthocyanidin_68	Pelargonidin-3-O-glucoside	0	0	0	0.0253255906	0.0150092581	0.0220352895	0.0147634558	0.0204134845	0.0150702267	0.0145764977	0.0138246114	0.0129736894	0	0	0	0	0	0
Anthocyanidin_273	Pelargonidin-3-O-(6''-O-malonyl)galactoside	0.00670242448	0.00847101043	0.0108505501	0.0190487195	0.0215094981	0.0126364195	0.00756965243	0.0118262729	0.0112508751	0.00484570226	0.00659121164	0.00795841938	0.00910828474	0.00575320641	0.00790673018	0.00456250737	0.00335630648	0.00629355165
Anthocyanidin_75	Peonidin	0.044213434	0.0449348436	0.0463440688	0.0304631725	0.0428430314	0.0410452022	0.040317577	0.0466620923	0.0360706046	0	0	0	0	0	0	0	0	0
Anthocyanidin_86	Peonidin-3-O-glucoside	0.0172878776	0.0107792502	0.0112319064	0	0	0	0.00979074479	0.0134411695	0.00990063644	0	0	0	0	0	0	0	0	0
Anthocyanidin_85	Peonidin-3-O-galactoside	0	0	0	0.0153023625	0.0176724855	0.0121955987	0.0176337438	0.012948031	0.0126019292	0	0	0	0	0	0	0	0	0
Anthocyanidin_98	Petunidin-3-O-glucoside	0.0132393879	0.0101543304	0.0182867373	0	0	0	0.0163670506	0.0148680788	0.0204013524	0	0	0	0	0	0	0	0	0
Anthocyanidin_93	Petunidin-3-O-(6-O-malonyl-beta-D-glucoside)	0.0116665938	0.00902738573	0.00656543309	0	0	0	0	0	0	0	0	0	0	0	0	0	0	0
Anthocyanidin_41	Quercetin-3-O-glucoside	125.768084	97.7963111	117.537508	118.088545	113.464507	116.653251	133.144191	141.197693	189.9465	0	0	0	0	0	0	0	0	0
Anthocyanidin_39	Naringenin	1.28206677	1.31201484	1.31634127	1.43308914	1.50487502	1.47077121	1.97882224	1.64526651	1.71365354	0.33684432	0.343399761	0.373808578	0.184209531	0.268887776	0.193285627	0.214943997	0.166963654	0.154914696
