# Supplementary material for: Integrated Omics Analysis Revealed the Differential Metabolism of Pigments in Three Varieties of Gastrodia elata Bl
Source: Int J Mol Sci. 2025 Dec 9;26(24):11839. doi: 10.3390/ijms262411839 (PMC12733335; doi:10.3390/ijms262411839)
Supplement: Supplementary file 1 [file ijms-26-11839-s001.zip › Table S4 The different expression of genes in carotenoids biosynthesis pathways.xlsx]

## Sheet: Table S4 
Table S4 The different expression of genes in carotenoids biosynthesis pathways
ID	LM-F1	LM-F2	LM-F3	HM-F1	HM-F2	HM-F3	WM-F1	WM-F2	WM-F3	LM-S1	LM-S2	LM-S3	HM-S1	HM-S2	HM-S3	WM-S1	WM-S2	WM-S3	genes
GelC03G00249	0.4164	0.7196	0.8666	47.7029	45.3562	44.3325	50.9043	49.4546	51.1489	0.8405	0.6328	0.6877	0.9035	0.7541	0.7739	1.1975	1.1913	1.3641	PSY
GelC05G01430	0.3224	0.523	0.3266	24.1629	23.7623	23.1058	12.6646	13.4217	12.2931	0.216	0.2661	0.3767	0.9014	0.5398	1.1079	0.5807	0.8477	1.1668	PSY
GelC02G01883	0.1286	0.3566	0.1989	25.0633	28.0009	23.7327	25.6076	27.4595	26.4763	0.3215	0.7041	0.7684	0.305	0.206	0.2749	3.8122	2.1031	2.1014	CCD7
GelC07G00364	0.1571	0.1604	0.1545	7.848	6.1829	6.3579	8.4512	6.4473	5.3977	0.4239	0.3436	0.1513	0.6349	0.5791	0.7483	0.6921	0.81	0.5804	CCD7
GelC05G00845	10.0899	10.4714	9.488	10.1076	10.1499	10.2518	7.7362	7.5673	7.5315	0.9954	0.7835	0.9431	2.7277	2.2541	2.5204	1.6927	1.986	1.7151	ABA2 (SDR2)
GelC18G00215	0.9561	1.2926	1.4309	4.8744	4.9391	5.8094	5.4571	5.5129	4.8791	1.6922	1.6259	1.2613	3.7247	2.8781	4.0664	1.5031	1.4901	1.9752	CCD7
GelC01G01669	6.5917	9.3883	6.8267	0.1663	0.1062	0.1544	0.2321	0.2846	0.2946	0.1728	0.1935	0.213	0.149	0.1661	0.2014	0.0162	0.1541	0.0943	NCED
GelC04G00073	0.8612	1.0337	1.0554	2.5481	2.6123	2.5751	3.2308	3.6253	3.1799	0.4053	0.2713	0.3586	1.404	1.0502	1.4949	1.5306	1.3313	1.5337	CYP707A (ABAH2)
GelC18G00006	21.2965	19.6292	20.2241	15.4372	13.5071	13.4449	11.6996	13.5555	10.4125	6.1151	5.6865	7.1277	11.3906	10.3089	10.2292	7.8358	6.7829	8.8224	CrtZ (BCH2)
GelC09G00839	21.726	21.0827	21.2338	0.7536	0.8023	0.8194	0.7225	0.6449	0.6645	0.4579	0.141	0	4.3437	3.2136	4.5176	0.663	0.1797	0.6414	ABA2 (SDR2)
GelC01G01668	77.9962	73.992	71.0515	73.962	75.6013	71.0308	71.1323	72.8486	70.5677	49.4348	47.7913	54.6333	47.5405	49.8626	48.2547	79.955	78.7187	70.4993	CCD8
GelC03G01561	1.32	0.9963	0.8093	15.26	14.4886	15.0316	17.6631	17.2629	17.1245	33.2383	31.2935	32.6363	33.875	32.9005	34.318	28.3795	26.8889	30.6372	PDS (crtP)
GelC10G00571	13.7376	14.4836	12.4594	1.281	0.8662	1.1978	1.3981	1.2246	1.2266	0.9519	0.8048	1.0852	1.0755	1.0901	1.2291	2.2438	2.2252	1.9888	CYP707A (ABAH3)
GelC03G01560	52.7008	49.6561	51.9054	1.1756	1.2699	1.0355	0.4449	0.3721	0.4382	1.4329	1.3579	1.7088	3.1364	3.2847	3.1533	1.5102	1.9467	1.599	AL1 (CrtISO)
GelC08G00195	4.9381	5.4287	5.3466	3.497	2.7501	2.3752	0.6804	0.5283	0.546	4.653	3.323	2.5484	1.5351	2.9172	3.1932	3.5564	1.3895	2.2264	PDS (crtP)
GelC12G00858	18.6939	15.5976	17.9437	1.1894	1.2808	1.3498	1.2541	1.2791	1.4104	9.1783	9.2117	8.7608	10.3821	8.9813	9.1084	8.9671	9.7317	9.9501	DWARF27
GelC08G00121	2.5727	2.3609	2.7193	0.1421	0.4161	0.0899	0.0354	0.0811	0	2.4125	2.7681	2.2787	3.2883	3.3326	3.7199	1.9916	1.8102	2.1094	NCED
