# Supplementary material for: Integrated Omics Analysis Revealed the Differential Metabolism of Pigments in Three Varieties of Gastrodia elata Bl
Source: Int J Mol Sci. 2025 Dec 9;26(24):11839. doi: 10.3390/ijms262411839 (PMC12733335; doi:10.3390/ijms262411839)
Supplement: Supplementary file 1 [file ijms-26-11839-s001.zip › Table S5 Metabolome Profiling of carotenoids in G. elata varieties.xlsx]

## Sheet: caro
Table S5 Metabolome Profiling of carotenoids in G. elata varieties
Compounds	Class	LM-F1	LM-F2	LM-F3	HM-F1	HM-F2	HM-F3	WM-F1	WM-F2	WM-F3	LM-S1	LM-S2	LM-S3	HM-S1	HM-S2	HM-S3	WM-S1	WM-S2	WM-S3
lycopene	carotenes	0	0	0	0.154413108	0.173763971	0.157997002	0.154577145	0.176530758	0.164966401	0	0	0	0	0	0	0	0	0
α-carotene	carotenes	0	0	0	0.164102539	0.168523979	0.184011793	0.206930693	0.222704178	0.210783284	0	0	0	0	0	0	0.0937091189	0.0943435262	0.0940515643
γ-carotene	carotenes	0.111669806	0.112754055	0.124987449	0.132057272	0.145384859	0.145644613	0.115911097	0.127285954	0.112300924	0	0	0	0.0884567481	0.0959274083	0.0956106476	0.0949936514	0.0860673505	0.0904915025
(E/Z)-phytoene	carotenes	1.74328391	1.95776561	1.63214372	3.945247	3.48842648	3.87271637	4.70330033	4.45032543	3.71839563	0.506060311	0.555102245	0.481990851	1.9699199	1.83486365	1.925735	1.40532705	1.47164699	1.68994399
β-carotene	carotenes	4.08595472	3.86023925	3.79050607	2.27831136	2.37499009	2.5448331	2.39302805	2.38605921	2.2548509	2.69282101	2.76936648	2.36903341	0.657352823	0.703480479	0.624328566	0.553628319	0.512963035	0.60888567
violaxanthin-myristate-palmitate	xanthophylls	0.311404528	0.298807786	0.252811741	0.196654202	0.191136544	0.208452928	0.319455446	0.304329204	0.280041999	0.0808400778	0.0927582197	0.100527247	0	0	0	0.0435958061	0.0387364041	0.0386846273
8'-apo-beta-carotenal	xanthophylls	0	0	0	0.0217258414	0.0228602854	0.0261503098	0.027564769	0.030656519	0.0280140697	0	0	0	0.0101007008	0.0105309398	0.0104309098	0.0111695267	0.0108507451	0.011621881
α-cryptoxanthin	xanthophylls	0	0	0	0.139397953	0.130034086	0.152442335	0.17023618	0.161596263	0.149321294	0	0	0	0.0615394473	0.0620600353	0.0613913389	0.0537743363	0.0614927424	0.0798526458
zeaxanthin dimyristate	xanthophylls	0.0347597676	0.0333148824	0.0314366397	0.0235900413	0.0243032105	0.0260921447	0.0245950908	0.0200418854	0.0202581688	0.00839632296	0.01078751	0.0108706643	0	0	0	0	0	0
antheraxanthin dipalmitate	xanthophylls	0.0269318774	0.0200930454	0.0260010121	0.0189428262	0.0226825208	0.0149023986	0.0238135314	0.0213837917	0.0273160437	0.00731589494	0.00689228148	0.0120651551	0	0	0	0	0	0
rubixanthin palmitate	xanthophylls	0.0379521138	0.030262571	0.0354184211	0.0402969888	0.0418543401	0.0424115531	0.0539257426	0.0475481839	0.0461192776	0	0	0	0	0	0	0.0149230088	0.0119937101	0.0149410004
violaxanthin palmitate	xanthophylls	0.639276698	0.609306569	0.430947368	0.34344814	0.388579073	0.412784329	0.751206683	0.780426202	0.685701386	0	0	0	0	0	0	0	0	0
zeaxanthin palmitate	xanthophylls	0	0	0	0.0697222988	0.0780659929	0.0733643814	0.0755748762	0.0750027294	0.0652412852	0	0	0	0	0	0	0.0621854559	0.0580278692	0.0621859791
violaxanthin dipalmitate	xanthophylls	0.206912442	0.189580292	0.202017004	0.173763629	0.185241776	0.199732161	0.271163366	0.217866891	0.23101848	0	0	0	0	0	0	0	0	0
β-cryptoxanthin palmitate	xanthophylls	0.129987177	0.114126318	0.139283401	0.1295741	0.11870432	0.117565261	0.168729992	0.179317447	0.149941621	0	0	0	0	0	0	0	0	0
β-cryptoxanthin oleate	xanthophylls	0.0282630735	0.0264186942	0.0320236842	0.0164126156	0.0250606421	0.0166885669	0.0330577558	0.0275206802	0.0356845863	0	0	0	0	0	0	0	0	0
zeaxanthin	xanthophylls	0.411212182	0.425379157	0.450601215	0	0	0	0	0	0	0	0	0	0	0	0	0	0	0
violaxanthin dioleate	xanthophylls	0	0	0	0	0	0	0.0225992162	0.0226069704	0.0221927761	0	0	0	0	0	0	0	0	0
violaxanthin myristate	xanthophylls	1.60692847	1.51614152	1.55590688	1.31938792	1.28930044	1.27544074	1.57484117	1.68970187	1.36834523	0.293149805	0.315563352	0.255312251	0.305430517	0.300568962	0.28613826	0.396465948	0.397075673	0.467699884
antheraxanthin	xanthophylls	0.632159888	0.619815491	0.648410931	2.33389097	2.3948474	2.36991805	3.12025578	3.54383792	2.63391432	0.0183064786	0.0185743184	0.0194283811	0.731984381	0.764983324	0.681046881	0.826333205	0.739200697	0.890202781
violaxanthin	xanthophylls	41.271689	38.3175182	38.9906883	28.5089549	29.2873563	29.8672796	41.6014851	42.5248793	37.8773625	2.18597276	2.35246592	1.96402546	1.5360012	1.57515794	1.58706198	1.76673721	1.85199729	2.07226728
neoxanthin	xanthophylls	2.0513324	1.88694647	2.03635628	1.89925212	1.99322235	1.89504897	1.62963284	1.6630611	1.49853843	0.372159533	0.391852446	0.357505967	0.303490188	0.310678831	0.287151371	0.295305887	0.266450552	0.249480494
β-cryptoxanthin	xanthophylls	0.254053296	0.248635442	0.249724696	0.234384964	0.228959572	0.320069958	0.358535479	0.319321856	0.258679126	0.125472179	0.102015036	0.104456444	0.143146376	0.118289582	0.139322408	0.134979608	0.13853474	0.162233102
violaxanthin laurate	xanthophylls	0.664670407	0.594355231	0.629439271	0.662438496	0.720820452	0.762592445	0.694764851	0.731163132	0.639542209	0.121404669	0.126893745	0.106760143	0.183294553	0.183987247	0.189725268	0.21769142	0.213518483	0.249387795
violaxanthin dilaurate	xanthophylls	2.60657183	2.23722628	2.31394737	2.38325133	2.24183512	2.51075355	1.62569101	1.6038925	1.56115288	1.47452529	1.49403168	1.33445704	1.12474169	1.23199333	1.10963449	1.51037899	1.59206309	1.8538007
violaxanthin-myristate-caprate	xanthophylls	2.44756562	2.25969181	2.41941296	2.20373942	2.16745937	2.32536478	1.4835953	1.45486248	1.37559009	1.54926459	1.75077987	1.5982498	1.12270725	1.14499313	1.05297179	1.6885706	1.45148055	1.65768443
violaxanthin-myristate-laurate	xanthophylls	5.95017031	5.55158151	5.11637652	4.77880339	4.61563615	4.88141115	4.06342822	4.50438799	3.84632507	3.3894358	3.62201283	3.5958035	1.75875651	2.22623112	1.92832141	3.28272412	2.69100058	3.25546543
violaxanthin dimyristate	xanthophylls	0.422119816	0.474065288	0.307437247	0.349736272	0.333474039	0.395094943	0.435233086	0.388935545	0.384739605	0.258116732	0.353706897	0.285694113	0.163533841	0.134488326	0.150816647	0.215267411	0.186086898	0.225252993
violaxanthin-myristate-oleate	xanthophylls	0.0513059507	0.0415131792	0.0390512146	0.0405965361	0.0377314705	0.0349604237	0.0580026815	0.0649832039	0.058049139	0.0283389105	0.0464378508	0.0317838107	0.0203430116	0.0204155386	0.0188701033	0.0238734129	0.024409909	0.0245417149
β-cryptoxanthin laurate	xanthophylls	0.407569625	0.389032847	0.356661943	0.366957292	0.387730876	0.37586648	0.356941007	0.343441109	0.321784964	0.0984684825	0.104559342	0.0905415672	0.109315378	0.10466961	0.095189114	0.101350327	0.094363654	0.123304751
β-cryptoxanthin myristate	xanthophylls	0.232558605	0.218941606	0.214040486	0.228695139	0.231795482	0.231395163	0.283584983	0.299748058	0.206148257	0.0548881323	0.0499793504	0.0581497613	0.0463285943	0.0436847165	0.0465623758	0.0466035013	0.0485074511	0.0509339513
capsanthin	xanthophylls	0.060841114	0.0619081509	0.0612718623	0.543513088	0.598446294	0.550281831	0.757444307	0.754421583	0.595860983	0.0490774319	0.0505685646	0.0500334129	0.298344013	0.300670983	0.305228447	0.432060408	0.378316238	0.453893395
