# Supplementary material for: Integrated Omics Analysis Revealed the Differential Metabolism of Pigments in Three Varieties of Gastrodia elata Bl
Source: Int J Mol Sci. 2025 Dec 9;26(24):11839. doi: 10.3390/ijms262411839 (PMC12733335; doi:10.3390/ijms262411839)
Supplement: Supplementary file 1 [file ijms-26-11839-s001.zip › Table S6 The co-expressed network of mian modules.xlsx]

## Sheet: 总表
Table S6 The co-expressed network of main modules
geneID	moduleColors	kTotal	kWithin	kOut	kDiff	LM-F1	LM-F2	LM-F3	HM-F1	HM-F2	HM-F3	WM-F1	WM-F2	WM-F3	chr	start	end	strand	gene_name	gene_description	KEGG	KEGG pathway	NR	Swissprot	Tremble	KOG	GO	Pfam	TF-Family	TF-Category	TF-Classification
GelC01G00015	red	572.967474049062	178.416087460259	394.551386588803	-216.135	7.4554	8.3383	11.5267	18.2464	14.1589	13.1749	13.2607	14.1482	15.5328	GWHBDNU00000001	1025004	1025582	+	GelC01G00015	--	K01510 apyrase [EC:3.6.1.5] | (RefSeq) probable apyrase 6 isoform X1 (A)	ko00230: Purine metabolism; ko00240: Pyrimidine metabolism; ko01100: Metabolic pathways; ko01110: Biosynthesis of secondary metabolites; ko01232: Nucleotide metabolism	hypothetical protein IEQ34_020076 [Dendrobium chrysotoxum]	DMP4_ARATH RecName: Full=Protein DMP4 {ECO:0000303|PubMed:20712629}; Short=AtDMP4 {ECO:0000303|PubMed:20712629};	A0A2I0WV64_9ASPA SubName: Full=Uncharacterized protein {ECO:0000313|EMBL:PKU79555.1};	--	GO:0016021,integral component of membrane; GO:0009705,plant-type vacuole membrane; GO:0009838,abscission; GO:0010256,endomembrane system organization; GO:0090693,plant organ senescence; GO:0007275,multicellular organism development; GO:0008150,biological_process; GO:0032501,multicellular organismal process; GO:0032502,developmental process; GO:0048856,anatomical structure development; GO:0009987,…	PF05078.15:Protein of unknown function (DUF679)	--	--	--
GelC01G00034	red	398.705782848943	81.8091514319343	316.896631417008	-235.087	13.5113	13.591	12.7821	14.8119	15.1017	14.9906	12.9456	15.0523	14.4825	GWHBDNU00000001	1582341	1634471	+	GelC01G00034	--	K00652 8-amino-7-oxononanoate synthase [EC:2.3.1.47] | (RefSeq) hypothetical protein (A)	ko00780: Biotin metabolism; ko01100: Metabolic pathways; ko01240: Biosynthesis of cofactors	hypothetical protein IEQ34_021303 [Dendrobium chrysotoxum]	--	A0A2I0W5K9_9ASPA RecName: Full=tRNA-uridine aminocarboxypropyltransferase {ECO:0000256|ARBA:ARBA00012386}; EC=2.5.1.25 {ECO:0000256|ARBA:ARBA00012386};	--	GO:0016432,tRNA-uridine aminocarboxypropyltransferase activity; GO:0008033,tRNA processing; GO:0003674,molecular_function; GO:0003824,catalytic activity; GO:0016740,transferase activity; GO:0016765,transferase activity, transferring alkyl or aryl (other than methyl) groups; GO:0140098,catalytic activity, acting on RNA; GO:0140101,catalytic activity, acting on a tRNA; GO:0140640,catalytic activity…	PF03942.18:DTW domain	--	--	--
GelC01G00055	red	767.316656321845	158.981605820892	608.335050500952	-449.353	0.3469	0.4871	0.2987	1.3734	0.7102	1.2914	1.0564	1.2536	1.881	GWHBDNU00000001	2603717	2605373	-	GelC01G00055	--	K23222 nuclease HARBI1 [EC:3.1.-.-] | (RefSeq) uncharacterized LOC107788612 (A)	--	uncharacterized protein LOC110103944 isoform X2 [Dendrobium catenatum]	--	A0A2I0VEG8_9ASPA RecName: Full=DDE Tnp4 domain-containing protein {ECO:0000259|Pfam:PF13359};	Predicted transposase	GO:0005634,nucleus; GO:0046872,metal ion binding; GO:0004518,nuclease activity; GO:0003674,molecular_function; GO:0005488,binding; GO:0043167,ion binding; GO:0043169,cation binding; GO:0003824,catalytic activity; GO:0016787,hydrolase activity; GO:0016788,hydrolase activity, acting on ester bonds; GO:0005575,cellular_component; GO:0005622,intracellular anatomical structure; GO:0043226,organelle; G…	PF13359.9:DDE superfamily endonuclease	--	--	--
GelC01G00077	red	618.513034894803	174.756491106542	443.756543788261	-269	1.3271	1.6498	1.9869	2.6627	2.5291	2.2911	2.8372	1.9659	2.802	GWHBDNU00000001	3668561	3673267	-	GelC01G00077	--	--	--	hypothetical protein KFK09_026587 [Dendrobium nobile]	--	A0A2I0VZK3_9ASPA SubName: Full=Uncharacterized protein {ECO:0000313|EMBL:PKU68840.1};	--	--	PF15188.9:Coiled-coil domain-containing protein 167	--	--	--
GelC01G00103	red	780.436098512676	209.029944180412	571.406154332263	-362.376	0.6515	1.5968	1.3461	3.4782	3.0754	2.7362	2.1749	2.2198	2.6417	GWHBDNU00000001	4860697	4861327	+	GelC01G00103	--	--	--	uncharacterized protein LOC110019129 isoform X3 [Phalaenopsis equestris]	IBL1_ARATH RecName: Full=Transcription factor IBH1-like 1 {ECO:0000303|PubMed:24505057}; Short=AtIBL1 {ECO:0000303|PubMed:24505057}; AltName: Full=BHLH transcription factor eta; Short=bHLH eta {ECO:0000312|EMBL:CAE09173.1}; AltName: Full=Basic helix-loop-helix protein 159; Short=AtbHLH159 {ECO:0000303|PubMed:14600211}; Short=bHLH 159; AltName: Full=bHLH transcription factor bHLH159;	A0A2I0VT06_9ASPA SubName: Full=Uncharacterized protein {ECO:0000313|EMBL:PKU66534.1};	--	GO:0005634,nucleus; GO:0003700,DNA-binding transcription factor activity; GO:0046983,protein dimerization activity; GO:0000976,transcription cis-regulatory region binding; GO:0009742,brassinosteroid mediated signaling pathway; GO:0009740,gibberellic acid mediated signaling pathway; GO:0040008,regulation of growth; GO:0003674,molecular_function; GO:0140110,transcription regulator activity; GO:0005…	--	--	--	--
GelC01G00134	red	1233.34843098921	219.387881935561	1013.96054905365	-794.573	128.696	129.027	127.422	133.149	133.46	136.373	139.576	138.129	135.654	GWHBDNU00000001	5746286	5774179	-	GelC01G00134	--	K15925 alpha-D-xyloside xylohydrolase [EC:3.2.1.177] | (RefSeq) alpha-xylosidase 1 (A)	--	hypothetical protein IEQ34_021253 [Dendrobium chrysotoxum]	XYL1_ARATH RecName: Full=Alpha-xylosidase 1; EC=3.2.1.177; Flags: Precursor;	A0A2I0WFZ1_9ASPA SubName: Full=Alpha-xylosidase 1 {ECO:0000313|EMBL:PKU74552.1};	Maltase glucoamylase and related hydrolases, glycosyl hydrolase family 31	GO:0048046,apoplast; GO:0005739,mitochondrion; GO:0009505,plant-type cell wall; GO:0009506,plasmodesma; GO:0061634,alpha-D-xyloside xylohydrolase; GO:0046556,alpha-L-arabinofuranosidase activity; GO:0030246,carbohydrate binding; GO:0004553,hydrolase activity, hydrolyzing O-glycosyl compounds; GO:0009044,xylan 1,4-beta-xylosidase activity; GO:0080176,xyloglucan 1,6-alpha-xylosidase activity; GO:00…	PF01055.29:Glycosyl hydrolases family 31	--	--	--
GelC01G00148	red	966.571024094203	296.013581987681	670.557442106522	-374.544	39.0637	40.4053	40.2621	47.9176	47.039	48.736	46.2152	44.4936	45.2705	GWHBDNU00000001	6009531	6010835	-	GelC01G00148	--	K01193 beta-fructofuranosidase [EC:3.2.1.26] | (RefSeq) beta-fructofuranosidase, insoluble isoenzyme 3-like (A)	ko00052: Galactose metabolism; ko00500: Starch and sucrose metabolism; ko01100: Metabolic pathways; ko01110: Biosynthesis of secondary metabolites	hypothetical protein IEQ34_021224 [Dendrobium chrysotoxum]	Y3720_ARATH RecName: Full=UPF0481 protein At3g47200;	A0A2I0ASV4_9ASPA SubName: Full=UPF0481 protein {ECO:0000313|EMBL:PKA58633.1};	--	GO:0016021,integral component of membrane; GO:0005886,plasma membrane; GO:0005575,cellular_component; GO:0016020,membrane; GO:0031224,intrinsic component of membrane; GO:0110165,cellular anatomical entity; GO:0071944,cell periphery	PF03140.18:Plant protein of unknown function	--	--	--
GelC01G00188	red	900.880397882605	245.383893806195	655.49650407641	-410.113	31.2329	28.682	30.8136	33.2528	34.0763	33.1747	34.7747	34.4783	33.5748	GWHBDNU00000001	7646582	7650596	+	GelC01G00188	--	K14494 DELLA protein | (RefSeq) DELLA protein GAI-like (A)	ko04075: Plant hormone signal transduction	scarecrow-like protein 9-like isoform X3 [Cymbidium sinense]	SCL9_ARATH RecName: Full=Scarecrow-like protein 9; Short=AtSCL9; AltName: Full=GRAS family protein 13; Short=AtGRAS-13;	A0A515HGH3_9ASPA SubName: Full=Scarecrow-like protein 9-like isoform X3 {ECO:0000313|EMBL:QDL88530.1};	--	GO:0005634,nucleus; GO:0003700,DNA-binding transcription factor activity; GO:0043565,sequence-specific DNA binding; GO:0006355,regulation of DNA-templated transcription; GO:0003674,molecular_function; GO:0140110,transcription regulator activity; GO:0003676,nucleic acid binding; GO:0003677,DNA binding; GO:0005488,binding; GO:0097159,organic cyclic compound binding; GO:1901363,heterocyclic compound…	PF03514.17:GRAS domain family	GRAS	TF	GRAS
GelC01G00194	red	440.299401364199	98.3056479642708	341.993753399928	-243.688	25.3141	23.8335	24.5549	27.9183	26.1824	26.031	26.3031	25.0873	25.7313	GWHBDNU00000001	7899854	7914192	-	GelC01G00194	--	K06041 arabinose-5-phosphate isomerase [EC:5.3.1.13] | (RefSeq) probable arabinose 5-phosphate isomerase isoform X1 (A)	ko01100: Metabolic pathways; ko01250: Biosynthesis of nucleotide sugars	putative arabinose 5-phosphate isomerase [Apostasia shenzhenica]	SETH3_ARATH RecName: Full=Probable arabinose 5-phosphate isomerase; Short=API; EC=5.3.1.13; AltName: Full=CBS domain-containing protein CBSSIS1;	A0A2I0A7C4_9ASPA SubName: Full=Putative arabinose 5-phosphate isomerase {ECO:0000313|EMBL:PKA51449.1}; EC=5.3.1.13 {ECO:0000313|EMBL:PKA51449.1};	--	GO:0019146,arabinose-5-phosphate isomerase activity; GO:0005524,ATP binding; GO:1901135,carbohydrate derivative metabolic process; GO:0005975,carbohydrate metabolic process; GO:0003674,molecular_function; GO:0003824,catalytic activity; GO:0016853,isomerase activity; GO:0016860,intramolecular oxidoreductase activity; GO:0016861,intramolecular oxidoreductase activity, interconverting aldoses and ke…	PF01380.25:SIS domain	--	--	--
GelC01G00198	red	503.106377569132	102.436708216925	400.669669352207	-298.233	4.9093	3.9674	4.3823	5.5159	5.1208	5.2631	5.0306	4.7328	4.8437	GWHBDNU00000001	8120898	8123499	-	GelC01G00198	--	--	--	hypothetical protein KFK09_000841 [Dendrobium nobile]	LRP1_ARATH RecName: Full=Protein LATERAL ROOT PRIMORDIUM 1;	A0A835U8M6_VANPL SubName: Full=Uncharacterized protein {ECO:0000313|EMBL:KAG0452482.1};	--	GO:0005634,nucleus; GO:0003677,DNA binding; GO:0003700,DNA-binding transcription factor activity; GO:0046872,metal ion binding; GO:0042803,protein homodimerization activity; GO:0048653,anther development; GO:0009851,auxin biosynthetic process; GO:0009734,auxin-activated signaling pathway; GO:0009555,pollen development; GO:0045893,positive regulation of DNA-templated transcription; GO:0009733,resp…	PF05142.15:Domain of unknown function (DUF702)	SRS	TF	SRS
GelC01G00216	red	216.96097411602	23.9704509517553	192.990523164264	-169.02	3.1941	2.9461	4.5618	4.5684	3.5733	4.0912	5.0199	3.2977	4.372	GWHBDNU00000001	9092873	9093271	-	GelC01G00216	--	K22395 cinnamyl-alcohol dehydrogenase [EC:1.1.1.195] | (RefSeq) berberine bridge enzyme-like 15 (A)	ko00940: Phenylpropanoid biosynthesis; ko01100: Metabolic pathways; ko01110: Biosynthesis of secondary metabolites	berberine bridge enzyme-like 23 [Dendrobium catenatum]	BBE18_ARATH RecName: Full=Berberine bridge enzyme-like 18 {ECO:0000303|PubMed:26037923}; Short=AtBBE-like 18 {ECO:0000303|PubMed:26037923}; EC=1.1.1.- {ECO:0000250|UniProtKB:O64743}; Flags: Precursor;	A0A2I0V8J5_9ASPA SubName: Full=Tetrahydrocannabinolic acid synthase {ECO:0000313|EMBL:PKU59722.1};	--	GO:0005576,extracellular region; GO:0009505,plant-type cell wall; GO:0071949,FAD binding; GO:0016491,oxidoreductase activity; GO:0000166,nucleotide binding; GO:0003674,molecular_function; GO:0005488,binding; GO:0036094,small molecule binding; GO:0043167,ion binding; GO:0043168,anion binding; GO:0050660,flavin adenine dinucleotide binding; GO:0097159,organic cyclic compound binding; GO:1901265,nuc…	PF01565.26:FAD binding domain	--	--	--
GelC01G00217	red	353.96950379311	82.0231719684835	271.946331824627	-189.923	8.5195	9.4057	9.4532	9.9762	10.3546	9.6987	9.3391	9.563	10.1353	GWHBDNU00000001	9095089	9102511	+	GelC01G00217	--	K14674 TAG lipase / steryl ester hydrolase / phospholipase A2 / LPA acyltransferase [EC:3.1.1.3 3.1.1.13 3.1.1.4 2.3.1.51] | (RefSeq) triacylglycerol lipase SDP1-like (A)	ko00100: Steroid biosynthesis; ko00561: Glycerolipid metabolism; ko00564: Glycerophospholipid metabolism; ko00565: Ether lipid metabolism; ko00590: Arachidonic acid metabolism; ko00591: Linoleic acid metabolism; ko00592: alpha-Linolenic acid metabolism; ko01100: Metabolic pathways; ko01110: Biosynthesis of secondary metabolites	hypothetical protein IEQ34_000381 [Dendrobium chrysotoxum]	SDP1_ARATH RecName: Full=Triacylglycerol lipase SDP1 {ECO:0000303|PubMed:16473965}; EC=3.1.1.3 {ECO:0000269|PubMed:16473965}; AltName: Full=Protein SUGAR-DEPENDENT 1 {ECO:0000303|PubMed:16473965};	A0A2I0XDR5_9ASPA SubName: Full=Triacylglycerol lipase SDP1 {ECO:0000313|EMBL:PKU86061.1};	Predicted esterase of the alpha-beta hydrolase superfamily	GO:0016020,membrane; GO:0012511,monolayer-surrounded lipid storage body; GO:0005777,peroxisome; GO:0004806,triglyceride lipase activity; GO:0006071,glycerol metabolic process; GO:0019433,triglyceride catabolic process; GO:0006641,triglyceride metabolic process; GO:0003674,molecular_function; GO:0003824,catalytic activity; GO:0016298,lipase activity; GO:0016787,hydrolase activity; GO:0016788,hydro…	PF11815.11:Domain of unknown function (DUF3336)	--	--	--
GelC01G00228	red	720.74320779012	198.170506747711	522.572701042409	-324.402	56.107	59.8754	52.9915	62.4566	62.1109	65.3145	65.4676	63.4929	64.3437	GWHBDNU00000001	9694184	9695492	-	GelC01G00228	--	--	--	uncharacterized protein LOC110113006 isoform X1 [Dendrobium catenatum]	--	A0A2I0W7L2_9ASPA SubName: Full=Uncharacterized protein {ECO:0000313|EMBL:PKU71649.1};	--	--	--	--	--	--
GelC01G00231	red	1340.73822192598	300.380743193487	1040.35747873249	-739.977	7.1784	6.4688	7.5409	12.3955	12.4804	10.6242	13.9593	13.1541	14.4139	GWHBDNU00000001	9905288	9917765	-	GelC01G00231	--	K25108 licheninase [EC:3.2.1.73] | (RefSeq) glucan endo-1,3-beta-glucosidase-like (A)	--	hypothetical protein IEQ34_000174 [Dendrobium chrysotoxum]	E13F_HORVU RecName: Full=Putative glucan endo-1,3-beta-glucosidase GVI; EC=3.2.1.39; AltName: Full=(1->3)-beta-glucan endohydrolase GVI; AltName: Full=(1->3)-beta-glucanase isoenzyme GVI; AltName: Full=Beta-1,3-endoglucanase GVI; Flags: Precursor; Fragment;	A0A2I0XDW2_9ASPA SubName: Full=Glucan endo-1,3-beta-glucosidase GVI {ECO:0000313|EMBL:PKU86084.1};	--	GO:0042973,glucan endo-1,3-beta-D-glucosidase activity; GO:0005975,carbohydrate metabolic process; GO:0006952,defense response; GO:0003674,molecular_function; GO:0003824,catalytic activity; GO:0004553,hydrolase activity, hydrolyzing O-glycosyl compounds; GO:0008422,beta-glucosidase activity; GO:0015926,glucosidase activity; GO:0016787,hydrolase activity; GO:0016798,hydrolase activity, acting on g…	PF00332.21:Glycosyl hydrolases family 17	--	--	--
GelC01G00235	red	1105.81655305078	348.200411603495	757.616141447287	-409.416	0.3746	0.6443	0.5432	3.1401	3.3621	3.1467	3.7714	3.8475	2.9748	GWHBDNU00000001	10072234	10133287	-	GelC01G00235	--	K15096 (R)-limonene synthase [EC:4.2.3.20] | (RefSeq) (R)-limonene synthase 1, chloroplastic-like (A)	ko00902: Monoterpenoid biosynthesis; ko01100: Metabolic pathways; ko01110: Biosynthesis of secondary metabolites	(-)-alpha-terpineol synthase [Dendrobium catenatum]	ATESY_MAGGA RecName: Full=Alpha-terpineol synthase, chloroplastic; Short=Mg17; EC=4.2.3.111; EC=4.2.3.112; Flags: Precursor;	A0A2I0VW55_9ASPA SubName: Full=(-)-alpha-terpineol synthase {ECO:0000313|EMBL:PKU67636.1};	--	GO:0009570,chloroplast stroma; GO:0000287,magnesium ion binding; GO:0010333,terpene synthase activity; GO:0016102,diterpenoid biosynthetic process; GO:0033383,geranyl diphosphate metabolic process; GO:0043693,monoterpene biosynthetic process; GO:0003674,molecular_function; GO:0005488,binding; GO:0043167,ion binding; GO:0043169,cation binding; GO:0046872,metal ion binding; GO:0003824,catalytic act…	PF03936.19:Terpene synthase family, metal binding domain	--	--	--
GelC01G00262	red	1229.74778382203	227.085863191069	1002.66192063096	-775.576	4.2439	3.6558	3.6389	5.1058	4.979	4.5984	5.7862	5.4953	5.3095	GWHBDNU00000001	11424608	11441471	-	GelC01G00262	--	K19613 leucine-rich repeat protein SHOC2 | (RefSeq) leucine-rich repeat receptor protein kinase HPCA1 (A)	--	probable leucine-rich repeat receptor-like protein kinase At5g49770 isoform X1 [Dendrobium catenatum]	HPCA1_ARATH RecName: Full=Leucine-rich repeat receptor protein kinase HPCA1 {ECO:0000305}; EC=2.7.11.1 {ECO:0000269|PubMed:32076270}; AltName: Full=Protein HYDROGEN-PEROXIDE-INDUCED CALCIUM INCREASES 1 {ECO:0000303|PubMed:32076270}; Flags: Precursor;	A0A2I0WKB0_9ASPA SubName: Full=Putative leucine-rich repeat receptor-like protein kinase {ECO:0000313|EMBL:PKU76091.1};	--	GO:0016021,integral component of membrane; GO:0000325,plant-type vacuole; GO:0005886,plasma membrane; GO:0009536,plastid; GO:0005524,ATP binding; GO:0016301,kinase activity; GO:0004675,transmembrane receptor protein serine/threonine kinase activity; GO:0009593,detection of chemical stimulus; GO:1901528,hydrogen peroxide mediated signaling pathway involved in stomatal movement; GO:0046777,protein …	PF07714.20:Protein tyrosine and serine/threonine kinase	--	--	--
GelC01G00278	red	537.268677866792	182.061913269708	355.206764597084	-173.145	37.8874	35.0743	34.7468	39.8308	41.0857	38.5041	38.5554	40.0732	39.1823	GWHBDNU00000001	12512794	12515762	-	GelC01G00278	--	K10949 ER lumen protein retaining receptor | (RefSeq) putative ER lumen protein-retaining receptor C28H8.4 (A)	--	hypothetical protein IEQ34_004449 [Dendrobium chrysotoxum]	ERD2B_ARATH RecName: Full=ER lumen protein-retaining receptor B;	A0A2I0WZE8_9ASPA SubName: Full=ER lumen protein retaining receptor {ECO:0000313|EMBL:PKU81039.1};	ER lumen protein retaining receptor	GO:0005801,cis-Golgi network; GO:0005783,endoplasmic reticulum; GO:0005789,endoplasmic reticulum membrane; GO:0005794,Golgi apparatus; GO:0000139,Golgi membrane; GO:0016021,integral component of membrane; GO:0046923,ER retention sequence binding; GO:0006888,endoplasmic reticulum to Golgi vesicle-mediated transport; GO:0006621,protein retention in ER lumen; GO:0015031,protein transport; GO:0003674…	PF00810.21:ER lumen protein retaining receptor	--	--	--
GelC01G00279	red	428.033848113664	138.447922738048	289.585925375616	-151.138	6.4324	9.3292	6.8789	11.2189	12.4828	8.898	10.5135	10.0096	11.2515	GWHBDNU00000001	12519513	12519953	-	GelC01G00279	--	--	--	hypothetical protein KFK09_000950 [Dendrobium nobile]	--	A0A2I0VC70_9ASPA SubName: Full=Uncharacterized protein {ECO:0000313|EMBL:PKU61011.1};	--	--	--	--	--	--
GelC01G00300	red	854.637450702295	303.124459132025	551.51299157027	-248.389	4.9393	4.9043	4.7148	6.6469	6.388	6.4197	5.9638	6.716	6.0942	GWHBDNU00000001	13640129	13646037	+	GelC01G00300	--	--	--	--	--	--	--	--	--	--	--	--
GelC01G00341	red	222.370302950876	47.4279040126236	174.942398938252	-127.514	10.1455	9.6184	9.5274	10.077	10.1284	10.2435	10.7548	10.0673	9.9237	GWHBDNU00000001	15964240	15981813	-	GelC01G00341	--	K05658 ATP-binding cassette, subfamily B (MDR/TAP), member 1 [EC:7.6.2.2] | (RefSeq) ABC transporter B family member 20-like (A)	ko02010: ABC transporters	hypothetical protein KFK09_001006 [Dendrobium nobile]	AB6B_ARATH RecName: Full=ABC transporter B family member 6; Short=ABC transporter ABCB.6; Short=AtABCB6; AltName: Full=Multidrug resistance protein 6; AltName: Full=P-glycoprotein 6;	A0A2I0X4M9_9ASPA SubName: Full=ABC transporter B family member 20 {ECO:0000313|EMBL:PKU82851.1};	Multidrug/pheromone exporter, ABC superfamily	GO:0005794,Golgi apparatus; GO:0005887,integral component of plasma membrane; GO:0005886,plasma membrane; GO:0009506,plasmodesma; GO:0140359,ABC-type transporter activity; GO:0005524,ATP binding; GO:0042626,ATPase-coupled transmembrane transporter activity; GO:0003674,molecular_function; GO:0005215,transporter activity; GO:0015399,primary active transmembrane transporter activity; GO:0022804,acti…	PF00664.26:ABC transporter transmembrane region	--	--	--
GelC01G00354	red	721.992900147006	157.95672623133	564.036173915677	-406.079	2.0072	2.3213	2.2127	2.9322	2.9353	2.9546	2.7055	2.7214	2.2803	GWHBDNU00000001	16532061	16552498	+	GelC01G00354	--	--	--	uncharacterized protein LOC110035218 [Phalaenopsis equestris]	--	A0A2I0WIC6_9ASPA RecName: Full=C2H2-type domain-containing protein {ECO:0000259|PROSITE:PS50157};	--	--	PF00096.29:Zinc finger, C2H2 type	C2H2	TF	C2H2
GelC01G00419	red	227.145594010852	44.911667291382	182.23392671947	-137.322	36.8837	42.1305	40.735	41.4208	42.9744	44.3609	45.0491	40.7137	41.1707	GWHBDNU00000001	20961778	20962341	+	GelC01G00419	--	K02935 large subunit ribosomal protein L7/L12 | (RefSeq) uncharacterized protein LOC110114645 (A)	ko03010: Ribosome	hypothetical protein IEQ34_000508 [Dendrobium chrysotoxum]	RK122_SECCE RecName: Full=50S ribosomal protein L12-2, chloroplastic; AltName: Full=CL12-2; Flags: Precursor;	A0A2I0VWS4_9ASPA SubName: Full=50S ribosomal protein L12, chloroplastic {ECO:0000313|EMBL:PKU67860.1};	Mitochondrial/chloroplast ribosomal protein L12	GO:0009507,chloroplast; GO:0005840,ribosome; GO:0003735,structural constituent of ribosome; GO:0006412,translation; GO:0003674,molecular_function; GO:0005198,structural molecule activity; GO:0006518,peptide metabolic process; GO:0006807,nitrogen compound metabolic process; GO:0008150,biological_process; GO:0008152,metabolic process; GO:0009058,biosynthetic process; GO:0009059,macromolecule biosyn…	PF00542.22:Ribosomal protein L7/L12 C-terminal domain	--	--	--
GelC01G00437	red	874.380722419446	275.097279009843	599.283443409603	-324.186	13.2727	13.2391	13.8917	15.256	15.886	15.649	15.0311	15.0861	14.6639	GWHBDNU00000001	22277122	22280897	+	GelC01G00437	--	K15030 translation initiation factor 3 subunit M | (RefSeq) eukaryotic translation initiation factor 3 subunit M-like (A)	--	probable mediator of RNA polymerase II transcription subunit 26b [Phalaenopsis equestris]	MD26B_ARATH RecName: Full=Probable mediator of RNA polymerase II transcription subunit 26b;	A0A8K0HW70_COCNU SubName: Full=Putative mediator of RNA polymerase II transcription subunit 26b {ECO:0000313|EMBL:KAG1327712.1};	--	GO:0005634,nucleus; GO:0003746,translation elongation factor activity; GO:0003674,molecular_function; GO:0003676,nucleic acid binding; GO:0005488,binding; GO:0008135,translation factor activity, RNA binding; GO:0045182,translation regulator activity; GO:0090079,translation regulator activity, nucleic acid binding; GO:0097159,organic cyclic compound binding; GO:1901363,heterocyclic compound bindin…	PF08711.14:TFIIS helical bundle-like domain	IWS1	TR	IWS1
GelC01G00457	red	1625.05	256.859959906636	1368.19358994336	-1111.33	60.4689	60.9581	60.128	72.2639	71.9795	70.3578	78.7405	81.5773	77.6866	GWHBDNU00000001	24199548	24202413	+	GelC01G00457	--	K07198 5'-AMP-activated protein kinase, catalytic alpha subunit [EC:2.7.11.11] | (RefSeq) CBL-interacting protein kinase 18-like (A)	--	hypothetical protein KFK09_000753 [Dendrobium nobile]	CIPKI_ORYSJ RecName: Full=CBL-interacting protein kinase 18; EC=2.7.11.1; AltName: Full=OsCIPK18;	A0A2I0WZW1_9ASPA RecName: Full=Non-specific serine/threonine protein kinase {ECO:0000256|ARBA:ARBA00012513}; EC=2.7.11.1 {ECO:0000256|ARBA:ARBA00012513};	Serine/threonine protein kinase	GO:0005524,ATP binding; GO:0106310,protein serine kinase activity; GO:0004674,protein serine/threonine kinase activity; GO:0006468,protein phosphorylation; GO:0007165,signal transduction; GO:0000166,nucleotide binding; GO:0003674,molecular_function; GO:0005488,binding; GO:0017076,purine nucleotide binding; GO:0030554,adenyl nucleotide binding; GO:0032553,ribonucleotide binding; GO:0032555,purine …	PF00069.28:Protein kinase domain	--	--	--
GelC01G00476	red	99.9243161386252	10.8642775059619	89.0600386326633	-78.1958	3.3475	1.4955	2.8818	2.0824	3.0232	4.2335	2.737	3.564	3.1564	GWHBDNU00000001	25625074	25625540	+	GelC01G00476	--	--	--	BTB/POZ domain-containing protein [Apostasia shenzhenica]	Y5600_ARATH RecName: Full=BTB/POZ domain-containing protein At5g60050;	A0A2H9ZSK5_9ASPA SubName: Full=BTB/POZ domain-containing protein {ECO:0000313|EMBL:PKA46275.1};	--	GO:0016567,protein ubiquitination; GO:0006807,nitrogen compound metabolic process; GO:0008150,biological_process; GO:0008152,metabolic process; GO:0019538,protein metabolic process; GO:0032446,protein modification by small protein conjugation; GO:0036211,protein modification process; GO:0043170,macromolecule metabolic process; GO:0043412,macromolecule modification; GO:0044238,primary metabolic pr…	--	--	--	--
GelC01G00487	red	677.053019403692	138.426520108119	538.626499295573	-400.2	5.0944	4.9899	4.8076	5.5772	5.2509	5.319	5.8693	5.2749	5.6159	GWHBDNU00000001	26549883	26552713	+	GelC01G00487	--	K22651 E3 ubiquitin-protein ligase RNF4 [EC:2.3.2.27] | (RefSeq) LOW QUALITY PROTEIN: pentatricopeptide repeat-containing protein At1g50270-like (A)	--	hypothetical protein IEQ34_000860 [Dendrobium chrysotoxum]	PPR73_ARATH RecName: Full=Pentatricopeptide repeat-containing protein At1g43980, mitochondrial; Flags: Precursor;	A0A2I0WIY6_9ASPA SubName: Full=Pentatricopeptide repeat-containing protein {ECO:0000313|EMBL:PKU75624.1};	FOG: PPR repeat	GO:0043231,intracellular membrane-bounded organelle; GO:0005739,mitochondrion; GO:0003723,RNA binding; GO:0009451,RNA modification; GO:0003674,molecular_function; GO:0003676,nucleic acid binding; GO:0005488,binding; GO:0097159,organic cyclic compound binding; GO:1901363,heterocyclic compound binding; GO:0006139,nucleobase-containing compound metabolic process; GO:0006725,cellular aromatic compoun…	PF13041.9:PPR repeat family	--	--	--
GelC01G00532	red	1151.60263730357	275.102985464023	876.499651839547	-601.397	21.1752	25.2657	24.0472	30.9826	29.947	34.345	35.1607	33.4905	33.7734	GWHBDNU00000001	30007132	30008226	-	GelC01G00532	--	K20893 probable galacturonosyltransferase-like 1 [EC:2.4.1.-] | (RefSeq) probable galacturonosyltransferase-like 1 (A)	--	hypothetical protein IEQ34_000375 [Dendrobium chrysotoxum]	GATL7_ARATH RecName: Full=Probable galacturonosyltransferase-like 7; EC=2.4.1.-;	A0A2I0VW76_9ASPA RecName: Full=Hexosyltransferase {ECO:0000256|RuleBase:RU362027}; EC=2.4.1.- {ECO:0000256|RuleBase:RU362027};	--	GO:0005794,Golgi apparatus; GO:0000139,Golgi membrane; GO:0016021,integral component of membrane; GO:0047262,polygalacturonate 4-alpha-galacturonosyltransferase activity; GO:0071555,cell wall organization; GO:0045489,pectin biosynthetic process; GO:0003674,molecular_function; GO:0003824,catalytic activity; GO:0008194,UDP-glycosyltransferase activity; GO:0016740,transferase activity; GO:0016757,gl…	PF01501.23:Glycosyl transferase family 8	--	--	--
GelC01G00554	red	751.031425390953	229.116759978156	521.914665412797	-292.798	15.3927	15.469	15.8022	17.0464	17.6774	16.2312	17.0781	17.0203	17.4849	GWHBDNU00000001	31984825	32032336	-	GelC01G00554	--	K18081 myotubularin-related protein 1/2 [EC:3.1.3.64 3.1.3.95] | (RefSeq) phosphatidylinositol-3-phosphatase myotubularin-2-like (A)	ko00562: Inositol phosphate metabolism; ko01100: Metabolic pathways; ko04070: Phosphatidylinositol signaling system	uncharacterized protein LOC110102891 isoform X1 [Dendrobium catenatum]	PSI1_ARATH RecName: Full=Protein PSK SIMULATOR 1 {ECO:0000303|PubMed:25062973}; Short=AtPSI1 {ECO:0000303|PubMed:25062973};	A0A2I0VNC3_9ASPA SubName: Full=Uncharacterized protein {ECO:0000313|EMBL:PKU64901.1};	--	GO:0005634,nucleus; GO:0045927,positive regulation of growth; GO:0006109,regulation of carbohydrate metabolic process; GO:0043434,response to peptide hormone; GO:0008150,biological_process; GO:0040007,growth; GO:0040008,regulation of growth; GO:0048518,positive regulation of biological process; GO:0050789,regulation of biological process; GO:0065007,biological regulation; GO:0005975,carbohydrate …	PF05003.15:Protein of unknown function (DUF668)	--	--	--
GelC01G00611	red	743.401599320235	188.449394430805	554.95220488943	-366.503	13.1728	13.4119	12.7691	16.3144	16.5827	18.7225	14.7945	15.9669	15.6819	GWHBDNU00000001	37981508	37994278	-	GelC01G00611	--	K03259 translation initiation factor 4E | (RefSeq) eukaryotic translation initiation factor 4E-1-like (A)	--	hypothetical protein HPP92_000197 [Vanilla planifolia]	IF4E1_MAIZE RecName: Full=Eukaryotic translation initiation factor 4E-1 {ECO:0000303|PubMed:10417723}; Short=ZmeIF4E {ECO:0000303|PubMed:23474695}; Short=eIF-4E-1 {ECO:0000303|PubMed:10417723}; Short=eIF4E-1 {ECO:0000303|PubMed:10417723}; AltName: Full=eIF-4F 25 kDa subunit {ECO:0000305}; AltName: Full=eIF-4F p26 subunit {ECO:0000305}; AltName: Full=mRNA cap-binding protein {ECO:0000303|PubMed:10…	A0A835VGE1_VANPL RecName: Full=mRNA cap-binding protein {ECO:0000256|ARBA:ARBA00030245};	Translation initiation factor 4F, cap-binding subunit (eIF-4E) and related cap-binding proteins	GO:0005737,cytoplasm; GO:0016281,eukaryotic translation initiation factor 4F complex; GO:0005634,nucleus; GO:0000340,RNA 7-methylguanosine cap binding; GO:0003723,RNA binding; GO:0003743,translation initiation factor activity; GO:0051607,defense response to virus; GO:0034059,response to anoxia; GO:0009723,response to ethylene; GO:0009753,response to jasmonic acid; GO:0009751,response to salicylic…	PF01652.21:Eukaryotic initiation factor 4E	--	--	--
GelC01G00620	red	1185.88933574247	359.577350788976	826.311984953495	-466.735	41.8259	44.1371	43.5472	60.0893	59.8124	62.5859	65.1299	60.5489	63.3224	GWHBDNU00000001	38426085	38427519	-	GelC01G00620	--	K02872 large subunit ribosomal protein L13Ae | (RefSeq) 60S ribosomal protein L13a-4-like (A)	ko03010: Ribosome	fasciclin-like arabinogalactan protein 9 [Phalaenopsis equestris]	FLA11_ARATH RecName: Full=Fasciclin-like arabinogalactan protein 11; Flags: Precursor;	A0A2I0W1K4_9ASPA SubName: Full=Fasciclin-like arabinogalactan protein 9 {ECO:0000313|EMBL:PKU69544.1};	--	GO:0031225,anchored component of membrane; GO:0005886,plasma membrane; GO:0009834,plant-type secondary cell wall biogenesis; GO:0008150,biological_process; GO:0009832,plant-type cell wall biogenesis; GO:0009987,cellular process; GO:0042546,cell wall biogenesis; GO:0044085,cellular component biogenesis; GO:0071554,cell wall organization or biogenesis; GO:0071669,plant-type cell wall organization o…	PF02469.25:Fasciclin domain	--	--	--
GelC01G00629	red	766.796855760325	230.136034378338	536.660821381987	-306.525	5.052	5.3176	5.4799	6.017	6.128	5.9023	5.7793	6.3537	6.0958	GWHBDNU00000001	38983399	39006526	-	GelC01G00629	--	K13998 dihydrofolate reductase / thymidylate synthase [EC:1.5.1.3 2.1.1.45] | (RefSeq) bifunctional dihydrofolate reductase-thymidylate synthase isoform X1 (A)	ko00240: Pyrimidine metabolism; ko00670: One carbon pool by folate; ko00790: Folate biosynthesis; ko01100: Metabolic pathways; ko01232: Nucleotide metabolism; ko01240: Biosynthesis of cofactors	bifunctional dihydrofolate reductase-thymidylate synthase isoform X1 [Dendrobium catenatum]	DRTS_DAUCA RecName: Full=Bifunctional dihydrofolate reductase-thymidylate synthase; Short=DHFR-TS; Includes: RecName: Full=Dihydrofolate reductase; EC=1.5.1.3; Includes: RecName: Full=Thymidylate synthase; EC=2.1.1.45;	A0A835RG43_VANPL RecName: Full=Bifunctional dihydrofolate reductase-thymidylate synthase {ECO:0000256|PIRNR:PIRNR000389};	Dihydrofolate reductase	GO:0004146,dihydrofolate reductase activity; GO:0004799,thymidylate synthase activity; GO:0006231,dTMP biosynthetic process; GO:0032259,methylation; GO:0006730,one-carbon metabolic process; GO:0046654,tetrahydrofolate biosynthetic process; GO:0003674,molecular_function; GO:0003824,catalytic activity; GO:0016491,oxidoreductase activity; GO:0016645,oxidoreductase activity, acting on the CH-NH group…	PF00186.22:Dihydrofolate reductase	--	--	--
GelC01G00675	red	473.026184937201	130.767479307491	342.25870562971	-211.491	2.1726	1.5359	1.9731	2.7219	3.3808	3.5731	3.7695	4.1409	2.3637	GWHBDNU00000001	40727368	40727950	-	GelC01G00675	--	--	--	--	--	--	--	--	--	--	--	--
GelC01G00678	red	1540.00386785675	210.009615973227	1329.99425188353	-1119.98	39.7731	39.8719	39.4638	43.4426	44.6357	47.1775	51.0653	47.6898	49.7551	GWHBDNU00000001	40892846	40897982	-	GelC01G00678	--	K00924 kinase [EC:2.7.1.-] | (RefSeq) receptor protein kinase TMK1-like (A)	--	hypothetical protein KFK09_026914 [Dendrobium nobile]	TMK4_ARATH RecName: Full=Receptor-like kinase TMK4 {ECO:0000303|PubMed:23613767}; EC=2.7.11.1 {ECO:0000305}; AltName: Full=BAK1-associating receptor-like kinase 1 {ECO:0000303|PubMed:23921992}; AltName: Full=Leucine-rich repeat receptor-like kinases TMK4 {ECO:0000303|PubMed:23613767}; AltName: Full=Transmembrane kinase 4 {ECO:0000303|PubMed:23613767}; Flags: Precursor;	A0A2I0WPK4_9ASPA SubName: Full=Putative receptor protein kinase TMK1 {ECO:0000313|EMBL:PKU77576.1};	--	GO:0005794,Golgi apparatus; GO:0016021,integral component of membrane; GO:0005886,plasma membrane; GO:0009506,plasmodesma; GO:0005524,ATP binding; GO:0106310,protein serine kinase activity; GO:0004674,protein serine/threonine kinase activity; GO:0006468,protein phosphorylation; GO:0000166,nucleotide binding; GO:0003674,molecular_function; GO:0005488,binding; GO:0017076,purine nucleotide binding; …	PF00069.28:Protein kinase domain	--	--	--
GelC01G00687	red	763.033437753526	220.915950546131	542.117487207395	-321.202	23.2241	25.3823	26.1572	28.6343	28.0167	29.6973	27.9917	27.2966	29.07	GWHBDNU00000001	41954035	41959059	+	GelC01G00687	--	K10260 F-box and WD-40 domain protein 7 | (RefSeq) uncharacterized protein (A)	ko04120: Ubiquitin mediated proteolysis	U-box domain-containing protein 9 [Phalaenopsis equestris]	PUB9_ARATH RecName: Full=U-box domain-containing protein 9; EC=2.3.2.27; AltName: Full=Plant U-box protein 9; AltName: Full=RING-type E3 ubiquitin transferase PUB9 {ECO:0000305};	A0A2I0WPJ2_9ASPA RecName: Full=RING-type E3 ubiquitin transferase {ECO:0000256|ARBA:ARBA00012483}; EC=2.3.2.27 {ECO:0000256|ARBA:ARBA00012483};	FOG: Armadillo/beta-catenin-like repeats	GO:0005737,cytoplasm; GO:0005634,nucleus; GO:0005886,plasma membrane; GO:0070696,transmembrane receptor protein serine/threonine kinase binding; GO:0004842,ubiquitin-protein transferase activity; GO:0009738,abscisic acid-activated signaling pathway; GO:0071215,cellular response to abscisic acid stimulus; GO:0048527,lateral root development; GO:0016567,protein ubiquitination; GO:0003674,molecular_…	PF04564.18:U-box domain	--	--	--
GelC01G00699	red	307.431121531394	79.7730888103508	227.658032721043	-147.885	34.2171	33.2766	32.1835	34.6463	34.9667	33.7822	34.2194	34.4636	33.9691	GWHBDNU00000001	42971799	42982843	+	GelC01G00699	--	K01937 CTP synthase [EC:6.3.4.2] | (RefSeq) CTP synthase-like isoform X1 (A)	ko00240: Pyrimidine metabolism; ko01100: Metabolic pathways; ko01232: Nucleotide metabolism; ko01240: Biosynthesis of cofactors	CTP synthase-like isoform X1 [Phalaenopsis equestris]	--	A0A2I0WPK8_9ASPA RecName: Full=CTP synthase {ECO:0000256|RuleBase:RU810713}; EC=6.3.4.2 {ECO:0000256|RuleBase:RU810713}; AltName: Full=UTP--ammonia ligase {ECO:0000256|RuleBase:RU810713};	CTP synthase (UTP-ammonia lyase)	GO:0005524,ATP binding; GO:0003883,CTP synthase activity; GO:0044210,'de novo' CTP biosynthetic process; GO:0006541,glutamine metabolic process; GO:0000166,nucleotide binding; GO:0003674,molecular_function; GO:0005488,binding; GO:0017076,purine nucleotide binding; GO:0030554,adenyl nucleotide binding; GO:0032553,ribonucleotide binding; GO:0032555,purine ribonucleotide binding; GO:0032559,adenyl r…	PF06418.17:CTP synthase N-terminus	--	--	--
GelC01G00713	red	480.728654894775	128.685692546391	352.042962348384	-223.357	7.4415	7.1838	8.2817	8.5364	9.0098	9.222	10.0892	8.8164	8.3588	GWHBDNU00000001	44159685	44161159	-	GelC01G00713	--	--	--	golgin subfamily A member 6-like protein 4 [Dendrobium catenatum]	--	A0A2I0WPG5_9ASPA SubName: Full=Valyl-tRNA synthetase {ECO:0000313|EMBL:PKU77560.1};	--	GO:0004812,aminoacyl-tRNA ligase activity; GO:0003674,molecular_function; GO:0003824,catalytic activity; GO:0016874,ligase activity; GO:0016875,ligase activity, forming carbon-oxygen bonds; GO:0140098,catalytic activity, acting on RNA; GO:0140101,catalytic activity, acting on a tRNA; GO:0140640,catalytic activity, acting on a nucleic acid	--	--	--	--
GelC01G00717	red	371.025	84.8319369262514	286.193127965948	-201.361	0.0372	0.1141	0.0366	0.5728	0.3229	0.2559	0.0672	0.2691	0.3862	GWHBDNU00000001	44374041	44375460	-	GelC01G00717	--	K05894 12-oxophytodienoic acid reductase [EC:1.3.1.42] | (RefSeq) putative 12-oxophytodienoate reductase 4 (A)	ko00592: alpha-Linolenic acid metabolism; ko01100: Metabolic pathways; ko01110: Biosynthesis of secondary metabolites	Putative 12-oxophytodienoate reductase 4 [Dendrobium catenatum]	OPR11_ORYSJ RecName: Full=Putative 12-oxophytodienoate reductase 11; EC=1.3.1.-; AltName: Full=OPDA-reductase 11; Short=OsOPR11;	A0A2I0WV80_9ASPA SubName: Full=12-oxophytodienoate reductase 4 {ECO:0000313|EMBL:PKU79564.1};	NADH:flavin oxidoreductase/12-oxophytodienoate reductase	GO:0010181,FMN binding; GO:0016491,oxidoreductase activity; GO:0006633,fatty acid biosynthetic process; GO:0031408,oxylipin biosynthetic process; GO:0000166,nucleotide binding; GO:0003674,molecular_function; GO:0005488,binding; GO:0032553,ribonucleotide binding; GO:0036094,small molecule binding; GO:0043167,ion binding; GO:0043168,anion binding; GO:0097159,organic cyclic compound binding; GO:0097…	PF00724.23:NADH:flavin oxidoreductase / NADH oxidase family	--	--	--
GelC01G00719	red	442.57857740184	85.1042356873153	357.474341714525	-272.37	0.1748	0.2083	0.3153	3.7437	1.5437	1.4239	1.3144	1.3837	0.8517	GWHBDNU00000001	44517488	44519214	+	GelC01G00719	--	K05894 12-oxophytodienoic acid reductase [EC:1.3.1.42] | (RefSeq) putative 12-oxophytodienoate reductase 4 (A)	ko00592: alpha-Linolenic acid metabolism; ko01100: Metabolic pathways; ko01110: Biosynthesis of secondary metabolites	Putative 12-oxophytodienoate reductase 4 [Dendrobium catenatum]	OPR11_ORYSJ RecName: Full=Putative 12-oxophytodienoate reductase 11; EC=1.3.1.-; AltName: Full=OPDA-reductase 11; Short=OsOPR11;	A0A2I0WV80_9ASPA SubName: Full=12-oxophytodienoate reductase 4 {ECO:0000313|EMBL:PKU79564.1};	NADH:flavin oxidoreductase/12-oxophytodienoate reductase	GO:0010181,FMN binding; GO:0016491,oxidoreductase activity; GO:0006633,fatty acid biosynthetic process; GO:0031408,oxylipin biosynthetic process; GO:0000166,nucleotide binding; GO:0003674,molecular_function; GO:0005488,binding; GO:0032553,ribonucleotide binding; GO:0036094,small molecule binding; GO:0043167,ion binding; GO:0043168,anion binding; GO:0097159,organic cyclic compound binding; GO:0097…	PF00724.23:NADH:flavin oxidoreductase / NADH oxidase family	--	--	--
GelC01G00725	red	850.196170172365	249.187129657358	601.009040515007	-351.822	13.6325	13.6688	13.4773	14.6519	14.7027	14.7532	14.2083	14.5675	14.0964	GWHBDNU00000001	44790939	44835010	+	GelC01G00725	--	K13648 alpha-1,4-galacturonosyltransferase [EC:2.4.1.43] | (RefSeq) galacturonosyltransferase 8 (A)	ko00520: Amino sugar and nucleotide sugar metabolism; ko01100: Metabolic pathways	hypothetical protein KFK09_026930 [Dendrobium nobile]	GAUT8_ARATH RecName: Full=Galacturonosyltransferase 8; EC=2.4.1.-; AltName: Full=Glycosyltransferase QUASIMODO1;	A0A2I0WPH0_9ASPA RecName: Full=Hexosyltransferase {ECO:0000256|RuleBase:RU362027}; EC=2.4.1.- {ECO:0000256|RuleBase:RU362027};	--	GO:0005768,endosome; GO:0005794,Golgi apparatus; GO:0000139,Golgi membrane; GO:0000138,Golgi trans cisterna; GO:0016021,integral component of membrane; GO:0005739,mitochondrion; GO:0005802,trans-Golgi network; GO:0016757,glycosyltransferase activity; GO:0047262,polygalacturonate 4-alpha-galacturonosyltransferase activity; GO:0007155,cell adhesion; GO:0010289,homogalacturonan biosynthetic process;…	PF01501.23:Glycosyl transferase family 8	--	--	--
GelC01G00765	red	640.066996526622	183.105325090149	456.961671436472	-273.856	38.6877	37.0849	37.8919	41.691	39.951	41.6224	40.668	39.8282	39.4337	GWHBDNU00000001	47246253	47262096	+	GelC01G00765	--	K17086 transmembrane 9 superfamily member 2/4 | (RefSeq) transmembrane 9 superfamily member 8 (A)	--	transmembrane 9 superfamily member 8 [Dendrobium catenatum]	TMN8_ARATH RecName: Full=Transmembrane 9 superfamily member 8 {ECO:0000305}; AltName: Full=Endomembrane protein 1 {ECO:0000303|PubMed:22570441}; AltName: Full=Transmembrane nine protein 8 {ECO:0000303|PubMed:20681974}; Short=AtTMN8 {ECO:0000303|PubMed:20681974}; Flags: Precursor;	A0A2I0VIN0_9ASPA RecName: Full=Transmembrane 9 superfamily member {ECO:0000256|RuleBase:RU363079};	Endosomal membrane proteins, EMP70	GO:0005768,endosome; GO:0010008,endosome membrane; GO:0005794,Golgi apparatus; GO:0005797,Golgi medial cisterna; GO:0000139,Golgi membrane; GO:0016021,integral component of membrane; GO:0016020,membrane; GO:0009505,plant-type cell wall; GO:0000325,plant-type vacuole; GO:0005802,trans-Golgi network; GO:0072657,protein localization to membrane; GO:0008104,protein localization; GO:0008150,biological…	PF02990.19:Endomembrane protein 70	--	--	--
GelC01G00769	red	1409.49059679868	256.241812843606	1153.24878395508	-897.007	126.629	127.024	132.89	140.832	137.536	141.972	148.366	143.589	146.309	GWHBDNU00000001	47758741	47767308	+	GelC01G00769	--	--	--	RecName: Full=Chromoplast-specific carotenoid-associated protein C1, chromoplastic; Short=OgCHRC1; AltName: Full=Fibrillin-like protein 1; AltName: Full=Plastid lipid-associated protein CHRC1; Flags: Precursor [Oncidium hybrid cultivar]	CHRC1_ONCHC RecName: Full=Chromoplast-specific carotenoid-associated protein C1, chromoplastic; Short=OgCHRC1; AltName: Full=Fibrillin-like protein 1; AltName: Full=Plastid lipid-associated protein CHRC1; Flags: Precursor;	A0A2I0VIN9_9ASPA SubName: Full=Plastid-lipid-associated protein, chloroplastic {ECO:0000313|EMBL:PKU63278.1};	--	GO:0009509,chromoplast; GO:0005575,cellular_component; GO:0005622,intracellular anatomical structure; GO:0005737,cytoplasm; GO:0009536,plastid; GO:0043226,organelle; GO:0043227,membrane-bounded organelle; GO:0043229,intracellular organelle; GO:0043231,intracellular membrane-bounded organelle; GO:0110165,cellular anatomical entity	PF04755.15:PAP_fibrillin	--	--	--
GelC01G00782	red	456.312384482209	138.024758799708	318.287625682501	-180.263	0.2783	0.1776	0.2395	0.3777	0.7706	0.6905	0.3766	0.5027	0.6231	GWHBDNU00000001	49528853	49531879	+	GelC01G00782	--	K18368 caffeoylshikimate esterase [EC:3.1.1.-] | (RefSeq) caffeoylshikimate esterase (A)	ko00940: Phenylpropanoid biosynthesis; ko01100: Metabolic pathways; ko01110: Biosynthesis of secondary metabolites	caffeoylshikimate esterase [Dendrobium catenatum]	CSE_ARATH RecName: Full=Caffeoylshikimate esterase; EC=3.1.1.-; AltName: Full=Lysophospholipase 2; Short=LysoPL2;	A0A2I0XDQ2_9ASPA RecName: Full=Hydrolase_4 domain-containing protein {ECO:0000259|Pfam:PF12146};	Lysophospholipase	GO:0005783,endoplasmic reticulum; GO:0005794,Golgi apparatus; GO:0016020,membrane; GO:0005634,nucleus; GO:0005886,plasma membrane; GO:0009506,plasmodesma; GO:0003846,2-acylglycerol O-acyltransferase activity; GO:0090430,caffeoyl-CoA: alcohol caffeoyl transferase activity; GO:0016787,hydrolase activity; GO:0016298,lipase activity; GO:0004622,lysophospholipase activity; GO:0009809,lignin biosynthet…	PF12146.11:Serine aminopeptidase, S33	--	--	--
GelC01G00802	red	328.088384287243	92.708646222876	235.379738064367	-142.671	20.3948	22.5475	22.9535	24.2628	25.2107	22.8464	23.6969	24.2233	23.1412	GWHBDNU00000001	51493949	51502002	-	GelC01G00802	--	K14638 solute carrier family 15 (peptide/histidine transporter), member 3/4 | (RefSeq) protein NRT1/ PTR FAMILY 5.10-like (A)	--	protein NRT1/ PTR FAMILY 5.10-like [Dendrobium catenatum]	PTR9_ARATH RecName: Full=Protein NRT1/ PTR FAMILY 5.10; Short=AtNPF5.10;	A0A2I0WD40_9ASPA SubName: Full=Putative peptide/nitrate transporter {ECO:0000313|EMBL:PKU73578.1};	H+/oligopeptide symporter	GO:0016021,integral component of membrane; GO:0071916,dipeptide transmembrane transporter activity; GO:0042937,tripeptide transmembrane transporter activity; GO:0003674,molecular_function; GO:0005215,transporter activity; GO:0022857,transmembrane transporter activity; GO:0035673,oligopeptide transmembrane transporter activity; GO:0042887,amide transmembrane transporter activity; GO:1904680,peptid…	PF00854.24:POT family	--	--	--
GelC01G00820	red	1000.96339589198	320.507439732784	680.455956159192	-359.949	66.9088	70.8772	72.0508	116.531	110.555	118.319	103.148	98.6563	103.959	GWHBDNU00000001	52889301	52891938	+	GelC01G00820	--	K03283 heat shock 70kDa protein 1/2/6/8 | (RefSeq) heat shock cognate 70 kDa protein 2 (A)	ko03040: Spliceosome; ko04141: Protein processing in endoplasmic reticulum; ko04144: Endocytosis	heat shock cognate 70 kDa protein 2 [Dendrobium catenatum]	HSP7C_PETHY RecName: Full=Heat shock cognate 70 kDa protein;	A0A2I0X4M8_9ASPA SubName: Full=Heat shock cognate 70 kDa protein {ECO:0000313|EMBL:PKU82865.1};	Molecular chaperones HSP70/HSC70, HSP70 superfamily	GO:0005524,ATP binding; GO:0140662,ATP-dependent protein folding chaperone; GO:0000166,nucleotide binding; GO:0003674,molecular_function; GO:0005488,binding; GO:0017076,purine nucleotide binding; GO:0030554,adenyl nucleotide binding; GO:0032553,ribonucleotide binding; GO:0032555,purine ribonucleotide binding; GO:0032559,adenyl ribonucleotide binding; GO:0035639,purine ribonucleoside triphosphate …	PF00012.23:Hsp70 protein	--	--	--
GelC01G00835	red	493.26957892175	119.86879556267	373.40078335908	-253.532	11.4012	11.0298	12.096	12.5135	13.1341	12.2862	12.3261	11.9294	12.2638	GWHBDNU00000001	55300742	55310419	+	GelC01G00835	--	K08287 dual-specificity kinase [EC:2.7.12.1] | (RefSeq) serine/threonine-protein kinase AFC2-like (A)	--	hypothetical protein KFK09_001837 [Dendrobium nobile]	B561I_ARATH RecName: Full=Cytochrome b561 and DOMON domain-containing protein At3g61750; AltName: Full=Protein b561A.tha9; Flags: Precursor;	A0A2I0X4Z3_9ASPA SubName: Full=Uncharacterized protein {ECO:0000313|EMBL:PKU82973.1};	Predicted membrane protein, contains DoH and Cytochrome b-561/ferric reductase transmembrane domains	GO:0016021,integral component of membrane; GO:0046872,metal ion binding; GO:0003674,molecular_function; GO:0005488,binding; GO:0043167,ion binding; GO:0043169,cation binding; GO:0005575,cellular_component; GO:0016020,membrane; GO:0031224,intrinsic component of membrane; GO:0110165,cellular anatomical entity	PF03351.20:DOMON domain	--	--	--
GelC01G00853	red	750.959979593115	171.762809956428	579.197169636686	-407.434	8.9465	9.0323	9.4109	10.243	10.7682	11.2541	9.6275	10.1792	10.1862	GWHBDNU00000001	57929947	58038152	-	GelC01G00853	--	--	--	peptide-N4-(N-acetyl-beta-glucosaminyl)asparagine amidase A [Phalaenopsis equestris]	PNAA_PRUDU RecName: Full=Peptide-N4-(N-acetyl-beta-glucosaminyl)asparagine amidase A; Short=PNGase A; EC=3.5.1.52; AltName: Full=Glycopeptide N-glycosidase; AltName: Full=N-glycanase; Contains: RecName: Full=Peptide-N4-(N-acetyl-beta-glucosaminyl)asparagine amidase A light chain; AltName: Full=PNGase A small chain; AltName: Full=PNGase A subunit B; Contains: RecName: Full=Peptide-N4-(N-acetyl-bet…	A0A2I0WBI2_9ASPA SubName: Full=Peptide-N4-(N-acetyl-beta-glucosaminyl)asparagine amidase A {ECO:0000313|EMBL:PKU73016.1};	--	GO:0000224,peptide-N4-(N-acetyl-beta-glucosaminyl)asparagine amidase activity; GO:0003674,molecular_function; GO:0003824,catalytic activity; GO:0016787,hydrolase activity; GO:0016810,hydrolase activity, acting on carbon-nitrogen (but not peptide) bonds; GO:0016811,hydrolase activity, acting on carbon-nitrogen (but not peptide) bonds, in linear amides	PF12222.11:Peptide N-acetyl-beta-D-glucosaminyl asparaginase amidase A	--	--	--
GelC01G00879	red	126.930027655362	14.0021143049472	112.927913350415	-98.9258	10.9152	11.0498	11.2129	11.03	11.752	11.2836	11.0235	10.694	12.0017	GWHBDNU00000001	61220069	61243574	-	GelC01G00879	--	--	--	hypothetical protein KFK09_000402 [Dendrobium nobile]	LUMI_ARATH RecName: Full=Homeobox protein LUMINIDEPENDENS;	A0A2I0VT74_9ASPA SubName: Full=Homeobox protein LUMINIDEPENDENS {ECO:0000313|EMBL:PKU66601.1};	--	GO:0005634,nucleus; GO:0003677,DNA binding; GO:0003700,DNA-binding transcription factor activity; GO:0030154,cell differentiation; GO:0009908,flower development; GO:0010228,vegetative to reproductive phase transition of meristem; GO:0003674,molecular_function; GO:0003676,nucleic acid binding; GO:0005488,binding; GO:0097159,organic cyclic compound binding; GO:1901363,heterocyclic compound binding;…	PF00046.32:Homeodomain	HB-other	TF	HB->HB-other
GelC01G00967	red	591.759055339216	127.519947688478	464.239107650737	-336.719	3.9705	4.0155	4.3489	4.4584	4.6452	4.208	4.6785	4.524	4.5107	GWHBDNU00000001	67761485	67765781	-	GelC01G00967	--	--	--	--	--	--	--	--	--	--	--	--
GelC01G01014	red	680.58840110887	142.044167532026	538.544233576843	-396.5	3.08	2.5162	2.6878	5.065	5.0311	7.3419	4.0112	4.1753	4.7225	GWHBDNU00000001	71507507	71509105	+	GelC01G01014	--	K00660 chalcone synthase [EC:2.3.1.74] | (RefSeq) bibenzyl synthase (A)	ko00941: Flavonoid biosynthesis; ko00960: Tropane, piperidine and pyridine alkaloid biosynthesis; ko01100: Metabolic pathways; ko01110: Biosynthesis of secondary metabolites; ko04712: Circadian rhythm - plant	bibenzyl synthase [Cymbidium hybrid cultivar]	BBS_PHASS RecName: Full=Bibenzyl synthase; EC=2.3.1.-;	A0A088G5Z5_9ASPA SubName: Full=Bibenzyl synthase {ECO:0000313|EMBL:AIM58716.1};	--	GO:0016747,acyltransferase activity, transferring groups other than amino-acyl groups; GO:0009813,flavonoid biosynthetic process; GO:0003674,molecular_function; GO:0003824,catalytic activity; GO:0016740,transferase activity; GO:0016746,acyltransferase activity; GO:0008150,biological_process; GO:0008152,metabolic process; GO:0009058,biosynthetic process; GO:0009812,flavonoid metabolic process; GO:…	PF00195.22:Chalcone and stilbene synthases, N-terminal domain	--	--	--
GelC01G01040	red	969.523958019176	307.370751589671	662.153206429505	-354.782	11.394	11.8869	12.6922	19.0087	18.5222	18.2999	15.8152	16.91	16.942	GWHBDNU00000001	74356470	74377447	+	GelC01G01040	--	K10732 GINS complex subunit 1 | (RefSeq) DNA replication complex GINS protein PSF1 (A)	--	DNA replication complex GINS protein PSF1 [Dendrobium catenatum]	--	A0A2I0VWM7_9ASPA RecName: Full=Sld5 domain-containing protein {ECO:0000259|Pfam:PF05916};	Predicted alpha-helical protein, potentially involved in replication/repair	GO:0000811,GINS complex; GO:0006260,DNA replication; GO:0006139,nucleobase-containing compound metabolic process; GO:0006259,DNA metabolic process; GO:0006725,cellular aromatic compound metabolic process; GO:0006807,nitrogen compound metabolic process; GO:0008150,biological_process; GO:0008152,metabolic process; GO:0009987,cellular process; GO:0034641,cellular nitrogen compound metabolic process;…	--	--	--	--
GelC01G01072	red	230.057426561774	42.7199117436459	187.337514818128	-144.618	12.478	13.3026	10.9986	13.807	12.4963	13.5516	13.8	14.1293	12.8009	GWHBDNU00000001	77897236	77933540	+	GelC01G01072	--	K19730 autophagy-related protein 101 | (RefSeq) autophagy-related protein 101 isoform X1 (A)	ko04136: Autophagy - other	autophagy-related protein 101 isoform X1 [Dendrobium catenatum]	AT101_ARATH RecName: Full=Autophagy-related protein 101 {ECO:0000303|PubMed:24563201};	A0A2I0AJ45_9ASPA SubName: Full=Uncharacterized protein {ECO:0000313|EMBL:PKA55545.1};	Uncharacterized conserved protein	GO:0005776,autophagosome; GO:0031410,cytoplasmic vesicle; GO:0000407,phagophore assembly site; GO:0000045,autophagosome assembly; GO:0015031,protein transport; GO:0006914,autophagy; GO:0006996,organelle organization; GO:0007033,vacuole organization; GO:0008150,biological_process; GO:0008152,metabolic process; GO:0009056,catabolic process; GO:0009987,cellular process; GO:0016043,cellular component…	PF07855.15:Autophagy-related protein 101	--	--	--
GelC01G01103	red	909.786050572521	273.297486471909	636.488564100611	-363.191	26.8182	28.8718	28.8501	32.9163	33.6774	34.402	31.9732	31.5482	32.2869	GWHBDNU00000001	79945161	79947500	+	GelC01G01103	--	--	--	hypothetical protein KFK09_027030 [Dendrobium nobile]	--	A0A2I0WRK6_9ASPA RecName: Full=PB1 domain-containing protein {ECO:0000259|SMART:SM00666};	--	--	PF00564.27:PB1 domain	--	--	--
GelC01G01163	red	550.82	166.528545217494	384.291728228805	-217.763	16.4719	16.4262	15.4857	18.7854	17.4492	18.2614	17.0393	18.1525	17.4591	GWHBDNU00000001	85913340	85942698	-	GelC01G01163	--	K11593 eukaryotic translation initiation factor 2C | (RefSeq) protein argonaute 10 (A)	--	hypothetical protein KFK09_027301 [Dendrobium nobile]	AGO10_ARATH RecName: Full=Protein argonaute 10 {ECO:0000303|PubMed:19054365}; AltName: Full=Protein PINHEAD {ECO:0000303|PubMed:12468725, ECO:0000303|PubMed:9876176}; AltName: Full=Protein ZWILLE {ECO:0000303|PubMed:9501101, ECO:0000303|PubMed:9876176};	A0A2I0XCC2_9ASPA SubName: Full=Protein argonaute 10 {ECO:0000313|EMBL:PKU85546.1};	Translation initiation factor 2C (eIF-2C) and related proteins	GO:0005737,cytoplasm; GO:0009536,plastid; GO:0004521,endoribonuclease activity; GO:0035198,miRNA binding; GO:0003723,RNA binding; GO:0051607,defense response to virus; GO:0010586,miRNA metabolic process; GO:0035194,post-transcriptional gene silencing by RNA; GO:0010072,primary shoot apical meristem specification; GO:0009934,regulation of meristem structural organization; GO:1902183,regulation of …	PF02171.20:Piwi domain	--	--	--
GelC01G01207	red	166.68147042248	27.9316571123988	138.749813310081	-110.818	0.4421	0.2257	0	1.1	0	0.5907	0.4985	0.7987	0.6252	GWHBDNU00000001	89721086	89721457	-	GelC01G01207	--	--	--	--	--	--	--	--	--	--	--	--
GelC01G01215	red	245.264458783833	46.5468210023819	198.717637781451	-152.171	1.0353	0.9611	1.2038	1.3115	1.2694	1.3942	1.1549	1.7297	1.1892	GWHBDNU00000001	90458738	90460921	-	GelC01G01215	--	K10590 E3 ubiquitin-protein ligase TRIP12 [EC:2.3.2.26] | (RefSeq) E3 ubiquitin-protein ligase UPL4 (A)	ko04120: Ubiquitin mediated proteolysis	E3 ubiquitin-protein ligase UPL4 [Phalaenopsis equestris]	--	A0A2I0A8P2_9ASPA RecName: Full=HECT-type E3 ubiquitin transferase {ECO:0000256|ARBA:ARBA00012485}; EC=2.3.2.26 {ECO:0000256|ARBA:ARBA00012485};	--	GO:0061630,ubiquitin protein ligase activity; GO:0006511,ubiquitin-dependent protein catabolic process; GO:0003674,molecular_function; GO:0003824,catalytic activity; GO:0004842,ubiquitin-protein transferase activity; GO:0016740,transferase activity; GO:0019787,ubiquitin-like protein transferase activity; GO:0061659,ubiquitin-like protein ligase activity; GO:0140096,catalytic activity, acting on a…	--	--	--	--
GelC01G01218	red	905.203619157384	309.745561724769	595.458057432616	-285.712	125.975	117.728	116.644	178.148	178.278	187.681	169.577	197.426	172.131	GWHBDNU00000001	90466423	90466749	+	GelC01G01218	--	--	--	--	--	--	--	--	--	--	--	--
GelC01G01259	red	761.532387216806	191.710989678179	569.821397538627	-378.11	133.591	136.83	131.06	148.53	147.126	147.705	143.892	143.48	137.436	GWHBDNU00000001	94552538	94569302	-	GelC01G01259	--	K01739 cystathionine gamma-synthase [EC:2.5.1.48] | (RefSeq) cystathionine gamma-synthase 1, chloroplastic (A)	ko00270: Cysteine and methionine metabolism; ko00450: Selenocompound metabolism; ko00920: Sulfur metabolism; ko01100: Metabolic pathways; ko01110: Biosynthesis of secondary metabolites; ko01230: Biosynthesis of amino acids	cystathionine gamma-synthase 1, chloroplastic [Dendrobium catenatum]	CGS1_ARATH RecName: Full=Cystathionine gamma-synthase 1, chloroplastic {ECO:0000305}; Short=AtCGS1 {ECO:0000305}; EC=2.5.1.48 {ECO:0000269|PubMed:9531508}; AltName: Full=METHIONINE OVERACCUMULATION 1 {ECO:0000303|PubMed:10558994}; AltName: Full=O-succinylhomoserine (thiol)-lyase; Flags: Precursor;	A0A2I0WQP7_9ASPA SubName: Full=Cystathionine gamma-synthase, chloroplastic {ECO:0000313|EMBL:PKU77976.1};	Cystathionine beta-lyases/cystathionine gamma-synthases	GO:0009507,chloroplast; GO:0009570,chloroplast stroma; GO:0003962,cystathionine gamma-synthase activity; GO:0102028,cystathionine gamma-synthase activity (acts on O-phosphohomoserine); GO:0030170,pyridoxal phosphate binding; GO:0009086,methionine biosynthetic process; GO:0001887,selenium compound metabolic process; GO:0019346,transsulfuration; GO:0003674,molecular_function; GO:0003824,catalytic a…	PF01053.23:Cys/Met metabolism PLP-dependent enzyme	--	--	--
GelC01G01343	red	633.778877602529	155.356090539391	478.422787063138	-323.067	0.1246	0.1272	0.1226	0.9018	0.9601	1.3318	0.3372	1.029	0.5873	GWHBDNU00000001	99842279	99842608	-	GelC01G01343	--	K23288 syndetin | (RefSeq) uncharacterized LOC105761952 (A)	--	hypothetical protein VITISV_039563 [Vitis vinifera]	POLR2_ARATH RecName: Full=Retrovirus-related Pol polyprotein from transposon RE2; AltName: Full=Retro element 2 {ECO:0000303|PubMed:10689195}; Short=AtRE2 {ECO:0000303|PubMed:10689195}; Includes: RecName: Full=Protease RE2; EC=3.4.23.-; Includes: RecName: Full=Reverse transcriptase RE2; EC=2.7.7.49; Includes: RecName: Full=Endonuclease RE2;	A5BMD3_VITVI SubName: Full=Uncharacterized protein {ECO:0000313|EMBL:CAN61561.1};	FOG: Transposon-encoded proteins with TYA, reverse transcriptase, integrase domains in various combinations	GO:0004190,aspartic-type endopeptidase activity; GO:0004519,endonuclease activity; GO:0046872,metal ion binding; GO:0003676,nucleic acid binding; GO:0003964,RNA-directed DNA polymerase activity; GO:0015074,DNA integration; GO:0006310,DNA recombination; GO:0006508,proteolysis; GO:0003674,molecular_function; GO:0003824,catalytic activity; GO:0004175,endopeptidase activity; GO:0008233,peptidase acti…	--	--	--	--
GelC01G01411	red	742.661786978483	243.614226483881	499.047560494602	-255.433	4.5057	3.4573	4.1826	6.2191	5.6892	6.1035	5.6499	5.2563	6.5769	GWHBDNU00000001	104989853	104991467	+	GelC01G01411	--	K10808 ribonucleoside-diphosphate reductase subunit M2 [EC:1.17.4.1] | (RefSeq) ribonucleoside-diphosphate reductase small chain (A)	ko00230: Purine metabolism; ko00240: Pyrimidine metabolism; ko00480: Glutathione metabolism; ko01100: Metabolic pathways; ko01232: Nucleotide metabolism	ribonucleoside-diphosphate reductase small chain [Dendrobium catenatum]	RIR2C_ARATH RecName: Full=Ribonucleoside-diphosphate reductase small chain C; EC=1.17.4.1; AltName: Full=Ribonucleoside-diphosphate reductase TSO2 subunit; AltName: Full=Ribonucleotide reductase small subunit C;	A0A2I0WFU4_9ASPA SubName: Full=Ribonucleoside-diphosphate reductase small chain {ECO:0000313|EMBL:PKU74535.1};	Ribonucleotide reductase, beta subunit	GO:0005737,cytoplasm; GO:0005634,nucleus; GO:0046872,metal ion binding; GO:0004748,ribonucleoside-diphosphate reductase activity, thioredoxin disulfide as acceptor; GO:0009263,deoxyribonucleotide biosynthetic process; GO:0006281,DNA repair; GO:0006260,DNA replication; GO:0012501,programmed cell death; GO:0051726,regulation of cell cycle; GO:0003674,molecular_function; GO:0005488,binding; GO:00431…	PF00268.24:Ribonucleotide reductase, small chain	--	--	--
GelC01G01415	red	1091.2717746183	333.828595110429	757.443179507869	-423.615	18.5338	17.3432	20.8208	25.3689	25.6451	25.5254	26.5113	26.093	25.9281	GWHBDNU00000001	105079646	105080488	-	GelC01G01415	--	K19891 glucan endo-1,3-beta-glucosidase 1/2/3 [EC:3.2.1.39] | (RefSeq) hypothetical protein (A)	ko00500: Starch and sucrose metabolism; ko01100: Metabolic pathways	hypothetical protein KFK09_027176 [Dendrobium nobile]	ALL10_OLEEU RecName: Full=Major pollen allergen Ole e 10; AltName: Allergen=Ole e 10; Flags: Precursor;	A0A804JLM3_MUSAM SubName: Full=(wild Malaysian banana) hypothetical protein {ECO:0000313|EMBL:CAG1847706.1};	--	GO:0031225,anchored component of membrane; GO:0031410,cytoplasmic vesicle; GO:0005575,cellular_component; GO:0016020,membrane; GO:0031224,intrinsic component of membrane; GO:0110165,cellular anatomical entity; GO:0005622,intracellular anatomical structure; GO:0005737,cytoplasm; GO:0031982,vesicle; GO:0043226,organelle; GO:0043227,membrane-bounded organelle; GO:0043229,intracellular organelle; GO:…	PF07983.16:X8 domain	--	--	--
GelC01G01422	red	182.822586782595	35.2822997138114	147.540287068784	-112.258	134.001	134.385	133.507	134.097	150.998	133.767	140.208	138.273	144.869	GWHBDNU00000001	105606471	105628317	-	GelC01G01422	--	--	--	protein RER1B-like [Dendrobium catenatum]	RER1B_ARATH RecName: Full=Protein RER1B; Short=AtRER1B;	A0A2I0WQL5_9ASPA RecName: Full=Protein RER1 {ECO:0000256|PIRNR:PIRNR016013};	Golgi proteins involved in ER retention (RER)	GO:0005801,cis-Golgi network; GO:0005783,endoplasmic reticulum; GO:0005794,Golgi apparatus; GO:0030173,integral component of Golgi membrane; GO:0006621,protein retention in ER lumen; GO:0006890,retrograde vesicle-mediated transport, Golgi to endoplasmic reticulum; GO:0008104,protein localization; GO:0008150,biological_process; GO:0009987,cellular process; GO:0032507,maintenance of protein locatio…	PF03248.16:Rer1 family	--	--	--
GelC01G01424	red	523.237246575289	165.634788932885	357.602457642404	-191.968	3.3255	3.311	3.2309	4.3819	3.5639	3.9359	4.1254	3.9054	3.8216	GWHBDNU00000001	105712006	105714728	-	GelC01G01424	--	K05909 laccase [EC:1.10.3.2] | (RefSeq) laccase-11 (A)	--	Laccase-11 [Dendrobium catenatum]	LAC11_ARATH RecName: Full=Laccase-11; EC=1.10.3.2; AltName: Full=Benzenediol:oxygen oxidoreductase 11; AltName: Full=Diphenol oxidase 11; AltName: Full=Urishiol oxidase 11; Flags: Precursor;	A0A2I0WQM7_9ASPA RecName: Full=Laccase {ECO:0000256|ARBA:ARBA00012297, ECO:0000256|RuleBase:RU361119}; EC=1.10.3.2 {ECO:0000256|ARBA:ARBA00012297, ECO:0000256|RuleBase:RU361119}; AltName: Full=Benzenediol:oxygen oxidoreductase {ECO:0000256|RuleBase:RU361119}; AltName: Full=Diphenol oxidase {ECO:0000256|RuleBase:RU361119}; AltName: Full=Urishiol oxidase {ECO:0000256|RuleBase:RU361119};	Multicopper oxidases	GO:0048046,apoplast; GO:0005507,copper ion binding; GO:0052716,hydroquinone:oxygen oxidoreductase activity; GO:0016491,oxidoreductase activity; GO:0009809,lignin biosynthetic process; GO:0046274,lignin catabolic process; GO:0003674,molecular_function; GO:0005488,binding; GO:0043167,ion binding; GO:0043169,cation binding; GO:0046872,metal ion binding; GO:0046914,transition metal ion binding; GO:00…	PF07732.18:Multicopper oxidase	--	--	--
GelC01G01433	red	903.265666552613	305.300571258651	597.965095293962	-292.665	35.7869	34.0832	35.1819	43.3868	40.8997	45.1516	42.0725	42.5024	42.5174	GWHBDNU00000001	106480509	106484570	+	GelC01G01433	--	K01184 polygalacturonase [EC:3.2.1.15] | (RefSeq) polygalacturonase At1g48100 (A)	ko00040: Pentose and glucuronate interconversions; ko01100: Metabolic pathways	polygalacturonase At1g48100-like [Phalaenopsis equestris]	PGLR4_ARATH RecName: Full=Polygalacturonase At1g48100; Short=PG; EC=3.2.1.15; AltName: Full=Pectinase At1g48100; Flags: Precursor;	A8D0U3_ONCHC SubName: Full=Polygalacturonase 4 {ECO:0000313|EMBL:ABV25001.1};	--	GO:0005576,extracellular region; GO:0004650,polygalacturonase activity; GO:0005975,carbohydrate metabolic process; GO:0009831,plant-type cell wall modification involved in multidimensional cell growth; GO:0003674,molecular_function; GO:0003824,catalytic activity; GO:0004553,hydrolase activity, hydrolyzing O-glycosyl compounds; GO:0016787,hydrolase activity; GO:0016798,hydrolase activity, acting o…	PF00295.20:Glycosyl hydrolases family 28	--	--	--
GelC01G01490	red	143.684176125656	25.504479059071	118.179697066585	-92.6752	19.8281	19.6533	19.0786	21.2663	19.9771	19.3076	21.0404	19.1564	21.0978	GWHBDNU00000001	109035055	109061406	+	GelC01G01490	--	K03013 DNA-directed RNA polymerases I, II, and III subunit RPABC1 | (RefSeq) DNA-directed RNA polymerases II and IV subunit 5A-like (A)	ko03020: RNA polymerase	hypothetical protein KFK09_026985 [Dendrobium nobile]	--	A0A2I0VJF1_9ASPA SubName: Full=Uncharacterized protein {ECO:0000313|EMBL:PKU63531.1};	--	--	--	--	--	--
GelC01G01493	red	711.69902538215	221.947592439638	489.751432942512	-267.804	2.6789	1.7887	2.2302	3.4496	3.1762	3.6191	3.6255	3.7232	3.109	GWHBDNU00000001	109331681	109332214	-	GelC01G01493	--	--	--	hypothetical protein MA16_Dca026188 [Dendrobium catenatum]	--	A0A2I0VJD8_9ASPA SubName: Full=Uncharacterized protein {ECO:0000313|EMBL:PKU63529.1};	--	--	--	--	--	--
GelC01G01497	red	824.841141711671	225.394986421486	599.446155290185	-374.051	21.7474	20.3824	20.0775	32.0779	35.586	34.6906	24.9965	29.8342	31.3211	GWHBDNU00000001	109515064	109515567	-	GelC01G01497	--	--	--	hypothetical protein MA16_Dca026187 [Dendrobium catenatum]	--	A0A2I0VJD5_9ASPA SubName: Full=Uncharacterized protein {ECO:0000313|EMBL:PKU63528.1};	--	--	--	--	--	--
GelC01G01501	red	1130.9353374833	332.534260521827	798.401076961476	-465.867	8.3711	8.3767	8.0707	9.82	10.242	9.874	10.2635	9.9905	10.6044	GWHBDNU00000001	109693273	109718376	+	GelC01G01501	--	K14768 U3 small nucleolar RNA-associated protein 7 | (RefSeq) probable U3 small nucleolar RNA-associated protein 7 (A)	--	probable U3 small nucleolar RNA-associated protein 7 [Dendrobium catenatum]	PR19B_ARATH RecName: Full=Pre-mRNA-processing factor 19 homolog 2 {ECO:0000305}; EC=2.3.2.27 {ECO:0000269|PubMed:18393940}; AltName: Full=MOS4-associated complex protein 3B; Short=MAC protein 3B; AltName: Full=Plant U-box protein 60; AltName: Full=RING-type E3 ubiquitin transferase PRP19 2 {ECO:0000305}; AltName: Full=U-box domain-containing protein 60;	A0A2I0WFQ3_9ASPA SubName: Full=U-box domain-containing protein 72 {ECO:0000313|EMBL:PKU74504.1};	WD40-repeat-containing subunit of the 18S rRNA processing complex	GO:0080008,Cul4-RING E3 ubiquitin ligase complex; GO:0005737,cytoplasm; GO:0005783,endoplasmic reticulum; GO:0005634,nucleus; GO:0009505,plant-type cell wall; GO:0000974,Prp19 complex; GO:0071006,U2-type catalytic step 1 spliceosome; GO:0061630,ubiquitin protein ligase activity; GO:0004842,ubiquitin-protein transferase activity; GO:0042742,defense response to bacterium; GO:0006281,DNA repair; GO:…	PF08149.14:BING4CT (NUC141) domain	--	--	--
GelC01G01503	red	1627.7482998433	236.359272040282	1391.38902780301	-1155.03	10.9769	11.6146	11.7167	13.1182	13.2179	14.0355	14.6217	15.0926	15.0862	GWHBDNU00000001	109867953	109870416	-	GelC01G01503	--	K06911 quercetin 2,3-dioxygenase [EC:1.13.11.24] | (RefSeq) pirin-like protein (A)	--	pirin-like protein [Phalaenopsis equestris]	PIRL_SOLLC RecName: Full=Pirin-like protein;	A0A2I0WCR8_9ASPA SubName: Full=Pirin-like protein {ECO:0000313|EMBL:PKU73454.1};	--	GO:0005634,nucleus; GO:0005575,cellular_component; GO:0005622,intracellular anatomical structure; GO:0043226,organelle; GO:0043227,membrane-bounded organelle; GO:0043229,intracellular organelle; GO:0043231,intracellular membrane-bounded organelle; GO:0110165,cellular anatomical entity	PF05726.16:Pirin C-terminal cupin domain	--	--	--
GelC01G01504	red	832.881902699941	271.580998342924	561.300904357017	-289.72	3.7109	3.8638	4.367	10.4027	7.7455	12.029	9.8145	9.8036	9.0566	GWHBDNU00000001	109879089	109881395	-	GelC01G01504	--	K06911 quercetin 2,3-dioxygenase [EC:1.13.11.24] | (RefSeq) pirin-like protein (A)	--	hypothetical protein KFK09_027002 [Dendrobium nobile]	PIRL_SOLLC RecName: Full=Pirin-like protein;	A0A2I0WCR8_9ASPA SubName: Full=Pirin-like protein {ECO:0000313|EMBL:PKU73454.1};	--	GO:0005634,nucleus; GO:0005575,cellular_component; GO:0005622,intracellular anatomical structure; GO:0043226,organelle; GO:0043227,membrane-bounded organelle; GO:0043229,intracellular organelle; GO:0043231,intracellular membrane-bounded organelle; GO:0110165,cellular anatomical entity	PF05726.16:Pirin C-terminal cupin domain	--	--	--
GelC01G01571	red	174.573612675048	22.4506537841525	152.122958890896	-129.672	17.6238	16.7882	16.2284	17.1652	18.4002	16.6662	17.5073	17.7357	17.1095	GWHBDNU00000001	115766622	115785789	-	GelC01G01571	--	K18835 WRKY transcription factor 2 | (RefSeq) probable WRKY transcription factor 20 (A)	ko04626: Plant-pathogen interaction	hypothetical protein KFK09_027411 [Dendrobium nobile]	WRK46_HORVU RecName: Full=WRKY transcription factor SUSIBA2 {ECO:0000305|PubMed:12953112}; AltName: Full=Sugar signaling in barley 2 {ECO:0000303|PubMed:12953112}; AltName: Full=WRKY transcription factor 46;	A0A2I0XGQ7_9ASPA SubName: Full=Putative WRKY transcription factor 20 {ECO:0000313|EMBL:PKU87097.1};	--	GO:0005634,nucleus; GO:0003700,DNA-binding transcription factor activity; GO:0046872,metal ion binding; GO:0000976,transcription cis-regulatory region binding; GO:0045893,positive regulation of DNA-templated transcription; GO:0009961,response to 1-aminocyclopropane-1-carboxylic acid; GO:0009611,response to wounding; GO:0003674,molecular_function; GO:0140110,transcription regulator activity; GO:00…	PF03106.18:WRKY DNA -binding domain	WRKY	TF	WRKY
GelC01G01591	red	1079.5459123949	254.875189553097	824.670722841799	-569.796	3.0453	2.6187	3.3115	4.5684	5.1467	4.5691	4.9407	6.0674	5.1636	GWHBDNU00000001	117312822	117330644	-	GelC01G01591	--	K15639 PHYB activation tagged suppressor 1 [EC:1.14.-.-] | (RefSeq) cytochrome P450 734A1-like (A)	ko00905: Brassinosteroid biosynthesis; ko01110: Biosynthesis of secondary metabolites	hypothetical protein KFK09_027433 [Dendrobium nobile]	C734A_ARATH RecName: Full=Cytochrome P450 734A1; EC=1.14.-.-; AltName: Full=Protein PHYB ACTIVATION-TAGGED SUPPRESSOR 1;	A0A2I0XGR0_9ASPA SubName: Full=Cytochrome P450 734A1 {ECO:0000313|EMBL:PKU87080.1};	Cytochrome P450 CYP4/CYP19/CYP26 subfamilies	GO:0016021,integral component of membrane; GO:0020037,heme binding; GO:0005506,iron ion binding; GO:0004497,monooxygenase activity; GO:0016705,oxidoreductase activity, acting on paired donors, with incorporation or reduction of molecular oxygen; GO:0008395,steroid hydroxylase activity; GO:0010268,brassinosteroid homeostasis; GO:0016131,brassinosteroid metabolic process; GO:0040008,regulation of g…	PF00067.25:Cytochrome P450	--	--	--
GelC01G01598	red	1098.96038426154	168.181243584209	930.77914067733	-762.598	42.7961	43.9331	45.3712	48.8713	47.9121	50.9186	51.5425	49.4797	56.6895	GWHBDNU00000001	118299517	118301457	+	GelC01G01598	--	K14503 brassinosteroid resistant 1/2 | (RefSeq) protein BZR1 homolog 1-like (A)	ko04075: Plant hormone signal transduction	hypothetical protein IEQ34_020520 [Dendrobium chrysotoxum]	BZR1_ORYSI RecName: Full=Protein BZR1 homolog 1; Short=OsBZR1; AltName: Full=Protein BRASSINAZOLE-RESISTANT 1 homolog 1;	A0A2I0XGN4_9ASPA SubName: Full=Protein BRASSINAZOLE-RESISTANT 1 {ECO:0000313|EMBL:PKU87073.1};	--	GO:0005737,cytoplasm; GO:0005634,nucleus; GO:0003677,DNA binding; GO:0003700,DNA-binding transcription factor activity; GO:0009742,brassinosteroid mediated signaling pathway; GO:0040008,regulation of growth; GO:0006351,DNA-templated transcription; GO:0003674,molecular_function; GO:0003676,nucleic acid binding; GO:0005488,binding; GO:0097159,organic cyclic compound binding; GO:1901363,heterocyclic…	PF05687.16:BES1/BZR1 plant transcription factor, N-terminal	BES1	TF	BES1
GelC01G01602	red	1174.12794760361	303.261345002041	870.866602601574	-567.605	32.1102	34.0276	36.069	40.4359	39.8909	41.8461	42.2904	42.4446	41.894	GWHBDNU00000001	118821675	118828271	-	GelC01G01602	--	--	--	hypothetical protein KFK09_027445 [Dendrobium nobile]	--	A0A2I0WEY5_9ASPA SubName: Full=Uncharacterized protein {ECO:0000313|EMBL:PKU74192.1};	--	GO:0004553,hydrolase activity, hydrolyzing O-glycosyl compounds; GO:0005975,carbohydrate metabolic process; GO:0003674,molecular_function; GO:0003824,catalytic activity; GO:0016787,hydrolase activity; GO:0016798,hydrolase activity, acting on glycosyl bonds; GO:0008150,biological_process; GO:0008152,metabolic process; GO:0044238,primary metabolic process; GO:0071704,organic substance metabolic pro…	PF04616.17:Glycosyl hydrolases family 43	--	--	--
GelC01G01605	red	1380.30418104109	288.081582770494	1092.22259827059	-804.141	13.5445	12.7735	16.9318	21.9881	25.7885	24.335	29.5438	27.5561	28.2474	GWHBDNU00000001	119043759	119044274	-	GelC01G01605	--	--	--	hypothetical protein AXF42_Ash012902 [Apostasia shenzhenica]	--	A0A2I0ARJ5_9ASPA RecName: Full=PMEI domain-containing protein {ECO:0000259|SMART:SM00856};	--	GO:0004857,enzyme inhibitor activity; GO:0003674,molecular_function; GO:0030234,enzyme regulator activity; GO:0098772,molecular function regulator activity	PF04043.18:Plant invertase/pectin methylesterase inhibitor	--	--	--
GelC01G01626	red	738.090909298425	214.608384292064	523.482525006361	-308.874	4.5966	5.6169	5.2593	7.0567	7.3884	8.0058	6.5935	6.1854	7.6702	GWHBDNU00000001	120190525	120193589	+	GelC01G01626	--	K18810 cyclin D1/2/4, plant | (RefSeq) cyclin-D2-1 (A)	--	hypothetical protein IEQ34_020752 [Dendrobium chrysotoxum]	CCD11_ARATH RecName: Full=Cyclin-D1-1; AltName: Full=Cyclin-delta-1; Short=Cyclin-d1; AltName: Full=G1/S-specific cyclin-D1-1; Short=CycD1;1;	A0A2I0WG50_9ASPA SubName: Full=Cyclin-D1-1 {ECO:0000313|EMBL:PKU74612.1};	G1/S-specific cyclin D	GO:0000307,cyclin-dependent protein kinase holoenzyme complex; GO:0005737,cytoplasm; GO:0005634,nucleus; GO:0016538,cyclin-dependent protein serine/threonine kinase regulator activity; GO:0051301,cell division; GO:0044772,mitotic cell cycle phase transition; GO:0000079,regulation of cyclin-dependent protein serine/threonine kinase activity; GO:0003674,molecular_function; GO:0019207,kinase regulat…	PF00134.26:Cyclin, N-terminal domain	--	--	--
GelC01G01657	red	719.863355795623	197.262703723442	522.600652072181	-325.338	0.516	0.828	0.7796	1.1505	1.1539	1.2101	1.0474	1.0464	0.9209	GWHBDNU00000001	122696291	122698521	-	GelC01G01657	--	--	--	uncharacterized protein LOC110115649 [Dendrobium catenatum]	--	A0A2I0VSM8_9ASPA SubName: Full=Uncharacterized protein {ECO:0000313|EMBL:PKU66408.1};	--	GO:0016021,integral component of membrane; GO:0005575,cellular_component; GO:0016020,membrane; GO:0031224,intrinsic component of membrane; GO:0110165,cellular anatomical entity	--	--	--	--
GelC01G01662	red	1058.01443642664	248.203709292822	809.810727133817	-561.607	9.7517	10.2635	10.0243	13.4335	11.9532	11.7753	13.6331	12.4781	13.6301	GWHBDNU00000001	123361983	123365557	+	GelC01G01662	--	K13415 protein brassinosteroid insensitive 1 [EC:2.7.10.1 2.7.11.1] | (RefSeq) systemin receptor SR160-like (A)	ko04075: Plant hormone signal transduction	probable LRR receptor-like serine/threonine-protein kinase At1g74360 [Phalaenopsis equestris]	Y1743_ARATH RecName: Full=Probable LRR receptor-like serine/threonine-protein kinase At1g74360; EC=2.7.11.1; Flags: Precursor;	A0A2I0WGW2_9ASPA SubName: Full=Putative LRR receptor-like serine/threonine-protein kinase {ECO:0000313|EMBL:PKU74905.1};	--	GO:0016021,integral component of membrane; GO:0031966,mitochondrial membrane; GO:0005739,mitochondrion; GO:0005886,plasma membrane; GO:0005524,ATP binding; GO:0106310,protein serine kinase activity; GO:0004674,protein serine/threonine kinase activity; GO:0002215,defense response to nematode; GO:0009825,multidimensional cell growth; GO:0006468,protein phosphorylation; GO:0009845,seed germination; …	PF00069.28:Protein kinase domain	--	--	--
GelC01G01674	red	865.762218259974	294.679304407293	571.08291385268	-276.404	14.724	14.0851	14.4031	17.4066	18.7897	18.4261	17.5469	16.4973	17.8998	GWHBDNU00000001	123998672	124002326	+	GelC01G01674	--	--	--	hypothetical protein IEQ34_020720 [Dendrobium chrysotoxum]	--	A0A2I0WGY6_9ASPA RecName: Full=CaM_binding domain-containing protein {ECO:0000259|SMART:SM01054};	--	GO:0005516,calmodulin binding; GO:0003674,molecular_function; GO:0005488,binding; GO:0005515,protein binding	PF07839.14:Plant calmodulin-binding domain	--	--	--
GelC01G01691	red	1013.57349574626	287.791142378024	725.78235336824	-437.991	3.0275	3.3726	3.1648	4.7005	5.3523	4.4396	5.6801	4.866	5.1092	GWHBDNU00000001	124961703	124964177	-	GelC01G01691	--	K13457 disease resistance protein RPM1 | (RefSeq) disease resistance protein RPM1 (A)	ko04626: Plant-pathogen interaction	Putative disease resistance RPP13-like protein 1 [Dendrobium catenatum]	RGA1_SOLBU RecName: Full=Putative disease resistance protein RGA1; AltName: Full=RGA3-blb;	A0A2I0V6N1_9ASPA SubName: Full=Disease resistance RPP13-like protein 1 {ECO:0000313|EMBL:PKU59061.1};	Apoptotic ATPase	GO:0043531,ADP binding; GO:0005524,ATP binding; GO:0050832,defense response to fungus; GO:0000166,nucleotide binding; GO:0003674,molecular_function; GO:0005488,binding; GO:0017076,purine nucleotide binding; GO:0030554,adenyl nucleotide binding; GO:0032553,ribonucleotide binding; GO:0032555,purine ribonucleotide binding; GO:0032559,adenyl ribonucleotide binding; GO:0036094,small molecule binding; …	PF00931.25:NB-ARC domain	--	--	--
GelC01G01697	red	1058.24530125344	259.756790698688	798.488510554748	-538.732	27.6258	27.854	28.4253	35.7779	40.4026	34.1248	42.8009	38.2091	39.0943	GWHBDNU00000001	125702277	125709901	+	GelC01G01697	--	K23050 phenylcoumaran benzylic ether reductase [EC:1.3.1.-] | (RefSeq) isoflavone reductase homolog (A)	--	isoflavone reductase homolog [Dendrobium catenatum]	IFRH_SOLTU RecName: Full=Isoflavone reductase homolog; EC=1.3.1.-; AltName: Full=CP100;	A0A2I0WMU8_9ASPA SubName: Full=Isoflavone reductase {ECO:0000313|EMBL:PKU76976.1};	--	GO:0005737,cytoplasm; GO:0016491,oxidoreductase activity; GO:0003674,molecular_function; GO:0003824,catalytic activity; GO:0005575,cellular_component; GO:0005622,intracellular anatomical structure; GO:0110165,cellular anatomical entity	PF05368.16:NmrA-like family	--	--	--
GelC01G01698	red	346.217446662432	70.5746909915857	275.642755670846	-205.068	30.5887	31.0014	31.059	31.7493	32.1118	32.9992	31.3843	32.5171	30.9071	GWHBDNU00000001	125764183	125803098	-	GelC01G01698	--	K02874 large subunit ribosomal protein L14 | (RefSeq) 50S ribosomal protein HLP, mitochondrial isoform X3 (A)	ko03010: Ribosome	50S ribosomal protein HLP, mitochondrial isoform X3 [Dendrobium catenatum]	HLP_ARATH RecName: Full=50S ribosomal protein HLP, mitochondrial; AltName: Full=Protein HUELLENLOS PARALOG; Flags: Precursor;	A0A2I0VG37_9ASPA SubName: Full=50S ribosomal protein L14, chloroplastic {ECO:0000313|EMBL:PKU62381.1};	60S ribosomal protein L14/L17/L23	GO:0005762,mitochondrial large ribosomal subunit; GO:0005739,mitochondrion; GO:0070180,large ribosomal subunit rRNA binding; GO:0003735,structural constituent of ribosome; GO:0006412,translation; GO:0003674,molecular_function; GO:0003676,nucleic acid binding; GO:0003723,RNA binding; GO:0005488,binding; GO:0019843,rRNA binding; GO:0097159,organic cyclic compound binding; GO:1901363,heterocyclic co…	PF00238.22:Ribosomal protein L14p/L23e	--	--	--
GelC01G01729	red	892.251131391388	274.454674090625	617.796457300763	-343.342	7.7402	8.5138	8.3768	9.9252	10.0341	10.419	10.5149	9.3383	10.5931	GWHBDNU00000001	127622504	127624362	-	GelC01G01729	--	K23260 scopoletin glucosyltransferase [EC:2.4.1.128] | (RefSeq) scopoletin glucosyltransferase (A)	ko00999: Biosynthesis of various plant secondary metabolites; ko01110: Biosynthesis of secondary metabolites	hypothetical protein KFK09_027571 [Dendrobium nobile]	SCGT_TOBAC RecName: Full=Scopoletin glucosyltransferase; EC=2.4.1.128; AltName: Full=Phenylpropanoid:glucosyltransferase 1;	A0A2I0X055_9ASPA RecName: Full=Glycosyltransferase {ECO:0000256|RuleBase:RU362057}; EC=2.4.1.- {ECO:0000256|RuleBase:RU362057};	UDP-glucuronosyl and UDP-glucosyl transferase	GO:0042802,identical protein binding; GO:0050275,scopoletin glucosyltransferase activity; GO:0003674,molecular_function; GO:0005488,binding; GO:0005515,protein binding; GO:0003824,catalytic activity; GO:0008194,UDP-glycosyltransferase activity; GO:0016740,transferase activity; GO:0016757,glycosyltransferase activity; GO:0016758,hexosyltransferase activity; GO:0035251,UDP-glucosyltransferase activ…	PF00201.21:UDP-glucoronosyl and UDP-glucosyl transferase	--	--	--
GelC02G00008	red	165.35495252972	32.6744042955341	132.680548234186	-100.006	14.0138	14.2241	13.8085	15.5683	14.2329	14.5421	13.845	14.7083	15.7851	GWHBDNU00000002	476399	498000	-	GelC02G00008	--	K16075 magnesium transporter | (RefSeq) magnesium transporter MRS2-3 (A)	--	Magnesium transporter MRS2-F [Dendrobium catenatum]	MRS2F_ORYSI RecName: Full=Magnesium transporter MRS2-F;	A0A2I0VHW3_9ASPA RecName: Full=Magnesium transporter {ECO:0000256|RuleBase:RU366041};	Magnesium transporters: CorA family	GO:0016021,integral component of membrane; GO:0015095,magnesium ion transmembrane transporter activity; GO:0003674,molecular_function; GO:0005215,transporter activity; GO:0008324,cation transmembrane transporter activity; GO:0015075,ion transmembrane transporter activity; GO:0015318,inorganic molecular entity transmembrane transporter activity; GO:0022857,transmembrane transporter activity; GO:00…	PF01544.21:CorA-like Mg2+ transporter protein	--	--	--
GelC02G00013	red	153.722932864226	22.1434925848653	131.57944027936	-109.436	25.3737	26.4819	25.1644	26.111	25.7168	27.1405	25.8517	26.9577	26.3229	GWHBDNU00000002	853072	908216	+	GelC02G00013	--	--	--	hypothetical protein IEQ34_005238 [Dendrobium chrysotoxum]	--	A0A6V7Q6L6_ANACO SubName: Full=Uncharacterized protein {ECO:0000313|EMBL:CAD1838505.1};	--	GO:0016021,integral component of membrane; GO:0005575,cellular_component; GO:0016020,membrane; GO:0031224,intrinsic component of membrane; GO:0110165,cellular anatomical entity	--	--	--	--
GelC02G00014	red	722.481801916273	199.82983074856	522.651971167713	-322.822	40.6659	37.7667	36.018	46.6639	48.0758	45.4139	41.8523	45.1806	42.9224	GWHBDNU00000002	1006475	1039494	-	GelC02G00014	--	K00786 beta-1,6-galactosyltransferase [EC:2.4.1.-] | (RefSeq) sialyltransferase-like protein 1 isoform X1 (A)	--	hypothetical protein KFK09_007191 [Dendrobium nobile]	STLP1_ORYSI RecName: Full=Sialyltransferase-like protein 1 {ECO:0000305}; EC=2.4.99.- {ECO:0000305};	A0A2I0X191_9ASPA SubName: Full=Uncharacterized protein {ECO:0000313|EMBL:PKU81673.1};	Sialyltransferase	GO:0000139,Golgi membrane; GO:0016021,integral component of membrane; GO:0008373,sialyltransferase activity; GO:0006486,protein glycosylation; GO:0003674,molecular_function; GO:0003824,catalytic activity; GO:0016740,transferase activity; GO:0016757,glycosyltransferase activity; GO:0006807,nitrogen compound metabolic process; GO:0008150,biological_process; GO:0008152,metabolic process; GO:0009058,…	PF00777.21:Glycosyltransferase family 29 (sialyltransferase)	--	--	--
GelC02G00026	red	200.020758007187	49.7954877560328	150.225270251154	-100.43	0	0.1093	0	0.3875	0.2063	0.0818	0.2898	0	0.2019	GWHBDNU00000002	1145721	1146104	-	GelC02G00026	--	--	--	hypothetical protein IEQ34_007944 [Dendrobium chrysotoxum]	SBT17_ARATH RecName: Full=Subtilisin-like protease SBT1.7 {ECO:0000303|PubMed:16193095}; EC=3.4.21.- {ECO:0000305}; AltName: Full=Cucumisin-like serine protease; AltName: Full=Subtilase subfamily 1 member 7 {ECO:0000303|PubMed:16193095}; Short=AtSBT1.7 {ECO:0000303|PubMed:16193095}; AltName: Full=Subtilisin-like serine protease 1 {ECO:0000303|PubMed:12702015}; Short=At-SLP1 {ECO:0000303|PubMed:12…	A0A2I0X013_9ASPA SubName: Full=Subtilisin-like protease SDD1 {ECO:0000313|EMBL:PKU81256.1};	--	GO:0048046,apoplast; GO:0005576,extracellular region; GO:0099503,secretory vesicle; GO:0004252,serine-type endopeptidase activity; GO:0080001,mucilage extrusion from seed coat; GO:0048359,mucilage metabolic process involved in seed coat development; GO:0006508,proteolysis; GO:0010214,seed coat development; GO:0003674,molecular_function; GO:0003824,catalytic activity; GO:0004175,endopeptidase acti…	PF00082.25:Subtilase family	--	--	--
GelC02G00042	red	290.045964364261	74.7020696759682	215.343894688292	-140.642	6.6759	5.7042	6.3671	6.6879	6.9233	6.8142	6.8068	6.8221	6.5037	GWHBDNU00000002	1532145	1559338	-	GelC02G00042	--	K03798 cell division protease FtsH [EC:3.4.24.-] | (RefSeq) ATP-dependent zinc metalloprotease FTSH 6, chloroplastic (A)	--	protein ABHD11 [Dendrobium catenatum]	PP169_ARATH RecName: Full=Pentatricopeptide repeat-containing protein At2g22410, mitochondrial; Flags: Precursor;	A0A2I0VL13_9ASPA SubName: Full=Protein phosphatase methylesterase 1 {ECO:0000313|EMBL:PKU64097.1};	Predicted alpha/beta hydrolase	GO:0009507,chloroplast; GO:0005739,mitochondrion; GO:1900865,chloroplast RNA modification; GO:0006139,nucleobase-containing compound metabolic process; GO:0006725,cellular aromatic compound metabolic process; GO:0006807,nitrogen compound metabolic process; GO:0008150,biological_process; GO:0008152,metabolic process; GO:0009451,RNA modification; GO:0009987,cellular process; GO:0016070,RNA metaboli…	PF12697.10:Alpha/beta hydrolase family	--	--	--
GelC02G00057	red	515.581027173176	147.988366173034	367.592661000142	-219.604	6.909	6.9701	6.4877	7.5505	7.5746	8.1256	7.8127	7.1235	7.388	GWHBDNU00000002	1942921	1948004	+	GelC02G00057	--	K03695 ATP-dependent Clp protease ATP-binding subunit ClpB | (RefSeq) chaperone protein ClpB1-like (A)	--	LOW QUALITY PROTEIN: protein SMAX1-LIKE 3-like [Elaeis guineensis]	SMXL3_ARATH RecName: Full=Protein SMAX1-LIKE 3 {ECO:0000303|PubMed:23893171}; Short=AtSMXL3 {ECO:0000303|PubMed:23893171};	A0A6I9RS59_ELAGV SubName: Full=LOW QUALITY PROTEIN: protein SMAX1-LIKE 3-like {ECO:0000313|RefSeq:XP_010931080.2};	Chaperone HSP104 and related ATP-dependent Clp proteases	--	PF02861.23:Clp amino terminal domain, pathogenicity island component	--	--	--
GelC02G00071	red	812.965154862207	232.271053373724	580.694101488484	-348.423	101.92	101.015	103.447	121.448	121.904	113.645	113.897	111.867	111.3	GWHBDNU00000002	2392770	2396189	-	GelC02G00071	--	K10355 actin, other eukaryote | (RefSeq) actin-like (A)	--	hypothetical protein HPP92_025024 [Vanilla planifolia]	ACT_GOSHI RecName: Full=Actin;	A0A835PHQ1_VANPL SubName: Full=Uncharacterized protein {ECO:0000313|EMBL:KAG0452371.1};	Actin and related proteins	GO:0005737,cytoplasm; GO:0005856,cytoskeleton; GO:0005524,ATP binding; GO:0000166,nucleotide binding; GO:0003674,molecular_function; GO:0005488,binding; GO:0017076,purine nucleotide binding; GO:0030554,adenyl nucleotide binding; GO:0032553,ribonucleotide binding; GO:0032555,purine ribonucleotide binding; GO:0032559,adenyl ribonucleotide binding; GO:0035639,purine ribonucleoside triphosphate bindi…	PF00022.22:Actin	--	--	--
GelC02G00083	red	211.166464828259	48.3117233102413	162.854741518018	-114.543	12.796	13.6628	13.6528	14.8055	14.0966	14.0786	15.328	13.3225	13.7777	GWHBDNU00000002	2869909	2911648	-	GelC02G00083	--	--	--	hypothetical protein KFK09_007120 [Dendrobium nobile]	LCV2_ARATH RecName: Full=Protein LIKE COV 2 {ECO:0000303|PubMed:12668628};	A0A2I0VYZ8_9ASPA SubName: Full=Uncharacterized protein {ECO:0000313|EMBL:PKU68631.1};	--	GO:0005768,endosome; GO:0005794,Golgi apparatus; GO:0016021,integral component of membrane; GO:0005802,trans-Golgi network; GO:0010222,stem vascular tissue pattern formation; GO:0003002,regionalization; GO:0007275,multicellular organism development; GO:0007389,pattern specification process; GO:0008150,biological_process; GO:0010051,xylem and phloem pattern formation; GO:0032501,multicellular orga…	PF04367.16:Protein of unknown function (DUF502)	--	--	--
GelC02G00106	red	354.099633983365	71.1418749406965	282.957759042668	-211.816	12.3486	11.8894	12.7774	12.6938	12.9801	13.0854	12.4598	13.304	13.4656	GWHBDNU00000002	4310262	4332209	-	GelC02G00106	--	K03248 translation initiation factor 3 subunit G | (RefSeq) bZIP transcription factor 17-like (A)	--	putative bZIP transcription factor 39-like isoform X2 [Cymbidium ensifolium]	BZP39_ORYSJ RecName: Full=bZIP transcription factor 39 {ECO:0000303|PubMed:18065552}; Short=OsbZIP39 {ECO:0000303|PubMed:18065552};	A0A5C1YU05_CYMEN SubName: Full=Putative bZIP transcription factor 39-like isoform X2 {ECO:0000313|EMBL:QEO19168.1};	--	GO:0005789,endoplasmic reticulum membrane; GO:0016021,integral component of membrane; GO:0005634,nucleus; GO:0003677,DNA binding; GO:0003700,DNA-binding transcription factor activity; GO:0006990,positive regulation of transcription from RNA polymerase II promoter involved in unfolded protein response; GO:0034976,response to endoplasmic reticulum stress; GO:0003674,molecular_function; GO:0003676,n…	PF00170.24:bZIP transcription factor	bZIP	TF	bZIP
GelC02G00107	red	567.382278773862	165.462053660892	401.920225112969	-236.458	87.8253	89.3802	89.364	98.0315	99.7005	94.8998	92.6189	98.8324	92.2298	GWHBDNU00000002	4427668	4448244	+	GelC02G00107	--	K14771 U3 small nucleolar RNA-associated protein 19 | (RefSeq) hypothetical protein (A)	--	uncharacterized protein LOC110028593 [Phalaenopsis equestris]	--	A0A2I0BH76_9ASPA SubName: Full=Uncharacterized protein {ECO:0000313|EMBL:PKA67145.1};	mRNA-binding protein Encore	GO:0003676,nucleic acid binding; GO:0003674,molecular_function; GO:0005488,binding; GO:0097159,organic cyclic compound binding; GO:1901363,heterocyclic compound binding	PF01424.25:R3H domain	--	--	--
GelC02G00130	red	714.086851433675	201.278499912821	512.808351520854	-311.53	4.5069	5.4628	5.2633	7.8245	6.6006	6.0434	7.5043	7.1119	6.8754	GWHBDNU00000002	5756853	5758047	+	GelC02G00130	--	K13944 LOB domain-containing protein 16 | (RefSeq) LOB domain-containing protein 16 (A)	--	LOW QUALITY PROTEIN: LOB domain-containing protein 15-like [Phalaenopsis equestris]	LBD15_ARATH RecName: Full=LOB domain-containing protein 15; AltName: Full=ASYMMETRIC LEAVES 2-like protein 11; Short=AS2-like protein 11;	A0A835V771_VANPL RecName: Full=LOB domain-containing protein {ECO:0000259|PROSITE:PS50891};	--	GO:0005634,nucleus; GO:0000976,transcription cis-regulatory region binding; GO:0010628,positive regulation of gene expression; GO:1905177,tracheary element differentiation; GO:0001067,transcription regulatory region nucleic acid binding; GO:0003674,molecular_function; GO:0003676,nucleic acid binding; GO:0003677,DNA binding; GO:0003690,double-stranded DNA binding; GO:0005488,binding; GO:0043565,se…	PF03195.17:Lateral organ boundaries (LOB) domain	LOB	TF	LOB
GelC02G00140	red	634.300341461753	186.564271731388	447.736069730365	-261.172	6.561	7.014	7.475	8.2484	8.1952	7.9872	7.6573	8.1133	7.6685	GWHBDNU00000002	6492016	6518056	+	GelC02G00140	--	--	--	uncharacterized protein LOC110036315 [Phalaenopsis equestris]	--	A0A2I0XBL1_9ASPA SubName: Full=Uncharacterized protein {ECO:0000313|EMBL:PKU85283.1};	--	--	PF08238.15:Sel1 repeat	--	--	--
GelC02G00144	red	1068.02746386824	371.496914454662	696.530549413579	-325.034	10.5467	10.77	10.4619	15.6332	16.2092	15.0603	15.3687	15.76	15.7514	GWHBDNU00000002	6681904	6684273	+	GelC02G00144	--	--	--	hypothetical protein KFK09_007275 [Dendrobium nobile]	--	A0A2I0X0X5_9ASPA SubName: Full=Uncharacterized protein {ECO:0000313|EMBL:PKU81553.1};	--	GO:0008168,methyltransferase activity; GO:0003674,molecular_function; GO:0003824,catalytic activity; GO:0016740,transferase activity; GO:0016741,transferase activity, transferring one-carbon groups	PF08241.15:Methyltransferase domain	--	--	--
GelC02G00163	red	360.686439661639	86.601295711892	274.085143949747	-187.484	3.0174	3.7626	3.6823	3.8328	4.7793	4.4308	4.2929	3.5346	4.3498	GWHBDNU00000002	8111411	8112827	+	GelC02G00163	--	K13413 mitogen-activated protein kinase kinase 4/5 [EC:2.7.12.2] | (RefSeq) mitogen-activated protein kinase kinase 5-like (A)	ko04016: MAPK signaling pathway - plant; ko04075: Plant hormone signal transduction; ko04626: Plant-pathogen interaction	protein G1-like7 [Phalaenopsis equestris]	G1L7_ORYSI RecName: Full=Protein G1-like7;	K7KA89_SOYBN RecName: Full=ALOG domain-containing protein {ECO:0000259|PROSITE:PS51697};	--	GO:0005634,nucleus; GO:0003677,DNA binding; GO:0009299,mRNA transcription; GO:0090698,post-embryonic plant morphogenesis; GO:0003674,molecular_function; GO:0003676,nucleic acid binding; GO:0005488,binding; GO:0097159,organic cyclic compound binding; GO:1901363,heterocyclic compound binding; GO:0006139,nucleobase-containing compound metabolic process; GO:0006351,DNA-templated transcription; GO:000…	PF04852.15:ALOG domain	--	--	--
GelC02G00180	red	881.038028783561	175.429696525542	705.608332258018	-530.179	0.5758	0.623	0.5463	0.8064	0.8057	0.6596	0.7979	0.7998	0.9438	GWHBDNU00000002	8759095	8769397	-	GelC02G00180	--	K01528 dynamin 1/3 [EC:3.6.5.5] | (Kazusa) Lj0g3v0199559.2; - (A)	ko04144: Endocytosis	protein trichome birefringence-like 3 isoform X4 [Dendrobium catenatum]	TBL3_ARATH RecName: Full=Protein trichome birefringence-like 3;	A0A835V8R1_VANPL RecName: Full=PMR5N domain-containing protein {ECO:0000259|Pfam:PF14416};	--	GO:0005794,Golgi apparatus; GO:0000139,Golgi membrane; GO:0016021,integral component of membrane; GO:0005886,plasma membrane; GO:0016413,O-acetyltransferase activity; GO:1990538,xylan O-acetyltransferase activity; GO:0030244,cellulose biosynthetic process; GO:0045489,pectin biosynthetic process; GO:0009827,plant-type cell wall modification; GO:1990937,xylan acetylation; GO:0045492,xylan biosynthe…	PF13839.9:GDSL/SGNH-like Acyl-Esterase family found in Pmr5 and Cas1p	--	--	--
GelC02G00183	red	427.336553844228	125.051614734118	302.28493911011	-177.233	0.5735	1.6336	0.683	1.9392	1.9191	1.4751	1.8519	1.5893	1.9069	GWHBDNU00000002	8944229	8948503	+	GelC02G00183	--	K05278 flavonol synthase [EC:1.14.20.6] | (RefSeq) flavonol synthase/flavanone 3-hydroxylase (A)	ko00941: Flavonoid biosynthesis; ko01100: Metabolic pathways; ko01110: Biosynthesis of secondary metabolites	probable 2-oxoglutarate-dependent dioxygenase At5g05600 [Phalaenopsis equestris]	JOX1_ARATH RecName: Full=Jasmonate-induced oxygenase 1 {ECO:0000303|PubMed:28559313}; EC=1.14.11.- {ECO:0000269|PubMed:28559313}; AltName: Full=2-oxoglutarate-dependent dioxygenase JOX1 {ECO:0000305}; AltName: Full=Jasmonic acid oxidase 1 {ECO:0000303|PubMed:28760569};	A0A835QVP9_VANPL RecName: Full=Fe2OG dioxygenase domain-containing protein {ECO:0000259|PROSITE:PS51471};	Iron/ascorbate family oxidoreductases	GO:0051213,dioxygenase activity; GO:0005506,iron ion binding; GO:0120091,jasmonic acid hydrolase; GO:0006952,defense response; GO:1900366,negative regulation of defense response to insect; GO:1900150,regulation of defense response to fungus; GO:2000022,regulation of jasmonic acid mediated signaling pathway; GO:0003674,molecular_function; GO:0003824,catalytic activity; GO:0016491,oxidoreductase ac…	PF14226.9:non-haem dioxygenase in morphine synthesis N-terminal	--	--	--
GelC02G00192	red	762.218150528026	196.893705627937	565.324444900089	-368.431	10.9631	11.7549	11.3255	17.1118	16.1056	15.3194	13.8475	12.79	15.8162	GWHBDNU00000002	9374746	9375495	+	GelC02G00192	--	--	--	hypothetical protein IEQ34_004923 [Dendrobium chrysotoxum]	--	A0A2I0WHK8_9ASPA SubName: Full=Uncharacterized protein {ECO:0000313|EMBL:PKU75131.1};	--	--	--	--	--	--
GelC02G00238	red	655.781165500747	94.9772228773811	560.803942623366	-465.827	36.752	38.1216	34.6116	40.7447	41.2518	39.5457	37.3405	38.5989	38.2187	GWHBDNU00000002	11541177	11557624	+	GelC02G00238	--	--	--	hypothetical protein KFK09_007562 [Dendrobium nobile]	--	A0A2I0WL59_9ASPA SubName: Full=Uncharacterized protein {ECO:0000313|EMBL:PKU76393.1};	Translin-associated protein X	GO:0005634,nucleus; GO:0043565,sequence-specific DNA binding; GO:0003674,molecular_function; GO:0003676,nucleic acid binding; GO:0003677,DNA binding; GO:0005488,binding; GO:0097159,organic cyclic compound binding; GO:1901363,heterocyclic compound binding; GO:0005575,cellular_component; GO:0005622,intracellular anatomical structure; GO:0043226,organelle; GO:0043227,membrane-bounded organelle; GO:0…	PF01997.19:Translin family	--	--	--
GelC02G00243	red	829.70957171044	140.172499615028	689.537072095411	-549.365	19.6167	21.4118	23.6717	24.1331	23.3982	24.2568	24.5589	24.58	25.7534	GWHBDNU00000002	11796484	11800161	+	GelC02G00243	--	K13083 flavonoid 3',5'-hydroxylase [EC:1.14.14.81] | (RefSeq) flavonoid 3',5'-hydroxylase 1 (A)	ko00941: Flavonoid biosynthesis; ko00944: Flavone and flavonol biosynthesis; ko01110: Biosynthesis of secondary metabolites	flavonoid-3',5'-hydroxylase 1, partial [Dendrobium hybrid cultivar]	C75A2_SOLME RecName: Full=Flavonoid 3',5'-hydroxylase; Short=F3'5'H; EC=1.14.14.81 {ECO:0000250|UniProtKB:P48418}; AltName: Full=CYPLXXVA2; AltName: Full=Cytochrome P450 75A2; AltName: Full=P-450EG1;	A0A1S6JYG9_9ASPA SubName: Full=Flavonoid-3',5'-hydroxylase 1 {ECO:0000313|EMBL:AQS95361.1}; Flags: Fragment;	Cytochrome P450 CYP2 subfamily	GO:0033772,flavonoid 3',5'-hydroxylase activity; GO:0020037,heme binding; GO:0005506,iron ion binding; GO:0009718,anthocyanin-containing compound biosynthetic process; GO:0003674,molecular_function; GO:0003824,catalytic activity; GO:0004497,monooxygenase activity; GO:0016491,oxidoreductase activity; GO:0016705,oxidoreductase activity, acting on paired donors, with incorporation or reduction of mo…	PF00067.25:Cytochrome P450	--	--	--
GelC02G00257	red	286.024135296077	50.7738367315114	235.250298564566	-184.476	22.0943	20.708	20.103	22.2473	22.7959	25.0009	22.0994	23.1285	20.9784	GWHBDNU00000002	12818539	12845165	+	GelC02G00257	--	--	--	hypothetical protein IEQ34_005015 [Dendrobium chrysotoxum]	CNR5_MAIZE RecName: Full=Cell number regulator 5; AltName: Full=ZmCNR05;	A0A2I0WL40_9ASPA SubName: Full=Cell number regulator 5 {ECO:0000313|EMBL:PKU76377.1};	--	GO:0016021,integral component of membrane; GO:0005575,cellular_component; GO:0016020,membrane; GO:0031224,intrinsic component of membrane; GO:0110165,cellular anatomical entity	PF04749.20:PLAC8 family	--	--	--
GelC02G00268	red	461.638165569892	97.3838522721954	364.254313297696	-266.87	5.7548	5.5525	6.0285	6.9055	6.3946	6.4281	6.0761	5.8559	6.7016	GWHBDNU00000002	13050983	13053961	-	GelC02G00268	--	K15032 mTERF domain-containing protein, mitochondrial | (RefSeq) uncharacterized protein LOC110108645 isoform X1 (A)	--	hypothetical protein IEQ34_005430 [Dendrobium chrysotoxum]	--	A0A2I0XHQ3_9ASPA SubName: Full=Uncharacterized protein {ECO:0000313|EMBL:PKU87442.1};	Mitochondrial transcription termination factor, mTERF	GO:0003690,double-stranded DNA binding; GO:0006353,DNA-templated transcription termination; GO:0006355,regulation of DNA-templated transcription; GO:0003674,molecular_function; GO:0003676,nucleic acid binding; GO:0003677,DNA binding; GO:0005488,binding; GO:0097159,organic cyclic compound binding; GO:1901363,heterocyclic compound binding; GO:0006139,nucleobase-containing compound metabolic process…	PF02536.17:mTERF	mTERF	TR	mTERF
GelC02G00298	red	659.710404686406	133.687004733618	526.023399952788	-392.336	14.6238	16.5558	15.7913	16.8736	16.7129	17.4096	17.0443	17.0497	17.9774	GWHBDNU00000002	14710791	14714335	-	GelC02G00298	--	K08869 aarF domain-containing kinase | (RefSeq) putative aarF domain-containing protein kinase 1 (A)	--	putative methyltransferase DDB_G0268948 [Dendrobium catenatum]	--	A0A2I0XHQ0_9ASPA RecName: Full=Methyltransf_25 domain-containing protein {ECO:0000259|Pfam:PF13649};	Methyltransferase	--	PF13649.9:Methyltransferase domain	--	--	--
GelC02G00361	red	239.440353745757	41.3231682150656	198.117185530691	-156.794	3.7986	2.5533	3.3588	3.8287	3.4277	4.002	3.9478	3.3757	4.1712	GWHBDNU00000002	18079424	18084444	-	GelC02G00361	--	K18835 WRKY transcription factor 2 | (RefSeq) probable WRKY transcription factor 2 isoform X1 (A)	ko04626: Plant-pathogen interaction	hypothetical protein KFK09_007472 [Dendrobium nobile]	WRK55_ARATH RecName: Full=WRKY transcription factor 55; AltName: Full=WRKY DNA-binding protein 55;	A0A2I0X5Q6_9ASPA SubName: Full=WRKY transcription factor 55 {ECO:0000313|EMBL:PKU83245.1};	--	GO:0005634,nucleus; GO:0003700,DNA-binding transcription factor activity; GO:0043565,sequence-specific DNA binding; GO:0000976,transcription cis-regulatory region binding; GO:0010468,regulation of gene expression; GO:0003674,molecular_function; GO:0140110,transcription regulator activity; GO:0003676,nucleic acid binding; GO:0003677,DNA binding; GO:0005488,binding; GO:0097159,organic cyclic compou…	PF03106.18:WRKY DNA -binding domain	WRKY	TF	WRKY
GelC02G00406	red	166.306600784108	27.1887218499531	139.117878934155	-111.929	0.2661	0.317	0.3054	0.321	0.5981	0.3048	0.2801	0.5494	0.46	GWHBDNU00000002	21097751	21098677	+	GelC02G00406	--	--	--	hypothetical protein IEQ34_005633 [Dendrobium chrysotoxum]	--	A0A835U906_VANPL SubName: Full=Uncharacterized protein {ECO:0000313|EMBL:KAG0452395.1};	--	--	PF11250.11:Fantastic Four meristem regulator	--	--	--
GelC02G00468	red	639.549105581766	155.87489382469	483.674211757076	-327.799	10.8756	9.4321	10.6243	12.3708	12.5573	12.1917	11.9173	12.2436	14.546	GWHBDNU00000002	25261884	25274321	+	GelC02G00468	--	K20718 LRR receptor-like serine/threonine-protein kinase ERECTA [EC:2.7.11.1] | (GenBank) LRR receptor-like kinase family protein (A)	ko04016: MAPK signaling pathway - plant	hypothetical protein KFK09_003874 [Dendrobium nobile]	ZAR1_ARATH RecName: Full=Receptor protein kinase-like protein ZAR1 {ECO:0000303|PubMed:27014878}; EC=2.7.11.1 {ECO:0000305}; AltName: Full=Protein ZYGOTIC ARREST 1 {ECO:0000303|PubMed:27014878}; Flags: Precursor;	A0A2I0WA13_9ASPA SubName: Full=Putative inactive leucine-rich repeat receptor-like protein kinase {ECO:0000313|EMBL:PKU72500.1};	--	GO:0009507,chloroplast; GO:0009570,chloroplast stroma; GO:0016021,integral component of membrane; GO:0009505,plant-type cell wall; GO:0005886,plasma membrane; GO:0090406,pollen tube; GO:0099503,secretory vesicle; GO:0005524,ATP binding; GO:0016301,kinase activity; GO:0106310,protein serine kinase activity; GO:0004674,protein serine/threonine kinase activity; GO:0046777,protein autophosphorylation…	PF00069.28:Protein kinase domain	--	--	--
GelC02G00488	red	351.120705376074	96.7110885465755	254.409616829499	-157.699	12.7722	11.8159	12.9038	13.265	14.0278	14.0956	14.3544	12.9333	13.0604	GWHBDNU00000002	26877179	26956580	-	GelC02G00488	--	--	--	hypothetical protein KFK09_013827 [Dendrobium nobile]	GIP1L_ARATH RecName: Full=GBF-interacting protein 1-like {ECO:0000303|PubMed:24484953}; Short=Protein GIP1-like {ECO:0000303|PubMed:24484953};	A0A2I0WDR7_9ASPA RecName: Full=GIP1_N domain-containing protein {ECO:0000259|Pfam:PF06972};	--	GO:0005634,nucleus; GO:0051082,unfolded protein binding; GO:0003674,molecular_function; GO:0005488,binding; GO:0005515,protein binding; GO:0005575,cellular_component; GO:0005622,intracellular anatomical structure; GO:0043226,organelle; GO:0043227,membrane-bounded organelle; GO:0043229,intracellular organelle; GO:0043231,intracellular membrane-bounded organelle; GO:0110165,cellular anatomical enti…	PF06972.14:GBF-interacting protein 1 N-terminal	--	--	--
GelC02G00495	red	720.841287152936	194.703919443332	526.137367709604	-331.433	5.2302	4.8026	5.1258	6.0348	5.7219	5.8202	6.4197	5.5044	6.1359	GWHBDNU00000002	27127252	27139915	+	GelC02G00495	--	K11982 E3 ubiquitin-protein ligase RNF115/126 [EC:2.3.2.27] | (RefSeq) probable E3 ubiquitin-protein ligase RHC2A (A)	--	hypothetical protein IEQ34_010761 [Dendrobium chrysotoxum]	R27AA_ARATH RecName: Full=Ubiquitin-40S ribosomal protein S27a-1; Contains: RecName: Full=Ubiquitin; Contains: RecName: Full=40S ribosomal protein S27a-1; Flags: Precursor;	A0A2I0WDQ3_9ASPA RecName: Full=RING-type E3 ubiquitin transferase {ECO:0000256|ARBA:ARBA00012483}; EC=2.3.2.27 {ECO:0000256|ARBA:ARBA00012483};	Ubiquitin/40S ribosomal protein S27a fusion	GO:0005737,cytoplasm; GO:0005829,cytosol; GO:0022627,cytosolic small ribosomal subunit; GO:0005794,Golgi apparatus; GO:0005634,nucleus; GO:0009506,plasmodesma; GO:0046872,metal ion binding; GO:0003729,mRNA binding; GO:0031386,protein tag; GO:0003735,structural constituent of ribosome; GO:0031625,ubiquitin protein ligase binding; GO:0019941,modification-dependent protein catabolic process; GO:0016…	PF13639.9:Ring finger domain	--	--	--
GelC02G00513	red	619.213642324977	166.351793086773	452.861849238204	-286.51	29.0304	29.4216	29.1875	32.3451	32.3109	31.5439	30.7991	34.6285	32.2824	GWHBDNU00000002	28602616	28659983	+	GelC02G00513	--	K24926 tetratricopeptide repeat protein 1 | (RefSeq) tetratricopeptide repeat protein 1 (A)	--	hypothetical protein KFK09_015382 [Dendrobium nobile]	TTL3_ARATH RecName: Full=Inactive TPR repeat-containing thioredoxin TTL3; AltName: Full=Tetratricopeptide repeat thioredoxin-like 3; AltName: Full=VH1-interacting TPR-containing protein;	A0A2I0AWD5_9ASPA SubName: Full=TPR repeat-containing thioredoxin TTL4 {ECO:0000313|EMBL:PKA59826.1}; EC=5.2.1.8 {ECO:0000313|EMBL:PKA59826.1};	TPR repeat-containing protein	GO:0005737,cytoplasm; GO:0005829,cytosol; GO:0005886,plasma membrane; GO:0009734,auxin-activated signaling pathway; GO:0009742,brassinosteroid mediated signaling pathway; GO:0010305,leaf vascular tissue pattern formation; GO:0006970,response to osmotic stress; GO:0007154,cell communication; GO:0007165,signal transduction; GO:0008150,biological_process; GO:0009719,response to endogenous stimulus; …	PF00515.31:Tetratricopeptide repeat	--	--	--
GelC02G00514	red	813.998545164137	190.650041243241	623.348503920896	-432.698	2.5355	3.1902	3.5192	4.5885	5.0159	4.7019	3.799	3.8798	4.3547	GWHBDNU00000002	28660515	28661422	-	GelC02G00514	--	K22745 apoptosis-inducing factor 2 | (RefSeq) apoptosis-inducing factor homolog B-like (A)	--	hypothetical protein KFK09_013860 [Dendrobium nobile]	--	A0A2I0WAB7_9ASPA SubName: Full=NADH dehydrogenase C1, chloroplastic/mitochondrial {ECO:0000313|EMBL:PKU72601.1};	NADH-dehydrogenase (ubiquinone)	GO:0009507,chloroplast; GO:0016491,oxidoreductase activity; GO:0003674,molecular_function; GO:0003824,catalytic activity; GO:0005575,cellular_component; GO:0005622,intracellular anatomical structure; GO:0005737,cytoplasm; GO:0009536,plastid; GO:0043226,organelle; GO:0043227,membrane-bounded organelle; GO:0043229,intracellular organelle; GO:0043231,intracellular membrane-bounded organelle; GO:0110…	PF07992.17:Pyridine nucleotide-disulphide oxidoreductase	--	--	--
GelC02G00518	red	676.818675347274	161.417575468619	515.401099878655	-353.984	1.7743	1.8312	2.1264	2.1606	2.6275	2.5367	2.844	2.2119	2.7054	GWHBDNU00000002	28880830	28886435	-	GelC02G00518	--	K00924 kinase [EC:2.7.1.-] | (RefSeq) receptor protein kinase CLAVATA1 (A)	--	hypothetical protein IEQ34_010781 [Dendrobium chrysotoxum]	BAME1_ARATH RecName: Full=Leucine-rich repeat receptor-like serine/threonine-protein kinase BAM1; EC=2.7.11.1; AltName: Full=Protein BARELY ANY MERISTEM 1; Flags: Precursor;	A0A2I0W576_9ASPA SubName: Full=Leucine-rich repeat receptor-like serine/threonine-protein kinase BAM1 {ECO:0000313|EMBL:PKU70819.1};	--	GO:0016021,integral component of membrane; GO:0005886,plasma membrane; GO:0005524,ATP binding; GO:0042802,identical protein binding; GO:0043621,protein self-association; GO:0106310,protein serine kinase activity; GO:0004674,protein serine/threonine kinase activity; GO:0033612,receptor serine/threonine kinase binding; GO:0030154,cell differentiation; GO:0048437,floral organ development; GO:0048229…	PF07714.20:Protein tyrosine and serine/threonine kinase	--	--	--
GelC02G00542	red	527.232210078835	166.493362722779	360.738847356056	-194.245	19.0854	17.1145	18.04	19.7041	20.848	21.1336	20.1498	19.1487	21.0408	GWHBDNU00000002	30118585	30120723	-	GelC02G00542	--	K13415 protein brassinosteroid insensitive 1 [EC:2.7.10.1 2.7.11.1] | (RefSeq) brassinosteroid LRR receptor kinase-like (A)	ko04075: Plant hormone signal transduction	phytosulfokine receptor 1 [Dendrobium catenatum]	MSL1_ORYSJ RecName: Full=Leucine-rich repeat receptor protein kinase MSL1 {ECO:0000305}; EC=2.7.11.1 {ECO:0000255}; AltName: Full=MSP1 protein homolog 1 {ECO:0000305}; AltName: Full=MSP1-like protein 1 {ECO:0000303|PubMed:18248596}; Flags: Precursor;	A0A2I0X8Y3_9ASPA SubName: Full=Leucine-rich repeat receptor protein kinase EXS {ECO:0000313|EMBL:PKU84340.1};	Serine/threonine protein kinase	GO:0016021,integral component of membrane; GO:0005886,plasma membrane; GO:0005524,ATP binding; GO:0106310,protein serine kinase activity; GO:0004674,protein serine/threonine kinase activity; GO:0006468,protein phosphorylation; GO:0000166,nucleotide binding; GO:0003674,molecular_function; GO:0005488,binding; GO:0017076,purine nucleotide binding; GO:0030554,adenyl nucleotide binding; GO:0032553,rib…	PF00069.28:Protein kinase domain	--	--	--
GelC02G00543	red	280.984188083302	77.2484740317595	203.735714051543	-126.487	31.6163	29.6649	30.6517	31.7659	34.1157	34.0963	30.5623	33.8603	33.3931	GWHBDNU00000002	30121803	30147630	-	GelC02G00543	--	K01658 anthranilate synthase component II [EC:4.1.3.27] | (RefSeq) anthranilate synthase beta subunit 1, chloroplastic-like (A)	ko00400: Phenylalanine, tyrosine and tryptophan biosynthesis; ko01100: Metabolic pathways; ko01110: Biosynthesis of secondary metabolites; ko01230: Biosynthesis of amino acids	hypothetical protein IEQ34_010952 [Dendrobium chrysotoxum]	ASB1_ORYSJ RecName: Full=Anthranilate synthase beta subunit 1, chloroplastic {ECO:0000303|PubMed:15159631}; Short=OsASB1 {ECO:0000303|PubMed:15159631}; EC=4.1.3.27 {ECO:0000269|PubMed:15159631}; AltName: Full=Anthranilate synthase, glutamine amidotransferase component 2-1; Flags: Precursor;	A0A804JRB3_MUSAM RecName: Full=GATase domain-containing protein {ECO:0000259|Pfam:PF00117};	Anthranilate synthase, beta chain	GO:0005950,anthranilate synthase complex; GO:0009507,chloroplast; GO:0004049,anthranilate synthase activity; GO:0006541,glutamine metabolic process; GO:0000162,tryptophan biosynthetic process; GO:0003674,molecular_function; GO:0003824,catalytic activity; GO:0016829,lyase activity; GO:0016830,carbon-carbon lyase activity; GO:0016833,oxo-acid-lyase activity; GO:0006082,organic acid metabolic proces…	PF00117.31:Glutamine amidotransferase class-I	--	--	--
GelC02G00583	red	1446.4607255363	282.568014499093	1163.89271103721	-881.325	7.395	7.3418	6.9634	8.7021	8.4191	8.4701	9.216	9.1868	9.2268	GWHBDNU00000002	32469276	32475954	+	GelC02G00583	--	K20241 WD repeat-containing protein 44 | (RefSeq) WD repeat-containing protein YMR102C-like (A)	--	hypothetical protein IEQ34_010548 [Dendrobium chrysotoxum]	--	A0A2I0WAC4_9ASPA SubName: Full=Flowering time control protein FY {ECO:0000313|EMBL:PKU72607.1};	WD40 repeat-containing protein	--	PF00400.35:WD domain, G-beta repeat	--	--	--
GelC02G00615	red	447.943578244682	106.14852039466	341.795057850021	-235.647	15.1968	15.5185	16.1006	16.6168	16.0727	16.5389	15.8469	16.3172	16.396	GWHBDNU00000002	34313791	34341553	+	GelC02G00615	--	--	--	BTB/POZ domain-containing protein At2g13690 [Dendrobium catenatum]	Y2369_ARATH RecName: Full=BTB/POZ domain-containing protein At2g13690; AltName: Full=Protein PRL1-interacting factor G;	A0A2I0W568_9ASPA SubName: Full=BTB/POZ domain-containing protein {ECO:0000313|EMBL:PKU70806.1};	--	GO:0016567,protein ubiquitination; GO:0006807,nitrogen compound metabolic process; GO:0008150,biological_process; GO:0008152,metabolic process; GO:0019538,protein metabolic process; GO:0032446,protein modification by small protein conjugation; GO:0036211,protein modification process; GO:0043170,macromolecule metabolic process; GO:0043412,macromolecule modification; GO:0044238,primary metabolic pr…	--	--	--	--
GelC02G00646	red	493.484311047598	161.042812037258	332.44149901034	-171.399	285.403	283.353	276.164	299.548	290.81	290.092	293.277	297.067	289.576	GWHBDNU00000002	36079160	36083035	+	GelC02G00646	--	K18857 alcohol dehydrogenase class-P [EC:1.1.1.1] | (RefSeq) alcohol dehydrogenase 3 (A)	ko00010: Glycolysis / Gluconeogenesis; ko00071: Fatty acid degradation; ko00350: Tyrosine metabolism; ko00592: alpha-Linolenic acid metabolism; ko00620: Pyruvate metabolism; ko01100: Metabolic pathways; ko01110: Biosynthesis of secondary metabolites	hypothetical protein IEQ34_011149 [Dendrobium chrysotoxum]	ADH2_SOLTU RecName: Full=Alcohol dehydrogenase 2; EC=1.1.1.1 {ECO:0000250|UniProtKB:P06525};	A0A2I0W583_9ASPA SubName: Full=Alcohol dehydrogenase 2 {ECO:0000313|EMBL:PKU70813.1};	Alcohol dehydrogenase, class III	GO:0005829,cytosol; GO:0004024,alcohol dehydrogenase activity, zinc-dependent; GO:0051903,S-(hydroxymethyl)glutathione dehydrogenase activity; GO:0008270,zinc ion binding; GO:0046294,formaldehyde catabolic process; GO:0003674,molecular_function; GO:0003824,catalytic activity; GO:0004022,alcohol dehydrogenase (NAD+) activity; GO:0016491,oxidoreductase activity; GO:0016614,oxidoreductase activity, …	PF00107.29:Zinc-binding dehydrogenase	--	--	--
GelC02G00657	red	899.482091926433	177.363665764847	722.118426161586	-544.755	19.0121	17.6372	17.9992	19.4447	19.4959	19.4746	20.0989	20.5337	19.67	GWHBDNU00000002	36593617	36616157	+	GelC02G00657	--	K00921 1-phosphatidylinositol-3-phosphate 5-kinase [EC:2.7.1.150] | (RefSeq) putative 1-phosphatidylinositol-3-phosphate 5-kinase FAB1D isoform X1 (A)	ko00562: Inositol phosphate metabolism; ko01100: Metabolic pathways; ko04070: Phosphatidylinositol signaling system; ko04145: Phagosome	hypothetical protein KFK09_013978 [Dendrobium nobile]	FAB1A_ARATH RecName: Full=1-phosphatidylinositol-3-phosphate 5-kinase FAB1A; Short=Phosphatidylinositol 3-phosphate 5-kinase; EC=2.7.1.150 {ECO:0000305|PubMed:21173023}; AltName: Full=FYVE finger-containing phosphoinositide kinase; AltName: Full=PIKfyve; AltName: Full=Phosphatidylinositol 3-phosphate 5-kinase type III; Short=PIPkin-III; Short=Type III PIP kinase; AltName: Full=Protein FORMS APLOI…	A0A2I0W5B2_9ASPA RecName: Full=1-phosphatidylinositol-3-phosphate 5-kinase {ECO:0000256|ARBA:ARBA00012009}; EC=2.7.1.150 {ECO:0000256|ARBA:ARBA00012009};	Phosphatidylinositol-4-phosphate 5-kinase and related FYVE finger-containing proteins	GO:0005768,endosome; GO:0010008,endosome membrane; GO:0000285,1-phosphatidylinositol-3-phosphate 5-kinase activity; GO:0005524,ATP binding; GO:0046872,metal ion binding; GO:0010256,endomembrane system organization; GO:0046854,phosphatidylinositol phosphate biosynthetic process; GO:0016310,phosphorylation; GO:0009555,pollen development; GO:0007033,vacuole organization; GO:0003674,molecular_functio…	PF01504.21:Phosphatidylinositol-4-phosphate 5-Kinase	--	--	--
GelC02G00661	red	728.578385550439	165.755094341272	562.823291209167	-397.068	15.9455	16.8438	16.494	16.9739	17.6718	17.7744	17.5331	17.3976	18.3332	GWHBDNU00000002	36716792	36737489	+	GelC02G00661	--	K00600 glycine hydroxymethyltransferase [EC:2.1.2.1] | (RefSeq) serine hydroxymethyltransferase 7-like (A)	ko00260: Glycine, serine and threonine metabolism; ko00460: Cyanoamino acid metabolism; ko00630: Glyoxylate and dicarboxylate metabolism; ko00670: One carbon pool by folate; ko01100: Metabolic pathways; ko01110: Biosynthesis of secondary metabolites; ko01200: Carbon metabolism; ko01230: Biosynthesis of amino acids; ko01240: Biosynthesis of cofactors	hypothetical protein KFK09_013976 [Dendrobium nobile]	GLYC7_ARATH RecName: Full=Serine hydroxymethyltransferase 7; Short=AtSHMT7; EC=2.1.2.1; AltName: Full=Glycine hydroxymethyltransferase 7; AltName: Full=Serine methylase 7;	A0A2I0W4D8_9ASPA RecName: Full=Serine hydroxymethyltransferase {ECO:0000256|RuleBase:RU000585}; EC=2.1.2.1 {ECO:0000256|RuleBase:RU000585};	Glycine/serine hydroxymethyltransferase	GO:0005737,cytoplasm; GO:0005634,nucleus; GO:0004372,glycine hydroxymethyltransferase activity; GO:0030170,pyridoxal phosphate binding; GO:0070905,serine binding; GO:0008270,zinc ion binding; GO:0046655,folic acid metabolic process; GO:0019264,glycine biosynthetic process from serine; GO:0006565,L-serine catabolic process; GO:0006730,one-carbon metabolic process; GO:0044030,regulation of DNA meth…	PF00464.22:Serine hydroxymethyltransferase	--	--	--
GelC02G00674	red	1190.58959503771	278.472243656916	912.11735138079	-633.645	6.7596	6.0544	6.7627	7.885	7.9553	7.9227	8.7291	8.4418	8.1401	GWHBDNU00000002	37469973	37497581	+	GelC02G00674	--	--	--	uncharacterized protein LOC110027445 [Phalaenopsis equestris]	Y5161_ARATH RecName: Full=Uncharacterized protein At5g01610;	A0A2I0X5S7_9ASPA SubName: Full=Uncharacterized protein {ECO:0000313|EMBL:PKU83269.1};	--	--	PF04398.15:Protein of unknown function, DUF538	--	--	--
GelC02G00682	red	642.051050787726	109.920864018478	532.130186769248	-422.209	20.1751	18.4253	17.3028	25.0064	23.4689	22.4396	19.2326	20.8293	22.254	GWHBDNU00000002	37669168	37669707	+	GelC02G00682	--	K13448 calcium-binding protein CML | (RefSeq) calmodulin-like protein 3 (A)	ko04626: Plant-pathogen interaction	unnamed protein product [Linum tenue]	CML3_ARATH RecName: Full=Calmodulin-like protein 3;	A0A7I8IQC8_SPIIN SubName: Full=Hypothetical protein {ECO:0000313|EMBL:CAA2620390.1};	Calmodulin and related proteins (EF-Hand superfamily)	GO:0005777,peroxisome; GO:0005509,calcium ion binding; GO:0003674,molecular_function; GO:0005488,binding; GO:0043167,ion binding; GO:0043169,cation binding; GO:0046872,metal ion binding; GO:0005575,cellular_component; GO:0005622,intracellular anatomical structure; GO:0005737,cytoplasm; GO:0042579,microbody; GO:0043226,organelle; GO:0043227,membrane-bounded organelle; GO:0043229,intracellular orga…	--	--	--	--
GelC02G00752	red	834.64527335756	288.555001508094	546.090271849466	-257.535	3.1173	3.2207	3.8788	4.8283	5.1757	4.8166	4.9632	4.7897	4.4609	GWHBDNU00000002	40639609	40649275	-	GelC02G00752	--	K21867 potassium channel | (RefSeq) potassium channel KOR2 isoform X1 (A)	--	potassium channel KOR2 isoform X1 [Dendrobium catenatum]	KOR2_ORYSJ RecName: Full=Potassium channel KOR2; AltName: Full=K(+) outward-rectifying channel 2;	A0A6I9RQH9_ELAGV RecName: Full=Potassium channel {ECO:0000256|RuleBase:RU369015};	K+-channel ERG and related proteins, contain PAS/PAC sensor domain	GO:0016021,integral component of membrane; GO:0005249,voltage-gated potassium channel activity; GO:0034765,regulation of ion transmembrane transport; GO:0003674,molecular_function; GO:0005215,transporter activity; GO:0005216,ion channel activity; GO:0005244,voltage-gated ion channel activity; GO:0005261,cation channel activity; GO:0005267,potassium channel activity; GO:0008324,cation transmembran…	PF12796.10:Ankyrin repeats (3 copies)	--	--	--
GelC02G00774	red	871.974746875778	306.724104687049	565.250642188729	-258.527	40.1872	41.3154	39.4853	46.7434	46.9712	45.528	44.2858	45.6721	45.3185	GWHBDNU00000002	41824766	41841166	+	GelC02G00774	--	K04733 interleukin-1 receptor-associated kinase 4 [EC:2.7.11.1] | (RefSeq) proline-rich receptor-like protein kinase PERK12 (A)	--	inactive protein kinase SELMODRAFT_444075 [Dendrobium catenatum]	Y4407_SELML RecName: Full=Inactive protein kinase SELMODRAFT_444075;	A0A2I0WJU4_9ASPA SubName: Full=Inactive protein kinase {ECO:0000313|EMBL:PKU75935.1};	Serine/threonine protein kinase	GO:0005524,ATP binding; GO:0004672,protein kinase activity; GO:0006468,protein phosphorylation; GO:0000166,nucleotide binding; GO:0003674,molecular_function; GO:0005488,binding; GO:0017076,purine nucleotide binding; GO:0030554,adenyl nucleotide binding; GO:0032553,ribonucleotide binding; GO:0032555,purine ribonucleotide binding; GO:0032559,adenyl ribonucleotide binding; GO:0035639,purine ribonucl…	PF07714.20:Protein tyrosine and serine/threonine kinase	--	--	--
GelC02G00777	red	603.954072120666	127.701890110572	476.252182010094	-348.55	12.402	14.7635	14.3591	15.4378	15.1155	15.3822	15.8875	15.846	15.3768	GWHBDNU00000002	41869011	41881504	-	GelC02G00777	--	--	--	--	--	--	--	--	--	--	--	--
GelC02G00822	red	383.025044536022	106.550558488946	276.474486047076	-169.924	11.1782	10.8549	11.2553	12.0541	12.3049	11.8184	11.8392	11.2834	13.0079	GWHBDNU00000002	44233145	44251376	+	GelC02G00822	--	K05391 cyclic nucleotide gated channel, plant | (RefSeq) cyclic nucleotide-gated ion channel 1 (A)	ko04626: Plant-pathogen interaction	hypothetical protein IEQ34_011041 [Dendrobium chrysotoxum]	CNGC1_ARATH RecName: Full=Cyclic nucleotide-gated ion channel 1; Short=AtCNGC1; AltName: Full=Cyclic nucleotide- and calmodulin-regulated ion channel 1;	A0A2I0WZT9_9ASPA SubName: Full=Cyclic nucleotide-gated ion channel 1 {ECO:0000313|EMBL:PKU81184.1};	K+-channel ERG and related proteins, contain PAS/PAC sensor domain	GO:0016021,integral component of membrane; GO:0005886,plasma membrane; GO:0005516,calmodulin binding; GO:0030552,cAMP binding; GO:0030553,cGMP binding; GO:0005216,ion channel activity; GO:0003674,molecular_function; GO:0005488,binding; GO:0005515,protein binding; GO:0000166,nucleotide binding; GO:0017076,purine nucleotide binding; GO:0030551,cyclic nucleotide binding; GO:0030554,adenyl nucleotide…	PF00520.34:Ion transport protein	--	--	--
GelC02G00824	red	392.393093655471	112.009692689692	280.383400965779	-168.374	277.645	275.679	268.165	281.864	288.695	279.673	280.479	284.32	278.436	GWHBDNU00000002	44264207	44273053	-	GelC02G00824	--	K12812 ATP-dependent RNA helicase UAP56/SUB2 [EC:3.6.4.13] | (RefSeq) DEAD-box ATP-dependent RNA helicase 56 (A)	ko03013: Nucleocytoplasmic transport; ko03015: mRNA surveillance pathway; ko03040: Spliceosome	DEAD-box ATP-dependent RNA helicase 56 [Dendrobium catenatum]	RH15_ARATH RecName: Full=DEAD-box ATP-dependent RNA helicase 15; EC=3.6.4.13; AltName: Full=UAP56 homolog A;	A0A2I0W1I7_9ASPA SubName: Full=DEAD-box ATP-dependent RNA helicase 56 {ECO:0000313|EMBL:PKU69515.1};	ATP-dependent RNA helicase	GO:0005829,cytosol; GO:0005730,nucleolus; GO:0005634,nucleus; GO:0009506,plasmodesma; GO:0005524,ATP binding; GO:0016887,ATP hydrolysis activity; GO:0003690,double-stranded DNA binding; GO:0003725,double-stranded RNA binding; GO:0003729,mRNA binding; GO:0003723,RNA binding; GO:0003724,RNA helicase activity; GO:0003727,single-stranded RNA binding; GO:0006397,mRNA processing; GO:0051028,mRNA transp…	PF00270.32:DEAD/DEAH box helicase	--	--	--
GelC02G00846	red	1105.70025298502	165.048754717801	940.651498267214	-775.603	22.357	24.08	26.1683	27.0613	26.2033	26.7327	28.4291	28.1718	28.1352	GWHBDNU00000002	45424281	45426665	-	GelC02G00846	--	K13430 serine/threonine-protein kinase PBS1 [EC:2.7.11.1] | (RefSeq) probable serine/threonine-protein kinase PBL7 isoform X2 (A)	ko04626: Plant-pathogen interaction	serine/threonine-protein kinase-like protein CR4 [Dendrobium catenatum]	CKI4_ORYSJ RecName: Full=Serine/threonine-protein kinase-like protein CR4 {ECO:0000250|UniProtKB:Q9LX29}; EC=2.7.11.1 {ECO:0000269|PubMed:22899082}; AltName: Full=Protein CRINKLY 4 {ECO:0000303|Ref.1}; Short=OsCR4 {ECO:0000303|Ref.1}; Flags: Precursor;	A0A2I0W4J5_9ASPA SubName: Full=Receptor protein kinase CRINKLY4 {ECO:0000313|EMBL:PKU70586.1};	--	GO:0009986,cell surface; GO:0030139,endocytic vesicle; GO:0016021,integral component of membrane; GO:0032585,multivesicular body membrane; GO:0005886,plasma membrane; GO:0005524,ATP binding; GO:0042803,protein homodimerization activity; GO:0004672,protein kinase activity; GO:0106310,protein serine kinase activity; GO:0004674,protein serine/threonine kinase activity; GO:0009793,embryo development …	PF00069.28:Protein kinase domain	--	--	--
GelC02G00885	red	110.469034785729	14.1813904111164	96.2876443746122	-82.1063	21.2512	22.3529	21.0653	22.0763	21.5262	23.3308	22.0739	22.9761	21.2853	GWHBDNU00000002	48268379	48283528	+	GelC02G00885	--	--	--	hypothetical protein KFK09_014235 [Dendrobium nobile]	GPC1_BRANA RecName: Full=Glycerophosphocholine acyltransferase 1 {ECO:0000303|PubMed:27758859}; Short=GPCAT {ECO:0000303|PubMed:27758859}; EC=2.3.1.- {ECO:0000269|PubMed:27758859};	A0A2I0WJ60_9ASPA RecName: Full=Glycerophosphocholine acyltransferase 1 {ECO:0000256|ARBA:ARBA00019082};	Uncharacterized conserved protein	GO:0016021,integral component of membrane; GO:0106158,glycero-3-phosphocholine acyltransferase activity; GO:0006656,phosphatidylcholine biosynthetic process; GO:0003674,molecular_function; GO:0003824,catalytic activity; GO:0016740,transferase activity; GO:0016746,acyltransferase activity; GO:0016747,acyltransferase activity, transferring groups other than amino-acyl groups; GO:0006629,lipid metab…	PF10998.11:Protein of unknown function (DUF2838)	--	--	--
GelC02G00937	red	354.819356204488	72.5450712591753	282.274284945312	-209.729	8.3094	8.0276	8.7547	8.8626	9.2627	9.8351	8.6289	9.3455	8.5957	GWHBDNU00000002	50740276	50760093	-	GelC02G00937	--	K13430 serine/threonine-protein kinase PBS1 [EC:2.7.11.1] | (RefSeq) serine/threonine-protein kinase PBS1 (A)	ko04626: Plant-pathogen interaction	hypothetical protein IEQ34_010658 [Dendrobium chrysotoxum]	ALE2_ARATH RecName: Full=Receptor-like serine/threonine-protein kinase ALE2; EC=2.7.11.1; AltName: Full=Protein ABNORMAL LEAF SHAPE 2; Flags: Precursor;	A0A2I0W7U4_9ASPA SubName: Full=Receptor-like serine/threonine-protein kinase ALE2 {ECO:0000313|EMBL:PKU71729.1};	Serine/threonine protein kinase	GO:0016021,integral component of membrane; GO:0005886,plasma membrane; GO:0005524,ATP binding; GO:0016301,kinase activity; GO:0106310,protein serine kinase activity; GO:0004674,protein serine/threonine kinase activity; GO:0030154,cell differentiation; GO:0090558,plant epidermis development; GO:1905393,plant organ formation; GO:0046777,protein autophosphorylation; GO:0010068,protoderm histogenesis…	PF07714.20:Protein tyrosine and serine/threonine kinase	--	--	--
GelC02G00978	red	391.840013888211	105.181427081612	286.659	-181.477	0	0.0543	0	0.4331	0.4099	0.1218	0.3359	0.1647	0.1003	GWHBDNU00000002	52929030	52929802	+	GelC02G00978	--	K02183 calmodulin | (RefSeq) probable calcium-binding protein CML30 (A)	ko04016: MAPK signaling pathway - plant; ko04070: Phosphatidylinositol signaling system; ko04626: Plant-pathogen interaction	probable calcium-binding protein CML30 [Phalaenopsis equestris]	CML45_ARATH RecName: Full=Probable calcium-binding protein CML45 {ECO:0000305}; AltName: Full=Calmodulin-like protein 45 {ECO:0000303|Ref.4};	A0A2I0W9R1_9ASPA SubName: Full=Putative calcium-binding protein CML45 {ECO:0000313|EMBL:PKU72392.1};	Calmodulin and related proteins (EF-Hand superfamily)	GO:0005509,calcium ion binding; GO:0003674,molecular_function; GO:0005488,binding; GO:0043167,ion binding; GO:0043169,cation binding; GO:0046872,metal ion binding	PF00036.35:EF hand	--	--	--
GelC02G00998	red	653.952447302875	112.865918789301	541.086528513574	-428.221	450.121	463.583	487.507	501.637	495.564	509.341	482.817	481.858	487.504	GWHBDNU00000002	54864088	54866740	+	GelC02G00998	--	K03231 elongation factor 1-alpha | (RefSeq) elongation factor 1-alpha-like (A)	ko03013: Nucleocytoplasmic transport	elongation factor 1-alpha [Quercus suber]	EF1A_MANES RecName: Full=Elongation factor 1-alpha; Short=EF-1-alpha;	A0A843X963_COLES RecName: Full=Elongation factor 1-alpha {ECO:0000256|RuleBase:RU000325};	Translation elongation factor EF-1 alpha/Tu	GO:0005737,cytoplasm; GO:0005525,GTP binding; GO:0003924,GTPase activity; GO:0003746,translation elongation factor activity; GO:0000166,nucleotide binding; GO:0003674,molecular_function; GO:0005488,binding; GO:0017076,purine nucleotide binding; GO:0019001,guanyl nucleotide binding; GO:0032553,ribonucleotide binding; GO:0032555,purine ribonucleotide binding; GO:0032561,guanyl ribonucleotide bindin…	PF00009.30:Elongation factor Tu GTP binding domain	--	--	--
GelC02G01020	red	399.168511999404	98.2833067514052	300.885205247998	-202.602	54.6028	53.7155	54.4534	58.1703	54.92	55.6595	55.6533	56.7755	57.4131	GWHBDNU00000002	55920356	55967561	+	GelC02G01020	--	K13418 somatic embryogenesis receptor kinase 1 [EC:2.7.10.1 2.7.11.1] | (RefSeq) LRR receptor kinase BAK1 isoform X1 (A)	--	LRR receptor kinase BAK1 isoform X1 [Dendrobium catenatum]	BAK1_ORYSI RecName: Full=LRR receptor kinase BAK1 {ECO:0000305}; EC=2.7.11.1 {ECO:0000305}; AltName: Full=BRI1-associated receptor kinase 1 homolog {ECO:0000305}; AltName: Full=Benzothiadiazole-induced SERK1 {ECO:0000305}; AltName: Full=Somatic embryogenesis receptor kinase 1 {ECO:0000305}; Flags: Precursor;	A0A2I0W9S0_9ASPA SubName: Full=Somatic embryogenesis receptor kinase 1 {ECO:0000313|EMBL:PKU72407.1};	--	GO:0016021,integral component of membrane; GO:0005886,plasma membrane; GO:0005524,ATP binding; GO:0042803,protein homodimerization activity; GO:0106310,protein serine kinase activity; GO:0004674,protein serine/threonine kinase activity; GO:0009742,brassinosteroid mediated signaling pathway; GO:0009729,detection of brassinosteroid stimulus; GO:0006468,protein phosphorylation; GO:0000166,nucleotide…	PF00069.28:Protein kinase domain	--	--	--
GelC02G01030	red	1272.63515903646	292.018869220597	980.616289815865	-688.597	13.1798	12.6891	13.2638	14.7512	14.6673	14.1256	15.1747	15.0079	15.1283	GWHBDNU00000002	56318812	56417316	-	GelC02G01030	--	--	--	hypothetical protein KFK09_013169 [Dendrobium nobile]	TOM1_TOBAC RecName: Full=Tobamovirus multiplication protein 1; Short=NtTOM1;	A0A2I0W9U4_9ASPA RecName: Full=DUF1084 domain-containing protein {ECO:0000259|Pfam:PF06454};	--	GO:0016021,integral component of membrane; GO:0009705,plant-type vacuole membrane; GO:0046786,viral replication complex formation and maintenance; GO:0008150,biological_process; GO:0016032,viral process; GO:0019058,viral life cycle; GO:0019079,viral genome replication; GO:0005575,cellular_component; GO:0016020,membrane; GO:0031224,intrinsic component of membrane; GO:0110165,cellular anatomical en…	PF06454.14:THH1/TOM1/TOM3 domain	--	--	--
GelC02G01040	red	506.213566543317	115.29058266448	390.922983878837	-275.632	24.7719	27.8426	27.1806	29.3321	28.5413	31.1166	28.5069	28.0818	29.5147	GWHBDNU00000002	57687347	57706359	-	GelC02G01040	--	K12501 homogentisate solanesyltransferase [EC:2.5.1.117] | (RefSeq) hypothetical protein (A)	ko00130: Ubiquinone and other terpenoid-quinone biosynthesis; ko01100: Metabolic pathways; ko01110: Biosynthesis of secondary metabolites; ko01240: Biosynthesis of cofactors	trihelix transcription factor ASIL1-like, partial [Phalaenopsis equestris]	ENAP1_ARATH RecName: Full=Trihelix transcription factor ENAP1 {ECO:0000305}; Short=Trihelix DNA-binding protein ENAP1 {ECO:0000305}; AltName: Full=Agrobacterium tumefaciens VirF-interacting protein 3 {ECO:0000303|PubMed:26571494}; AltName: Full=EIN2 nuclear associated protein 1 {ECO:0000303|PubMed:27694846, ECO:0000303|PubMed:28874528, ECO:0000303|PubMed:29298835};	A0A2I0W9V9_9ASPA RecName: Full=Myb-like domain-containing protein {ECO:0000259|PROSITE:PS50090};	Transcription factor GT-2 and related proteins, contains trihelix DNA-binding/SANT domain	GO:0005654,nucleoplasm; GO:0005634,nucleus; GO:0003682,chromatin binding; GO:0003700,DNA-binding transcription factor activity; GO:0042393,histone binding; GO:0000976,transcription cis-regulatory region binding; GO:0006325,chromatin organization; GO:0009873,ethylene-activated signaling pathway; GO:0044154,histone H3-K14 acetylation; GO:0043972,histone H3-K23 acetylation; GO:0035066,positive regul…	PF13837.9:Myb/SANT-like DNA-binding domain	Trihelix	TF	Trihelix
GelC02G01057	red	140.642	17.7038032146171	122.938595129183	-105.235	1.2263	1.2522	1.5081	1.4702	1.4471	1.4982	1.9638	1.2344	1.3587	GWHBDNU00000002	59198564	59200113	+	GelC02G01057	--	K20558 transcription factor SPEECHLESS | (RefSeq) transcription factor SPEECHLESS isoform X2 (A)	ko04016: MAPK signaling pathway - plant	hypothetical protein KFK09_013195 [Dendrobium nobile]	BH096_ARATH RecName: Full=Transcription factor bHLH96; AltName: Full=Basic helix-loop-helix protein 96; Short=AtbHLH96; Short=bHLH 96; AltName: Full=Transcription factor EN 15; AltName: Full=bHLH transcription factor bHLH096;	A0A515HG53_CYMEN SubName: Full=Transcription factor bHLH94-like isoform X4 {ECO:0000313|EMBL:QDL88412.1};	--	GO:0005634,nucleus; GO:0003700,DNA-binding transcription factor activity; GO:0000981,DNA-binding transcription factor activity, RNA polymerase II-specific; GO:0046983,protein dimerization activity; GO:0000978,RNA polymerase II cis-regulatory region sequence-specific DNA binding; GO:0006357,regulation of transcription by RNA polymerase II; GO:0003674,molecular_function; GO:0140110,transcription re…	PF00010.29:Helix-loop-helix DNA-binding domain	bHLH	TF	bHLH
GelC02G01068	red	599.332438386905	97.2011876311477	502.131250755757	-404.93	5.3195	5.26	6.8203	8.494	7.0489	8.4729	6.2326	6.7842	7.3763	GWHBDNU00000002	60351912	60353619	+	GelC02G01068	--	K20043 clathrin coat assembly protein AP180 | (RefSeq) putative clathrin assembly protein At4g40080 (A)	--	putative clathrin assembly protein At4g40080 [Dendrobium catenatum]	CAP16_ARATH RecName: Full=Putative clathrin assembly protein At4g40080;	A0A2I0W474_9ASPA SubName: Full=Clathrin assembly protein {ECO:0000313|EMBL:PKU70454.1};	Clathrin assembly protein AP180 and related proteins, contain ENTH domain	GO:0005905,clathrin-coated pit; GO:0030136,clathrin-coated vesicle; GO:0005794,Golgi apparatus; GO:0005545,1-phosphatidylinositol binding; GO:0032050,clathrin heavy chain binding; GO:0005546,phosphatidylinositol-4,5-bisphosphate binding; GO:0000149,SNARE binding; GO:0048268,clathrin coat assembly; GO:0072583,clathrin-dependent endocytosis; GO:0006900,vesicle budding from membrane; GO:0003674,mole…	PF07651.19:ANTH domain	--	--	--
GelC02G01083	red	400.245535204007	97.2163101740809	303.029225029926	-205.813	6.8684	5.5638	7.4074	8.5156	7.4118	7.4635	7.895	7.6366	8.0955	GWHBDNU00000002	60725904	60727148	+	GelC02G01083	--	--	--	hypothetical protein IEQ34_011110 [Dendrobium chrysotoxum]	PP400_ARATH RecName: Full=Pentatricopeptide repeat-containing protein At5g27460;	A0A2I0W480_9ASPA SubName: Full=Pentatricopeptide repeat-containing protein {ECO:0000313|EMBL:PKU70461.1};	FOG: PPR repeat	GO:0005739,mitochondrion; GO:0005575,cellular_component; GO:0005622,intracellular anatomical structure; GO:0005737,cytoplasm; GO:0043226,organelle; GO:0043227,membrane-bounded organelle; GO:0043229,intracellular organelle; GO:0043231,intracellular membrane-bounded organelle; GO:0110165,cellular anatomical entity	PF01535.23:PPR repeat	--	--	--
GelC02G01199	red	1280.63518705851	310.38387811366	970.251308944845	-659.867	35.9251	38.0806	36.2664	45.8527	44.6731	47.8706	50.4216	48.6349	48.3073	GWHBDNU00000002	71091405	71093029	-	GelC02G01199	--	K20604 mitogen-activated protein kinase kinase 9 [EC:2.7.12.2] | (RefSeq) mitogen-activated protein kinase kinase 9-like (A)	ko04016: MAPK signaling pathway - plant	mitogen-activated protein kinase kinase 9-like [Dendrobium catenatum]	M2K9_ARATH RecName: Full=Mitogen-activated protein kinase kinase 9; Short=AtMKK9; Short=MAP kinase kinase 9; EC=2.7.12.2;	A0A2I0WJ39_9ASPA SubName: Full=Mitogen-activated protein kinase kinase 5 {ECO:0000313|EMBL:PKU75679.1};	Mitogen-activated protein kinase kinase (MAP2K)	GO:0005737,cytoplasm; GO:0005634,nucleus; GO:0005524,ATP binding; GO:0004708,MAP kinase kinase activity; GO:0030295,protein kinase activator activity; GO:0106310,protein serine kinase activity; GO:0004674,protein serine/threonine kinase activity; GO:0004713,protein tyrosine kinase activity; GO:0010120,camalexin biosynthetic process; GO:0071456,cellular response to hypoxia; GO:0009693,ethylene bio…	PF00069.28:Protein kinase domain	--	--	--
GelC02G01249	red	572.638899449441	159.16404397127	413.474855478171	-254.311	2.4068	2.6333	2.3679	3.2	2.8153	3.4505	3.0356	2.7637	3.0799	GWHBDNU00000002	77049150	77057490	+	GelC02G01249	--	K22651 E3 ubiquitin-protein ligase RNF4 [EC:2.3.2.27] | (RefSeq) LOW QUALITY PROTEIN: pentatricopeptide repeat-containing protein At1g50270-like (A)	--	pentatricopeptide repeat-containing protein At5g15300 [Dendrobium catenatum]	PP385_ARATH RecName: Full=Pentatricopeptide repeat-containing protein At5g15300;	A0A2I0XCK0_9ASPA SubName: Full=Pentatricopeptide repeat-containing protein {ECO:0000313|EMBL:PKU85635.1};	FOG: PPR repeat	GO:0009507,chloroplast; GO:1900865,chloroplast RNA modification; GO:0006139,nucleobase-containing compound metabolic process; GO:0006725,cellular aromatic compound metabolic process; GO:0006807,nitrogen compound metabolic process; GO:0008150,biological_process; GO:0008152,metabolic process; GO:0009451,RNA modification; GO:0009987,cellular process; GO:0016070,RNA metabolic process; GO:0034641,cell…	PF20431.1:E motif	--	--	--
GelC02G01253	red	711.457382931571	205.759980399577	505.697402531993	-299.937	0	0.0497	0.1438	0.2865	0.1877	0.279	0.2197	0.2012	0.2067	GWHBDNU00000002	77268642	77270329	+	GelC02G01253	--	K14494 DELLA protein | (RefSeq) DELLA protein GAI-like (A)	ko04075: Plant hormone signal transduction	hypothetical protein KFK09_013517 [Dendrobium nobile]	NSP1_LOTJA RecName: Full=Protein NODULATION SIGNALING PATHWAY 1 {ECO:0000303|PubMed:17071642}; Short=LsNSP1 {ECO:0000303|PubMed:17071642};	A0A2I0X1Q7_9ASPA SubName: Full=Nodulation-signaling pathway 1 protein {ECO:0000313|EMBL:PKU81842.1};	--	GO:0005634,nucleus; GO:0009877,nodulation; GO:0008150,biological_process; GO:0009653,anatomical structure morphogenesis; GO:0032502,developmental process; GO:0048646,anatomical structure formation involved in morphogenesis; GO:0048856,anatomical structure development; GO:0005575,cellular_component; GO:0005622,intracellular anatomical structure; GO:0043226,organelle; GO:0043227,membrane-bounded or…	PF03514.17:GRAS domain family	GRAS	TF	GRAS
GelC02G01279	red	1609.72213915534	225.82459077821	1383.89754837713	-1158.07	77.5066	80.0786	85.5583	100.95	96.9522	100.869	117.015	105.859	119.61	GWHBDNU00000002	79726025	79728965	-	GelC02G01279	--	K01051 pectinesterase [EC:3.1.1.11] | (RefSeq) pectinesterase (A)	ko00040: Pentose and glucuronate interconversions; ko01100: Metabolic pathways	hypothetical protein IEQ34_011100 [Dendrobium chrysotoxum]	PME1_CITSI RecName: Full=Pectinesterase 1; Short=PE 1; EC=3.1.1.11; AltName: Full=Pectin methylesterase; Flags: Precursor;	A0A2I0VB72_9ASPA RecName: Full=Pectinesterase {ECO:0000256|RuleBase:RU000589}; EC=3.1.1.11 {ECO:0000256|RuleBase:RU000589};	--	GO:0005576,extracellular region; GO:0045330,aspartyl esterase activity; GO:0004857,enzyme inhibitor activity; GO:0030599,pectinesterase activity; GO:0042545,cell wall modification; GO:0045490,pectin catabolic process; GO:0003674,molecular_function; GO:0003824,catalytic activity; GO:0016787,hydrolase activity; GO:0016788,hydrolase activity, acting on ester bonds; GO:0030234,enzyme regulator activi…	PF01095.22:Pectinesterase	--	--	--
GelC02G01284	red	678.511434455605	200.752430354329	477.759004101276	-277.007	59.2648	54.6805	58.1375	62.0058	63.5211	60.5764	62.2965	63.1618	62.5448	GWHBDNU00000002	80045477	80067658	+	GelC02G01284	--	K03239 translation initiation factor eIF-2B subunit alpha | (RefSeq) translation initiation factor eIF-2B subunit alpha (A)	--	translation initiation factor eIF-2B subunit alpha [Dendrobium catenatum]	MTNA_ORYSJ RecName: Full=Methylthioribose-1-phosphate isomerase {ECO:0000255|HAMAP-Rule:MF_03119}; Short=M1Pi {ECO:0000255|HAMAP-Rule:MF_03119}; Short=MTR-1-P isomerase {ECO:0000255|HAMAP-Rule:MF_03119}; EC=5.3.1.23 {ECO:0000255|HAMAP-Rule:MF_03119}; AltName: Full=Protein IRON DEFICIENCY INDUCIBLE 2; Short=OsIDI2; AltName: Full=S-methyl-5-thioribose-1-phosphate isomerase {ECO:0000255|HAMAP-Rule:M…	A0A835R779_VANPL RecName: Full=eIF-2B GDP-GTP exchange factor subunit alpha {ECO:0000256|ARBA:ARBA00033390};	Translation initiation factor 2B, alpha subunit (eIF-2Balpha/GCN3)	GO:0005737,cytoplasm; GO:0005634,nucleus; GO:0046523,S-methyl-5-thioribose-1-phosphate isomerase activity; GO:0019509,L-methionine salvage from methylthioadenosine; GO:0019284,L-methionine salvage from S-adenosylmethionine; GO:0003674,molecular_function; GO:0003824,catalytic activity; GO:0016853,isomerase activity; GO:0016860,intramolecular oxidoreductase activity; GO:0016861,intramolecular oxido…	PF01008.20:Initiation factor 2 subunit family	--	--	--
GelC02G01288	red	337.267719552466	74.3205199644125	262.947199588053	-188.627	3.4557	3.0421	4.6896	4.313	5.2805	4.4586	5.2681	3.9369	5.1687	GWHBDNU00000002	80406895	80407239	+	GelC02G01288	--	--	--	--	--	--	--	--	--	--	--	--
GelC02G01295	red	1074.81566842873	332.797647524902	742.018020903829	-409.22	18.7052	22.1655	21.159	27.877	28.7152	27.8023	28.9693	29.3291	28.39	GWHBDNU00000002	80584296	80584770	+	GelC02G01295	--	--	--	uncharacterized protein LOC110116622 [Dendrobium catenatum]	--	A0A2I0VVH3_9ASPA SubName: Full=Uncharacterized protein {ECO:0000313|EMBL:PKU67411.1};	--	--	PF07911.16:Protein of unknown function (DUF1677)	--	--	--
GelC02G01323	red	542.036524471361	130.869108071105	411.167416400256	-280.298	2.4623	3.1554	2.3514	3.495	3.3488	3.5577	4.2689	3.1653	3.6193	GWHBDNU00000002	82628050	82666517	+	GelC02G01323	--	--	--	hypothetical protein KFK09_013496 [Dendrobium nobile]	--	A0A2I0VVG4_9ASPA SubName: Full=Uncharacterized protein {ECO:0000313|EMBL:PKU67401.1};	--	GO:0016021,integral component of membrane; GO:0005575,cellular_component; GO:0016020,membrane; GO:0031224,intrinsic component of membrane; GO:0110165,cellular anatomical entity	--	--	--	--
GelC02G01325	red	905.575320121559	149.820289645233	755.755030476327	-605.935	16.505	16.3215	16.4548	17.4194	17.4341	19.1876	19.4501	17.8341	19.525	GWHBDNU00000002	82748022	82775235	-	GelC02G01325	--	K20617 cytochrome P450 family 71 subfamily A | (RefSeq) cytochrome P450 71A1-like (A)	--	hypothetical protein IEQ34_002578 [Dendrobium chrysotoxum]	C71CU_SINHE RecName: Full=Desmethylyatein synthase {ECO:0000303|PubMed:26359402}; EC=1.14.14.131 {ECO:0000269|PubMed:26359402}; AltName: Full=Cytochrome P450 family 71 subfamily CU polypeptide 1 {ECO:0000303|PubMed:26359402};	A0A6I9QKQ0_ELAGV SubName: Full=cytochrome P450 71A1 {ECO:0000313|RefSeq:XP_010911290.2};	Cytochrome P450 CYP2 subfamily	GO:0016021,integral component of membrane; GO:0020037,heme binding; GO:0005506,iron ion binding; GO:0004497,monooxygenase activity; GO:0016705,oxidoreductase activity, acting on paired donors, with incorporation or reduction of molecular oxygen; GO:0019438,aromatic compound biosynthetic process; GO:0009699,phenylpropanoid biosynthetic process; GO:0009611,response to wounding; GO:0003674,molecular…	PF00067.25:Cytochrome P450	--	--	--
GelC02G01326	red	547.346540058226	172.642383641421	374.704156416806	-202.062	0.2401	0.429	0.4724	1.0318	0.9829	1.0999	0.5956	1.3012	0.9055	GWHBDNU00000002	82829336	82830020	+	GelC02G01326	--	--	--	hypothetical protein IEQ34_015448 [Dendrobium chrysotoxum]	--	A0A2I0XAI1_9ASPA SubName: Full=Uncharacterized protein {ECO:0000313|EMBL:PKU84923.1};	--	GO:0016021,integral component of membrane; GO:0005575,cellular_component; GO:0016020,membrane; GO:0031224,intrinsic component of membrane; GO:0110165,cellular anatomical entity	--	--	--	--
GelC02G01334	red	680.900131386597	175.099338539314	505.800792847283	-330.701	9.6613	9.4634	10.3184	11.5487	11.2174	10.9591	10.8614	10.1846	10.9918	GWHBDNU00000002	83788561	83794836	+	GelC02G01334	--	K00951 GTP pyrophosphokinase [EC:2.7.6.5] | (RefSeq) probable GTP diphosphokinase RSH3, chloroplastic (A)	ko00230: Purine metabolism; ko01100: Metabolic pathways	hypothetical protein IEQ34_010619 [Dendrobium chrysotoxum]	RSH2_ORYSJ RecName: Full=Probable GTP diphosphokinase RSH2, chloroplastic; EC=2.7.6.5; AltName: Full=RelA/SpoT homolog 2; Short=OsRSH2; AltName: Full=ppGpp synthetase RSH2; Flags: Precursor;	A0A2I0X1S6_9ASPA RecName: Full=GTP diphosphokinase {ECO:0000256|ARBA:ARBA00013251}; EC=2.7.6.5 {ECO:0000256|ARBA:ARBA00013251};	Predicted guanosine polyphosphate pyrophosphohydrolase/synthase	GO:0009507,chloroplast; GO:0005524,ATP binding; GO:0005525,GTP binding; GO:0008728,GTP diphosphokinase activity; GO:0016301,kinase activity; GO:0015969,guanosine tetraphosphate metabolic process; GO:0016310,phosphorylation; GO:0000166,nucleotide binding; GO:0003674,molecular_function; GO:0005488,binding; GO:0017076,purine nucleotide binding; GO:0030554,adenyl nucleotide binding; GO:0032553,ribonu…	PF13328.9:HD domain	--	--	--
GelC02G01356	red	505.942895026444	116.465042300391	389.477852726052	-273.013	26.7525	26.3303	27.2155	29.834	28.4701	28.9619	26.8493	28.9071	28.4203	GWHBDNU00000002	85030856	85098576	-	GelC02G01356	--	K00901 diacylglycerol kinase (ATP) [EC:2.7.1.107] | (RefSeq) diacylglycerol kinase 5-like isoform X1 (A)	ko00561: Glycerolipid metabolism; ko00564: Glycerophospholipid metabolism; ko01100: Metabolic pathways; ko01110: Biosynthesis of secondary metabolites; ko04070: Phosphatidylinositol signaling system	diacylglycerol kinase 5-like isoform X1 [Phalaenopsis equestris]	DGK1_ORYSJ RecName: Full=Diacylglycerol kinase 1 {ECO:0000303|PubMed:30887532}; Short=DAG kinase 1 {ECO:0000305}; Short=OsDGK1 {ECO:0000303|PubMed:30887532}; EC=2.7.1.107 {ECO:0000269|PubMed:30887532}; AltName: Full=BTH-inducible diacylglycerol kinase 1 {ECO:0000303|PubMed:18679055}; Short=OsBIDK1 {ECO:0000303|PubMed:18679055};	A0A2I0WML1_9ASPA RecName: Full=diacylglycerol kinase {ECO:0000256|PIRNR:PIRNR030829}; EC=2.7.1.107 {ECO:0000256|PIRNR:PIRNR030829};	Diacylglycerol kinase	GO:0005524,ATP binding; GO:0004143,diacylglycerol kinase activity; GO:0003951,NAD+ kinase activity; GO:0006952,defense response; GO:0016310,phosphorylation; GO:0007205,protein kinase C-activating G protein-coupled receptor signaling pathway; GO:0000166,nucleotide binding; GO:0003674,molecular_function; GO:0005488,binding; GO:0017076,purine nucleotide binding; GO:0030554,adenyl nucleotide binding;…	PF00609.22:Diacylglycerol kinase accessory domain	--	--	--
GelC02G01430	red	190.441138493416	20.5371112106502	169.904027282766	-149.367	0	0.1108	0.3202	0.0982	0.3135	0.3313	0.1957	0.112	0.3068	GWHBDNU00000002	88854427	88854805	-	GelC02G01430	--	--	--	hypothetical protein IEQ34_019868 [Dendrobium chrysotoxum]	--	A0A835UBX8_VANPL SubName: Full=Uncharacterized protein {ECO:0000313|EMBL:KAG0455962.1};	--	--	--	--	--	--
GelC02G01445	red	180.246384136215	33.2183660745377	147.028018061677	-113.81	13.8755	13.7361	14.3074	13.3502	15.2345	15.0599	15.0881	14.5757	14.5119	GWHBDNU00000002	89501507	89512695	+	GelC02G01445	--	--	--	uncharacterized protein LOC110114104 isoform X2 [Dendrobium catenatum]	--	A0A835RFK5_VANPL RecName: Full=Sulfotransferase {ECO:0000256|RuleBase:RU361155}; EC=2.8.2.- {ECO:0000256|RuleBase:RU361155};	--	GO:0016021,integral component of membrane; GO:0008146,sulfotransferase activity; GO:0003674,molecular_function; GO:0003824,catalytic activity; GO:0016740,transferase activity; GO:0016782,transferase activity, transferring sulphur-containing groups; GO:0005575,cellular_component; GO:0016020,membrane; GO:0031224,intrinsic component of membrane; GO:0110165,cellular anatomical entity	PF13469.9:Sulfotransferase family	--	--	--
GelC02G01455	red	1046.28422662994	202.588449967681	843.695776662259	-641.107	2.3948	1.9021	2.3562	4.033	3.9732	3.5557	3.8412	4.5329	5.6454	GWHBDNU00000002	89973684	89978015	+	GelC02G01455	--	K13404 7-ethoxycoumarin O-deethylase [EC:1.14.-.-] | (RefSeq) 7-ethoxycoumarin O-deethylase (A)	--	hypothetical protein HPP92_015054 [Vanilla planifolia]	C76B6_CATRO RecName: Full=Geraniol 8-hydroxylase; EC=1.14.14.83 {ECO:0000269|PubMed:11718718, ECO:0000269|PubMed:21504162}; AltName: Full=Cytochrome P450 76B6; AltName: Full=Geraniol 10-hydroxylase; Short=CrG10H;	A0A835UTB0_VANPL SubName: Full=Uncharacterized protein {ECO:0000313|EMBL:KAG0473197.1};	Cytochrome P450 CYP2 subfamily	GO:0005789,endoplasmic reticulum membrane; GO:0016021,integral component of membrane; GO:0102811,geraniol 10-hydroxylase activity; GO:0020037,heme binding; GO:0005506,iron ion binding; GO:0016709,oxidoreductase activity, acting on paired donors, with incorporation or reduction of molecular oxygen, NAD(P)H as one donor, and incorporation of one atom of oxygen; GO:0016099,monoterpenoid biosynthetic…	PF00067.25:Cytochrome P450	--	--	--
GelC02G01473	red	769.944973422151	242.574124973318	527.370848448833	-284.797	2.4873	2.4377	2.0955	3.4794	3.6354	3.1654	2.9276	3.173	3.1001	GWHBDNU00000002	90715170	90718129	+	GelC02G01473	--	K13993 HSP20 family protein | (Kazusa) Lj1g3v0244530.1; - (A)	ko04141: Protein processing in endoplasmic reticulum	ankyrin repeat-containing protein At5g02620 isoform X1 [Dendrobium catenatum]	Y5262_ARATH RecName: Full=Ankyrin repeat-containing protein At5g02620;	A0A8K0IYU5_COCNU SubName: Full=Ankyrin repeat-containing protein {ECO:0000313|EMBL:KAG1371641.1};	FOG: Ankyrin repeat	GO:0005783,endoplasmic reticulum; GO:0016021,integral component of membrane; GO:0005886,plasma membrane; GO:0008157,protein phosphatase 1 binding; GO:0019888,protein phosphatase regulator activity; GO:0035304,regulation of protein dephosphorylation; GO:0003674,molecular_function; GO:0005488,binding; GO:0005515,protein binding; GO:0019899,enzyme binding; GO:0019902,phosphatase binding; GO:0019903,…	PF13962.9:Domain of unknown function	--	--	--
GelC02G01479	red	915.594064649059	321.434305640971	594.159759008088	-272.725	13.8173	13.5372	13.8899	16.7606	17.1301	17.4316	17.1636	16.2501	15.9743	GWHBDNU00000002	90862362	90936428	+	GelC02G01479	--	K12373 hexosaminidase [EC:3.2.1.52] | (RefSeq) beta-hexosaminidase 1 (A)	ko00511: Other glycan degradation; ko00513: Various types of N-glycan biosynthesis; ko00520: Amino sugar and nucleotide sugar metabolism; ko00531: Glycosaminoglycan degradation; ko00600: Sphingolipid metabolism; ko00603: Glycosphingolipid biosynthesis - globo and isoglobo series; ko00604: Glycosphingolipid biosynthesis - ganglio series; ko01100: Metabolic pathways	hypothetical protein KFK09_007597 [Dendrobium nobile]	HEXO1_ARATH RecName: Full=Beta-hexosaminidase 1; EC=3.2.1.52; AltName: Full=Beta-GlcNAcase 1; AltName: Full=Beta-N-acetylhexosaminidase 1; AltName: Full=Beta-hexosaminidase 2; Short=AtHEX2; AltName: Full=N-acetyl-beta-glucosaminidase 1; Flags: Precursor;	A0A2I0WJD3_9ASPA RecName: Full=Beta-hexosaminidase {ECO:0000256|PIRNR:PIRNR001093}; EC=3.2.1.52 {ECO:0000256|PIRNR:PIRNR001093};	Beta-N-acetylhexosaminidase	GO:0016020,membrane; GO:0000325,plant-type vacuole; GO:0099503,secretory vesicle; GO:0005773,vacuole; GO:0004563,beta-N-acetylhexosaminidase activity; GO:0015929,hexosaminidase activity; GO:0102148,N-acetyl-beta-D-galactosaminidase activity; GO:0005975,carbohydrate metabolic process; GO:0030203,glycosaminoglycan metabolic process; GO:0003674,molecular_function; GO:0003824,catalytic activity; GO:0…	PF00728.25:Glycosyl hydrolase family 20, catalytic domain	--	--	--
GelC02G01490	red	642.820661372755	109.780922670755	533.04	-423.259	23.9607	25.3693	25.0629	27.4242	28.7107	26.877	25.6758	25.3452	27.0721	GWHBDNU00000002	91518503	91543522	+	GelC02G01490	--	K10848 DNA excision repair protein ERCC-4 [EC:3.1.-.-] | (RefSeq) DNA repair endonuclease UVH1 (A)	ko03420: Nucleotide excision repair	hypothetical protein IEQ34_004878 [Dendrobium chrysotoxum]	XPF_ARATH RecName: Full=DNA repair endonuclease UVH1; EC=3.1.-.-; AltName: Full=DNA excision repair protein XP-F homolog; AltName: Full=Ultraviolet hypersensitive 1; Short=AtRAD1;	A0A2I0X0Y6_9ASPA SubName: Full=DNA repair endonuclease UVH1 {ECO:0000313|EMBL:PKU81576.1};	Structure-specific endonuclease ERCC1-XPF, catalytic component XPF/ERCC4	GO:0000110,nucleotide-excision repair factor 1 complex; GO:0003684,damaged DNA binding; GO:0003697,single-stranded DNA binding; GO:0000014,single-stranded DNA endodeoxyribonuclease activity; GO:0006281,DNA repair; GO:0000724,double-strand break repair via homologous recombination; GO:0006289,nucleotide-excision repair; GO:1901255,nucleotide-excision repair involved in interstrand cross-link repai…	PF02732.18:ERCC4 domain	--	--	--
GelC02G01525	red	409.862045938475	95.3522128396262	314.509833098849	-219.158	14.148	14.3729	13.5067	15.1639	16.6716	15.5288	14.4446	17.3962	16.8521	GWHBDNU00000002	93598981	93618110	+	GelC02G01525	--	K01115 phospholipase D1/2 [EC:3.1.4.4] | (RefSeq) phospholipase D beta 1-like (A)	ko00564: Glycerophospholipid metabolism; ko00565: Ether lipid metabolism; ko01100: Metabolic pathways; ko01110: Biosynthesis of secondary metabolites; ko04144: Endocytosis	uncharacterized protein LOC110113075 [Dendrobium catenatum]	AXY9_ARATH RecName: Full=Protein ALTERED XYLOGLUCAN 9 {ECO:0000303|PubMed:25681330};	A0A2I0VRX7_9ASPA SubName: Full=Uncharacterized protein {ECO:0000313|EMBL:PKU66154.1};	--	GO:0005794,Golgi apparatus; GO:0005796,Golgi lumen; GO:0000139,Golgi membrane; GO:0016021,integral component of membrane; GO:0016407,acetyltransferase activity; GO:1990538,xylan O-acetyltransferase activity; GO:0005975,carbohydrate metabolic process; GO:0045492,xylan biosynthetic process; GO:0003674,molecular_function; GO:0003824,catalytic activity; GO:0016740,transferase activity; GO:0016746,acy…	--	--	--	--
GelC02G01531	red	608.404286204826	173.045905810312	435.358380394514	-262.312	5.0504	5.6807	5.2062	6.1931	7.0872	7.1027	6.1751	5.9301	6.8376	GWHBDNU00000002	93928879	93936999	-	GelC02G01531	--	--	--	hypothetical protein KFK09_007724 [Dendrobium nobile]	IQD32_ARATH RecName: Full=Protein IQ-DOMAIN 32 {ECO:0000303|PubMed:16368012}; Short=AtIQD32 {ECO:0000303|PubMed:16368012};	A0A2I0VMM7_9ASPA SubName: Full=Protein IQ-DOMAIN 32 {ECO:0000313|EMBL:PKU64657.1};	--	GO:0009941,chloroplast envelope; GO:0005875,microtubule associated complex; GO:0005634,nucleus; GO:0005886,plasma membrane; GO:0005516,calmodulin binding; GO:0003674,molecular_function; GO:0005488,binding; GO:0005515,protein binding; GO:0005575,cellular_component; GO:0005622,intracellular anatomical structure; GO:0005737,cytoplasm; GO:0009507,chloroplast; GO:0009526,plastid envelope; GO:0009536,p…	PF13178.9:Protein of unknown function (DUF4005)	--	--	--
GelC02G01542	red	1318.61009355984	203.26082499138	1115.34926856846	-912.088	8.6705	8.5952	8.57	10.6578	9.6889	9.4828	11.3369	10.8384	10.6661	GWHBDNU00000002	94371626	94374873	+	GelC02G01542	--	K20718 LRR receptor-like serine/threonine-protein kinase ERECTA [EC:2.7.11.1] | (RefSeq) LRR receptor-like serine/threonine-protein kinase ERECTA (A)	ko04016: MAPK signaling pathway - plant	LRR receptor kinase SERK2 [Dendrobium catenatum]	Y3148_ARATH RecName: Full=Probable leucine-rich repeat receptor-like serine/threonine-protein kinase At3g14840; EC=2.7.11.1; Flags: Precursor;	A0A2I0WTV1_9ASPA SubName: Full=Protein NSP-INTERACTING KINASE 2 {ECO:0000313|EMBL:PKU79077.1};	--	GO:0005829,cytosol; GO:0016021,integral component of membrane; GO:0005886,plasma membrane; GO:0009506,plasmodesma; GO:0005524,ATP binding; GO:0106310,protein serine kinase activity; GO:0004674,protein serine/threonine kinase activity; GO:0009861,jasmonic acid and ethylene-dependent systemic resistance; GO:0006468,protein phosphorylation; GO:0045088,regulation of innate immune response; GO:0000166…	PF07714.20:Protein tyrosine and serine/threonine kinase	--	--	--
GelC02G01547	red	1644.98860593711	202.080121257281	1442.90848467983	-1240.83	13.3109	14.4704	15.6332	16.7554	17.1049	17.0088	19.3877	18.4332	19.8457	GWHBDNU00000002	94566481	94568154	-	GelC02G01547	--	K13422 transcription factor MYC2 | (RefSeq) transcription factor MYC2-like (A)	ko04016: MAPK signaling pathway - plant; ko04075: Plant hormone signal transduction	transcription factor MYC2-like isoform X2, partial [Cymbidium goeringii]	MYC2_SOLLC RecName: Full=Transcription factor MYC2 {ECO:0000303|PubMed:24483714}; Short=LeMYC2 {ECO:0000303|PubMed:24483714}; Short=SlMYC2 {ECO:0000303|PubMed:29528226}; AltName: Full=Basic helix-loop-helix protein 147 {ECO:0000303|PubMed:25612924}; AltName: Full=Transcription factor bHLH147 {ECO:0000303|PubMed:25612924}; AltName: Full=bHLH transcription factor bHLH147 {ECO:0000305};	A0A4Y6JKY4_9ASPA SubName: Full=Transcription factor MYC2-like isoform X2 {ECO:0000313|EMBL:QDF82389.1}; Flags: Fragment;	--	GO:0005634,nucleus; GO:0003700,DNA-binding transcription factor activity; GO:0046983,protein dimerization activity; GO:0043565,sequence-specific DNA binding; GO:0000976,transcription cis-regulatory region binding; GO:0006952,defense response; GO:0045893,positive regulation of DNA-templated transcription; GO:0040008,regulation of growth; GO:0006355,regulation of DNA-templated transcription; GO:000…	PF14215.9:bHLH-MYC and R2R3-MYB transcription factors N-terminal	bHLH	TF	bHLH
GelC02G01549	red	144.128965952459	11.1298110226769	132.999154929782	-121.869	10.006	14.6602	20.7591	16.3363	17.1826	16.6096	19.2326	16.1694	15.1779	GWHBDNU00000002	94663360	94663548	+	GelC02G01549	--	--	--	--	--	--	--	--	--	--	--	--
GelC02G01569	red	1348.53247361471	205.43738115726	1143.09509245745	-937.658	0.2912	0.3717	0.4298	0.549	0.678	0.6857	0.9634	0.7016	0.8467	GWHBDNU00000002	95583982	95585675	+	GelC02G01569	--	--	--	aldehyde oxidase GLOX [Dendrobium catenatum]	GLOX_VITPS RecName: Full=Aldehyde oxidase GLOX {ECO:0000305}; EC=1.2.3.1 {ECO:0000305}; AltName: Full=Glyoxal oxidase {ECO:0000303|Ref.1}; Short=VpGLOX {ECO:0000303|PubMed:20512385}; Flags: Precursor;	A0A2I0WF17_9ASPA SubName: Full=Uncharacterized protein {ECO:0000313|EMBL:PKU74264.1};	--	GO:0005615,extracellular space; GO:0004031,aldehyde oxidase activity; GO:0050832,defense response to fungus; GO:0003674,molecular_function; GO:0003824,catalytic activity; GO:0016491,oxidoreductase activity; GO:0016623,oxidoreductase activity, acting on the aldehyde or oxo group of donors, oxygen as acceptor; GO:0016903,oxidoreductase activity, acting on the aldehyde or oxo group of donors; GO:000…	PF07250.14:Glyoxal oxidase N-terminus	--	--	--
GelC02G01575	red	931.915833376635	246.56772806905	685.348105307585	-438.78	16.3991	17.0321	17.6498	24.4038	23.0812	22.2511	20.9854	20.0749	20.8595	GWHBDNU00000002	95762919	95767688	+	GelC02G01575	--	--	--	hypothetical protein IEQ34_005211 [Dendrobium chrysotoxum]	BDG3_ARATH RecName: Full=Probable lysophospholipase BODYGUARD 3 {ECO:0000303|PubMed:16415209}; Short=AtBDG3 {ECO:0000303|PubMed:16415209}; EC=3.1.1.- {ECO:0000305}; Flags: Precursor;	A0A2I0WF29_9ASPA SubName: Full=Cardiolipin-specific phospholipase {ECO:0000313|EMBL:PKU74268.1};	Predicted hydrolase/acyltransferase (alpha/beta hydrolase superfamily)	GO:0005576,extracellular region; GO:0005886,plasma membrane; GO:0016787,hydrolase activity; GO:0071555,cell wall organization; GO:0003674,molecular_function; GO:0003824,catalytic activity; GO:0008150,biological_process; GO:0009987,cellular process; GO:0016043,cellular component organization; GO:0045229,external encapsulating structure organization; GO:0071554,cell wall organization or biogenesis;…	PF00561.23:alpha/beta hydrolase fold	--	--	--
GelC02G01588	red	394.661087604478	90.0135	304.647602566548	-214.634	3.5007	3.9521	3.8423	4.4569	4.0671	4.2179	4.4123	3.7777	4.6113	GWHBDNU00000002	96360735	96363209	+	GelC02G01588	--	K22651 E3 ubiquitin-protein ligase RNF4 [EC:2.3.2.27] | (RefSeq) LOW QUALITY PROTEIN: pentatricopeptide repeat-containing protein At1g50270-like (A)	--	pentatricopeptide repeat-containing protein At4g22760-like [Dendrobium catenatum]	PP169_ARATH RecName: Full=Pentatricopeptide repeat-containing protein At2g22410, mitochondrial; Flags: Precursor;	A0A2I0VJK7_9ASPA SubName: Full=Pentatricopeptide repeat-containing protein {ECO:0000313|EMBL:PKU63595.1};	FOG: PPR repeat	GO:0009507,chloroplast; GO:0005739,mitochondrion; GO:1900865,chloroplast RNA modification; GO:0006139,nucleobase-containing compound metabolic process; GO:0006725,cellular aromatic compound metabolic process; GO:0006807,nitrogen compound metabolic process; GO:0008150,biological_process; GO:0008152,metabolic process; GO:0009451,RNA modification; GO:0009987,cellular process; GO:0016070,RNA metaboli…	PF01535.23:PPR repeat	--	--	--
GelC02G01597	red	361.565045338192	82.1327875632921	279.432257774899	-197.299	0	0	0	0.2818	0.15	0.1189	0.4215	0	0.2937	GWHBDNU00000002	96714575	96714931	+	GelC02G01597	--	--	--	--	--	--	--	--	--	--	--	--
GelC02G01608	red	819.724020217768	260.115271726809	559.608748490959	-299.493	19.7335	20.3378	19.7746	27.6103	27.4586	29.1598	27.2005	22.8257	27.9109	GWHBDNU00000002	97066741	97066965	+	GelC02G01608	--	--	--	--	--	--	--	--	--	--	--	--
GelC02G01666	red	452.789604620143	83.218825986337	369.570778633806	-286.352	2.2968	2.2942	2.6643	3.1128	2.7053	2.78	2.769	2.5266	2.6386	GWHBDNU00000002	99365233	99381921	-	GelC02G01666	--	K14209 solute carrier family 36 (proton-coupled amino acid transporter) | (RefSeq) amino acid transporter AVT3C (A)	--	amino acid transporter AVT3C [Dendrobium catenatum]	AVT3C_ARATH RecName: Full=Amino acid transporter AVT3C {ECO:0000305}; Short=AtAvt3C {ECO:0000303|PubMed:27925655}; AltName: Full=Aromatic and neutral amino acid transporter-like protein 2 {ECO:0000305};	A0A2I0V735_9ASPA SubName: Full=Lysine histidine transporter-like 3 {ECO:0000313|EMBL:PKU59222.1};	Amino acid transporters	GO:0016021,integral component of membrane; GO:0005774,vacuolar membrane; GO:0015179,L-amino acid transmembrane transporter activity; GO:0015175,neutral amino acid transmembrane transporter activity; GO:0003333,amino acid transmembrane transport; GO:0015804,neutral amino acid transport; GO:0003674,molecular_function; GO:0005215,transporter activity; GO:0005342,organic acid transmembrane transporte…	PF01490.21:Transmembrane amino acid transporter protein	--	--	--
GelC02G01729	red	342.362613331993	59.3352081277522	283.027405204241	-223.692	17.4853	16.4372	17.0715	17.6838	18.7945	19.9954	18.8552	17.2059	17.4498	GWHBDNU00000002	101618323	101620779	+	GelC02G01729	--	K21989 calcium permeable stress-gated cation channel | (RefSeq) CSC1-like protein At1g32090 (A)	--	CSC1-like protein At4g35870 [Dendrobium catenatum]	CSCLE_ARATH RecName: Full=CSC1-like protein At4g35870;	A0A2I0WWT6_9ASPA SubName: Full=Uncharacterized protein {ECO:0000313|EMBL:PKU80120.1};	Uncharacterized conserved protein	GO:0016021,integral component of membrane; GO:0005886,plasma membrane; GO:0005227,calcium activated cation channel activity; GO:0006623,protein targeting to vacuole; GO:0003674,molecular_function; GO:0005215,transporter activity; GO:0005216,ion channel activity; GO:0005261,cation channel activity; GO:0008324,cation transmembrane transporter activity; GO:0015075,ion transmembrane transporter activ…	PF02714.18:Calcium-dependent channel, 7TM region, putative phosphate	--	--	--
GelC02G01734	red	443.867081595475	123.997020323044	319.870061272431	-195.873	7.8617	7.4388	6.4575	8.8322	8.4534	8.7935	7.6569	8.5882	8.4558	GWHBDNU00000002	101775053	101776846	+	GelC02G01734	--	--	--	bZIP transcription factor 27 [Dendrobium catenatum]	FDP_ARATH RecName: Full=bZIP transcription factor 27 {ECO:0000303|PubMed:11906833}; Short=AtbZIP27 {ECO:0000303|PubMed:11906833}; AltName: Full=Protein FD PARALOG {ECO:0000303|PubMed:16099979};	A0A2I0WWV9_9ASPA SubName: Full=Protein FD {ECO:0000313|EMBL:PKU80131.1};	--	GO:0005634,nucleus; GO:0003677,DNA binding; GO:0003700,DNA-binding transcription factor activity; GO:0043621,protein self-association; GO:0045893,positive regulation of DNA-templated transcription; GO:2000028,regulation of photoperiodism, flowering; GO:0003674,molecular_function; GO:0003676,nucleic acid binding; GO:0005488,binding; GO:0097159,organic cyclic compound binding; GO:1901363,heterocycl…	PF00170.24:bZIP transcription factor	--	--	--
GelC02G01742	red	1150.25324824562	254.635933190025	895.617315055592	-640.981	28.9593	30.9892	32.7416	36.1465	36.1113	39.8682	40.4635	37.8235	40.2422	GWHBDNU00000002	101963762	101965857	+	GelC02G01742	--	K14780 ATP-dependent RNA helicase DHX37/DHR1 [EC:3.6.4.13] | (RefSeq) ATP-dependent RNA helicase DEAH13-like isoform X1 (A)	--	hypothetical protein KFK09_007902 [Dendrobium nobile]	--	A0A2I0X1D1_9ASPA SubName: Full=Uncharacterized protein {ECO:0000313|EMBL:PKU81709.1};	Galactosyltransferases	GO:0016021,integral component of membrane; GO:0005575,cellular_component; GO:0016020,membrane; GO:0031224,intrinsic component of membrane; GO:0110165,cellular anatomical entity	PF04646.15:Protein of unknown function, DUF604	--	--	--
GelC02G01747	red	540.076869151303	131.800264857722	408.276604293581	-276.476	15.5057	16.1468	16.5217	17.2467	16.5547	18.2045	17.086	16.9955	17.6373	GWHBDNU00000002	102036506	102047281	+	GelC02G01747	--	K04733 interleukin-1 receptor-associated kinase 4 [EC:2.7.11.1] | (RefSeq) proline-rich receptor-like protein kinase PERK12 (A)	--	probable serine/threonine-protein kinase At1g01540 [Phalaenopsis equestris]	Y1154_ARATH RecName: Full=Probable serine/threonine-protein kinase At1g01540; EC=2.7.11.1;	A0A2I0AK99_9ASPA SubName: Full=Putative serine/threonine-protein kinase {ECO:0000313|EMBL:PKA55984.1}; EC=2.7.11.1 {ECO:0000313|EMBL:PKA55984.1};	Serine/threonine protein kinase	GO:0016021,integral component of membrane; GO:0005886,plasma membrane; GO:0005524,ATP binding; GO:0106310,protein serine kinase activity; GO:0004674,protein serine/threonine kinase activity; GO:0046777,protein autophosphorylation; GO:0000166,nucleotide binding; GO:0003674,molecular_function; GO:0005488,binding; GO:0017076,purine nucleotide binding; GO:0030554,adenyl nucleotide binding; GO:0032553…	PF00069.28:Protein kinase domain	--	--	--
GelC02G01771	red	967.364521556721	322.926691586349	644.437829970371	-321.511	249.971	258.397	274.285	371.325	361.206	389.605	363.543	329.437	373.139	GWHBDNU00000002	102802583	102804524	+	GelC02G01771	--	--	--	fasciclin-like arabinogalactan protein 8 [Phalaenopsis equestris]	FLA8_ARATH RecName: Full=Fasciclin-like arabinogalactan protein 8; Short=AtAGP8; Flags: Precursor;	A0A2I0XGI9_9ASPA SubName: Full=Fasciclin-like arabinogalactan protein 8 {ECO:0000313|EMBL:PKU87004.1};	--	GO:0031225,anchored component of membrane; GO:0046658,anchored component of plasma membrane; GO:0048046,apoplast; GO:0005829,cytosol; GO:0005886,plasma membrane; GO:0099503,secretory vesicle; GO:0005575,cellular_component; GO:0016020,membrane; GO:0031224,intrinsic component of membrane; GO:0110165,cellular anatomical entity; GO:0031226,intrinsic component of plasma membrane; GO:0071944,cell perip…	PF02469.25:Fasciclin domain	--	--	--
GelC02G01775	red	645.951950663377	127.319592721381	518.632357941996	-391.313	1.4934	1.0765	2.2471	5.0076	3.8927	3.6892	3.5665	2.9929	1.988	GWHBDNU00000002	102846519	102846986	+	GelC02G01775	--	K23810 (E)-8-carboxylinalool synthase [EC:1.14.14.-] | (RefSeq) geraniol 8-hydroxylase (A)	ko00902: Monoterpenoid biosynthesis; ko01110: Biosynthesis of secondary metabolites	hypothetical protein IEQ34_005902 [Dendrobium chrysotoxum]	CYT24_CATRO RecName: Full=Cytochrome P450 76T24 {ECO:0000303|PubMed:24710322}; Short=CrCYP76T24 {ECO:0000303|PubMed:24710322}; EC=1.14.-.- {ECO:0000305};	A0A7T0BRY5_DENNO SubName: Full=Geraniol 8-hydroxylase-like protein {ECO:0000313|EMBL:QPJ58150.1};	Cytochrome P450 CYP2 subfamily	GO:0016021,integral component of membrane; GO:0020037,heme binding; GO:0005506,iron ion binding; GO:0004497,monooxygenase activity; GO:0016705,oxidoreductase activity, acting on paired donors, with incorporation or reduction of molecular oxygen; GO:0003674,molecular_function; GO:0005488,binding; GO:0046906,tetrapyrrole binding; GO:0097159,organic cyclic compound binding; GO:1901363,heterocyclic c…	PF00067.25:Cytochrome P450	--	--	--
GelC02G01776	red	750.614185325526	239.813488982421	510.800696343104	-270.987	1.9646	1.6347	1.6466	3.2591	3.5398	2.7225	2.6916	2.5542	2.8817	GWHBDNU00000002	102847026	102848235	+	GelC02G01776	--	K20556 cytochrome P450 family 76 subfamily C | (RefSeq) cytochrome P450 76T24-like (A)	--	Geraniol 8-hydroxylase [Dendrobium catenatum]	C76BA_SWEMU RecName: Full=Geraniol 8-hydroxylase; EC=1.14.14.83 {ECO:0000269|PubMed:20699579}; AltName: Full=Cytochrome P450 76B10; AltName: Full=Geraniol 10-hydroxylase; Short=SmG10H;	A0A2I0VQG0_9ASPA SubName: Full=Geraniol 8-hydroxylase {ECO:0000313|EMBL:PKU65651.1};	Cytochrome P450 CYP2 subfamily	GO:0005789,endoplasmic reticulum membrane; GO:0016021,integral component of membrane; GO:0102811,geraniol 10-hydroxylase activity; GO:0020037,heme binding; GO:0005506,iron ion binding; GO:0016709,oxidoreductase activity, acting on paired donors, with incorporation or reduction of molecular oxygen, NAD(P)H as one donor, and incorporation of one atom of oxygen; GO:0016099,monoterpenoid biosynthetic…	PF00067.25:Cytochrome P450	--	--	--
GelC02G01793	red	278.419747966712	55.9410027042187	222.478745262493	-166.538	5.9858	4.5004	5.6304	5.9519	6.3366	6.1277	5.5786	6.5874	6.7606	GWHBDNU00000002	103560934	103561558	+	GelC02G01793	--	--	--	uncharacterized protein LOC110097341 [Dendrobium catenatum]	--	A0A2I0X1C6_9ASPA SubName: Full=Uncharacterized protein {ECO:0000313|EMBL:PKU81710.1};	--	--	--	--	--	--
GelC02G01821	red	446.999120588178	141.813966518107	305.18515407007	-163.371	16.8298	18.2705	17.8333	19.3653	21.3972	19.3108	18.7406	20.7763	19.9426	GWHBDNU00000002	104333918	104336201	+	GelC02G01821	--	K08900 mitochondrial chaperone BCS1 | (RefSeq) AAA-ATPase At2g46620 (A)	--	hypothetical protein KFK09_008017 [Dendrobium nobile]	AATP4_ARATH RecName: Full=AAA-ATPase At2g46620; EC=3.6.1.- {ECO:0000250|UniProtKB:Q9FLD5};	A0A2I0VXN2_9ASPA SubName: Full=ATP-dependent zinc metalloprotease FTSH 4, mitochondrial {ECO:0000313|EMBL:PKU68160.1};	AAA+-type ATPase	GO:0016021,integral component of membrane; GO:0005524,ATP binding; GO:0016887,ATP hydrolysis activity; GO:0006950,response to stress; GO:0000166,nucleotide binding; GO:0003674,molecular_function; GO:0005488,binding; GO:0017076,purine nucleotide binding; GO:0030554,adenyl nucleotide binding; GO:0032553,ribonucleotide binding; GO:0032555,purine ribonucleotide binding; GO:0032559,adenyl ribonucleoti…	PF00004.32:ATPase family associated with various cellular activities (AAA)	--	--	--
GelC02G01840	red	822.776799661997	172.15337390045	650.623425761547	-478.47	3.6738	2.7511	3.0293	5.4454	5.3929	6.0113	4.6404	4.6599	3.761	GWHBDNU00000002	104851694	104852868	+	GelC02G01840	--	K14488 SAUR family protein | (RefSeq) auxin-responsive protein SAUR32-like (A)	ko04075: Plant hormone signal transduction	auxin-responsive protein SAUR32 [Dendrobium catenatum]	SAU32_ARATH RecName: Full=Auxin-responsive protein SAUR32 {ECO:0000305}; AltName: Full=Protein ABOLISHED APICAL HOOK MAINTENANCE 1 {ECO:0000303|Ref.6}; AltName: Full=Protein SMALL AUXIN UP RNA 32 {ECO:0000303|PubMed:12036261};	A0A2I0WZI8_9ASPA SubName: Full=Indole-3-acetic acid-induced protein ARG7 {ECO:0000313|EMBL:PKU81082.1};	--	GO:0005737,cytoplasm; GO:0005634,nucleus; GO:0005886,plasma membrane; GO:0009734,auxin-activated signaling pathway; GO:0040008,regulation of growth; GO:1900140,regulation of seedling development; GO:0007154,cell communication; GO:0007165,signal transduction; GO:0008150,biological_process; GO:0009719,response to endogenous stimulus; GO:0009725,response to hormone; GO:0009733,response to auxin; GO:…	PF02519.17:Auxin responsive protein	--	--	--
GelC02G01848	red	1689.58380829555	240.910683911079	1448.67312438447	-1207.76	255.56	262.615	273.83	289.337	296.047	299.71	318.037	317.355	320.896	GWHBDNU00000002	104970537	104988522	-	GelC02G01848	--	K09553 stress-induced-phosphoprotein 1 | (RefSeq) hsp70-Hsp90 organizing protein 3 (A)	--	hypothetical protein IEQ34_004779 [Dendrobium chrysotoxum]	HSOP2_ARATH RecName: Full=Hsp70-Hsp90 organizing protein 2; Short=AtHop2;	A0A199UTQ1_ANACO SubName: Full=Hsp70-Hsp90 organizing protein {ECO:0000313|EMBL:OAY68182.1}; SubName: Full=hsp70-Hsp90 organizing protein-like {ECO:0000313|RefSeq:XP_020084719.1};	Molecular co-chaperone STI1	GO:0005829,cytosol; GO:0005634,nucleus; GO:0030544,Hsp70 protein binding; GO:0051879,Hsp90 protein binding; GO:0070678,preprotein binding; GO:0051131,chaperone-mediated protein complex assembly; GO:0006457,protein folding; GO:0046686,response to cadmium ion; GO:0003674,molecular_function; GO:0005488,binding; GO:0005515,protein binding; GO:0031072,heat shock protein binding; GO:0008150,biological_…	PF00515.31:Tetratricopeptide repeat	--	--	--
GelC02G01850	red	515.845300792772	139.127220264423	376.718080528348	-237.591	1.8177	2.0734	2.3592	2.5371	2.7384	2.3035	2.7217	2.3957	2.6257	GWHBDNU00000002	105061212	105063404	-	GelC02G01850	--	K01051 pectinesterase [EC:3.1.1.11] | (RefSeq) pectinesterase 2-like (A)	ko00040: Pentose and glucuronate interconversions; ko01100: Metabolic pathways	hypothetical protein KFK09_008063 [Dendrobium nobile]	PME2_CITSI RecName: Full=Pectinesterase 2; Short=PE 2; EC=3.1.1.11; AltName: Full=Pectin methylesterase; Flags: Precursor;	A0A2I0WTX7_9ASPA RecName: Full=Pectinesterase {ECO:0000256|RuleBase:RU000589}; EC=3.1.1.11 {ECO:0000256|RuleBase:RU000589};	--	GO:0005576,extracellular region; GO:0045330,aspartyl esterase activity; GO:0004857,enzyme inhibitor activity; GO:0030599,pectinesterase activity; GO:0042545,cell wall modification; GO:0045490,pectin catabolic process; GO:0003674,molecular_function; GO:0003824,catalytic activity; GO:0016787,hydrolase activity; GO:0016788,hydrolase activity, acting on ester bonds; GO:0030234,enzyme regulator activi…	PF01095.22:Pectinesterase	--	--	--
GelC02G01851	red	499.303715971509	137.786328738676	361.517387232833	-223.731	5.5628	5.0123	4.7414	6.191	6.7344	7.5187	5.6362	6.6953	6.2271	GWHBDNU00000002	105247280	105249668	+	GelC02G01851	--	--	--	hypothetical protein KFK09_008068 [Dendrobium nobile]	YAB4_ORYSI RecName: Full=Protein YABBY 4; AltName: Full=OsYAB7; AltName: Full=OsYABBY4;	A0A2I0WTY5_9ASPA SubName: Full=Protein YABBY 5 {ECO:0000313|EMBL:PKU79106.1};	--	GO:0005634,nucleus; GO:0046872,metal ion binding; GO:0032502,developmental process; GO:0003674,molecular_function; GO:0005488,binding; GO:0043167,ion binding; GO:0043169,cation binding; GO:0008150,biological_process; GO:0005575,cellular_component; GO:0005622,intracellular anatomical structure; GO:0043226,organelle; GO:0043227,membrane-bounded organelle; GO:0043229,intracellular organelle; GO:0043…	PF04690.16:YABBY protein	C2C2-YABBY	TF	C2C2->C2C2-YABBY
GelC02G01913	red	513.911608190463	109.386080216616	404.525527973846	-295.139	19.7606	20.4749	19.1305	21.919	21.8545	20.7246	20.7376	21.0363	20.1986	GWHBDNU00000002	106940282	107007348	-	GelC02G01913	--	K10843 DNA excision repair protein ERCC-3 [EC:5.6.2.4] | (RefSeq) DNA repair helicase XPB1-like isoform X1 (A)	ko03022: Basal transcription factors; ko03420: Nucleotide excision repair	DNA repair helicase XPB1-like isoform X1 [Phalaenopsis equestris]	XPB1_ARATH RecName: Full=General transcription and DNA repair factor IIH helicase subunit XPB1; Short=TFIIH subunit XPB; EC=3.6.4.12; AltName: Full=ERCC3 homolog 1; AltName: Full=Protein araXPB; AltName: Full=RAD25 homolog 1; Short=AtXPB1; AltName: Full=XPB homolog 1;	A0A835Q5F6_VANPL RecName: Full=DNA helicase {ECO:0000256|ARBA:ARBA00012551}; EC=3.6.4.12 {ECO:0000256|ARBA:ARBA00012551};	RNA polymerase II transcription initiation/nucleotide excision repair factor TFIIH, 3'-5' helicase subunit SSL2	GO:0005737,cytoplasm; GO:0000112,nucleotide-excision repair factor 3 complex; GO:0005634,nucleus; GO:0005675,transcription factor TFIIH holo complex; GO:0097550,transcription preinitiation complex; GO:0043138,3'-5' DNA helicase activity; GO:0005524,ATP binding; GO:0016887,ATP hydrolysis activity; GO:0003677,DNA binding; GO:0033683,nucleotide-excision repair, DNA incision; GO:0009411,response to U…	PF16203.8:ERCC3/RAD25/XPB C-terminal helicase	--	--	--
GelC03G00001	red	621.376091852694	147.24274115885	474.133350693844	-326.891	9.2863	9.7839	9.6374	10.0274	10.6109	10.0582	10.9171	10.2929	10.2093	GWHBDNU00000003	24261	114434	+	GelC03G00001	--	K05391 cyclic nucleotide gated channel, plant | (RefSeq) cyclic nucleotide-gated ion channel 1-like (A)	ko04626: Plant-pathogen interaction	hypothetical protein KFK09_025538 [Dendrobium nobile]	DRM3_ORYSJ RecName: Full=Probable inactive DNA (cytosine-5)-methyltransferase DRM3 {ECO:0000305}; AltName: Full=Protein DOMAINS REARRANGED METHYLASE 3 {ECO:0000305};	A0A2I0WKL2_9ASPA SubName: Full=DNA (Cytosine-5)-methyltransferase DRM2 {ECO:0000313|EMBL:PKU76195.1};	--	GO:0005634,nucleus; GO:0003677,DNA binding; GO:0008168,methyltransferase activity; GO:0006306,DNA methylation; GO:0003674,molecular_function; GO:0003676,nucleic acid binding; GO:0005488,binding; GO:0097159,organic cyclic compound binding; GO:1901363,heterocyclic compound binding; GO:0003824,catalytic activity; GO:0016740,transferase activity; GO:0016741,transferase activity, transferring one-carb…	PF18039.4:UBA-like domain	--	--	--
GelC03G00039	red	91.7027690579789	12.9269275130356	78.7758415449433	-65.8489	5.8445	5.8731	6.1563	6.7219	6.1176	5.7132	6.5222	5.8416	6.0759	GWHBDNU00000003	1599178	1635284	-	GelC03G00039	--	K20242 ecotropic viral integration site 5 protein | (RefSeq) ecotropic viral integration site 5 protein homolog isoform X1 (A)	--	EVI5-like protein isoform X3 [Dendrobium catenatum]	GAP22_ARATH RecName: Full=Rab GTPase-activating protein 22 {ECO:0000303|PubMed:16332933};	A0A6I9SF94_ELAGV SubName: Full=EVI5-like protein isoform X1 {ECO:0000313|RefSeq:XP_010942747.1, ECO:0000313|RefSeq:XP_010942752.1};	Rab6 GTPase activator GAPCenA and related TBC domain proteins	GO:0005634,nucleus; GO:0005777,peroxisome; GO:0005096,GTPase activator activity; GO:0006952,defense response; GO:0003674,molecular_function; GO:0008047,enzyme activator activity; GO:0030234,enzyme regulator activity; GO:0030695,GTPase regulator activity; GO:0060589,nucleoside-triphosphatase regulator activity; GO:0098772,molecular function regulator activity; GO:0006950,response to stress; GO:000…	PF00566.21:Rab-GTPase-TBC domain	--	--	--
GelC03G00049	red	137.024450158196	26.6834848978141	110.340965260382	-83.6575	0.2035	0.2078	0.2002	0.1228	0.4575	0.9324	0.1224	0.5603	0.6397	GWHBDNU00000003	2037375	2041227	-	GelC03G00049	--	K17686 P-type Cu+ transporter [EC:7.2.2.8] | (RefSeq) copper-transporting ATPase HMA5-like (A)	ko04016: MAPK signaling pathway - plant	hypothetical protein IEQ34_014118 [Dendrobium chrysotoxum]	HMA5_ORYSJ RecName: Full=Copper-transporting ATPase HMA5 {ECO:0000305}; EC=7.2.2.8 {ECO:0000269|PubMed:24064929}; AltName: Full=Protein HEAVY METAL ATPASE 5 {ECO:0000305}; Short=OsHMA5 {ECO:0000303|PubMed:24064929};	A0A2I0WDG1_9ASPA SubName: Full=Copper-transporting ATPase HMA5 {ECO:0000313|EMBL:PKU73672.1};	Cation transport ATPase	GO:0016021,integral component of membrane; GO:0005886,plasma membrane; GO:0005524,ATP binding; GO:0016887,ATP hydrolysis activity; GO:0005507,copper ion binding; GO:0140581,P-type monovalent copper transporter activity; GO:0000166,nucleotide binding; GO:0003674,molecular_function; GO:0005488,binding; GO:0017076,purine nucleotide binding; GO:0030554,adenyl nucleotide binding; GO:0032553,ribonucleo…	PF00403.29:Heavy-metal-associated domain	--	--	--
GelC03G00064	red	724.33	173.520557086621	550.80905475288	-377.288	55.3753	55.0672	60.4453	63.3108	60.6434	67.3875	65.356	61.8303	66.5343	GWHBDNU00000003	2590395	2591642	-	GelC03G00064	--	K03247 translation initiation factor 3 subunit H | (RefSeq) eukaryotic translation initiation factor 3 subunit H-like (A)	--	hypothetical protein IEQ34_027002 [Dendrobium chrysotoxum]	RLP54_ARATH RecName: Full=Receptor-like protein 54 {ECO:0000303|PubMed:18434605}; Short=AtRLP54 {ECO:0000303|PubMed:18434605}; Flags: Precursor;	A0A6I9RWW0_ELAGV SubName: Full=probable inactive leucine-rich repeat receptor kinase XIAO {ECO:0000313|RefSeq:XP_010933760.1};	FOG: Leucine rich repeat	GO:0016021,integral component of membrane; GO:0005886,plasma membrane; GO:0009536,plastid; GO:0005575,cellular_component; GO:0016020,membrane; GO:0031224,intrinsic component of membrane; GO:0110165,cellular anatomical entity; GO:0071944,cell periphery; GO:0005622,intracellular anatomical structure; GO:0005737,cytoplasm; GO:0043226,organelle; GO:0043227,membrane-bounded organelle; GO:0043229,intra…	PF13855.9:Leucine rich repeat	--	--	--
GelC03G00067	red	955.228420000113	331.343485515311	623.884934484802	-292.541	8.5899	9.0981	9.5126	13.0506	12.6624	12.8436	11.7511	12.7457	12.0552	GWHBDNU00000003	2679965	2681070	-	GelC03G00067	--	K01179 endoglucanase [EC:3.2.1.4] | (RefSeq) endoglucanase 23-like (A)	ko00500: Starch and sucrose metabolism; ko01100: Metabolic pathways	hypothetical protein KFK09_018026 [Dendrobium nobile]	BBX20_ARATH RecName: Full=B-box zinc finger protein 20 {ECO:0000303|PubMed:19920209}; AltName: Full=Protein BZR1 SUPPRESSOR 1 {ECO:0000303|PubMed:22535582}; AltName: Full=Protein DOUBLE B-BOX 2; AltName: Full=Protein SALT TOLERANCE HOMOLOG 7;	A0A835PNF0_VANPL SubName: Full=Uncharacterized protein {ECO:0000313|EMBL:KAG0457206.1};	--	GO:0005634,nucleus; GO:0003700,DNA-binding transcription factor activity; GO:0000976,transcription cis-regulatory region binding; GO:0008270,zinc ion binding; GO:1900458,negative regulation of brassinosteroid mediated signaling pathway; GO:0009640,photomorphogenesis; GO:2000306,positive regulation of photomorphogenesis; GO:0006355,regulation of DNA-templated transcription; GO:0009741,response to …	PF00643.27:B-box zinc finger	Others	TR	Others
GelC03G00078	red	518.651555644038	120.532681546961	398.118874097077	-277.586	1.3141	1.1502	1.4776	2.0383	2.7126	2.8669	2.3711	2.1319	1.4161	GWHBDNU00000003	2935872	2936090	+	GelC03G00078	--	--	--	--	--	--	--	--	--	--	--	--
GelC03G00091	red	445.47617271972	132.853501196952	312.622671522768	-179.769	0.2045	0.6266	0.2012	0.5552	1.5763	1.718	1.1072	1.0558	1.5429	GWHBDNU00000003	3173338	3173636	-	GelC03G00091	--	--	--	--	--	--	--	--	--	--	--	--
GelC03G00097	red	627.728	205.969111813824	421.758458173677	-215.789	28.8236	27.081	27.9571	30.9888	30.2635	31.6304	29.4264	31.1706	30.6183	GWHBDNU00000003	3408424	3423365	-	GelC03G00097	--	K09553 stress-induced-phosphoprotein 1 | (RefSeq) hsp70-Hsp90 organizing protein (A)	--	hsp70-Hsp90 organizing protein-like [Ananas comosus]	HSOP_WHEAT RecName: Full=Hsp70-Hsp90 organizing protein; Short=TaHop;	A0A199UTQ1_ANACO SubName: Full=Hsp70-Hsp90 organizing protein {ECO:0000313|EMBL:OAY68182.1}; SubName: Full=hsp70-Hsp90 organizing protein-like {ECO:0000313|RefSeq:XP_020084719.1};	Molecular co-chaperone STI1	GO:0005737,cytoplasm; GO:0005634,nucleus; GO:0030544,Hsp70 protein binding; GO:0051879,Hsp90 protein binding; GO:0070678,preprotein binding; GO:0051131,chaperone-mediated protein complex assembly; GO:0006457,protein folding; GO:0003674,molecular_function; GO:0005488,binding; GO:0005515,protein binding; GO:0031072,heat shock protein binding; GO:0008150,biological_process; GO:0009987,cellular proce…	PF00515.31:Tetratricopeptide repeat	--	--	--
GelC03G00105	red	503.013709806437	118.918740225476	384.094969580961	-265.176	15.8718	15.3865	16.8927	16.6466	17.3556	18.8633	18.0112	16.9545	18.305	GWHBDNU00000003	3811842	3814755	+	GelC03G00105	--	K20888 xyloglucan galactosyltransferase MUR3 [EC:2.4.1.-] | (RefSeq) GT47A8-2; galactosyltransferase-like protein (A)	--	hypothetical protein IEQ34_014879 [Dendrobium chrysotoxum]	GT19_ARATH RecName: Full=Probable xyloglucan galactosyltransferase GT19 {ECO:0000305}; EC=2.4.1.- {ECO:0000305}; AltName: Full=Glycosyltransferase 19 {ECO:0000303|PubMed:15020758}; Short=AtGT19 {ECO:0000303|PubMed:15020758};	A0A2I0B8Q8_9ASPA SubName: Full=Xyloglucan galactosyltransferase KATAMARI1 like {ECO:0000313|EMBL:PKA64173.1};	Acetylglucosaminyltransferase EXT1/exostosin 1	GO:0000139,Golgi membrane; GO:0016021,integral component of membrane; GO:0016757,glycosyltransferase activity; GO:0006486,protein glycosylation; GO:0003674,molecular_function; GO:0003824,catalytic activity; GO:0016740,transferase activity; GO:0006807,nitrogen compound metabolic process; GO:0008150,biological_process; GO:0008152,metabolic process; GO:0009058,biosynthetic process; GO:0009059,macrom…	PF03016.18:Exostosin family	--	--	--
GelC03G00110	red	533.168545431575	155.728488555026	377.440056876549	-221.712	15.1417	17.1702	14.8541	19.8344	17.2154	18.6538	18.3472	17.9958	19.424	GWHBDNU00000003	3948328	3949261	+	GelC03G00110	--	K22904 presqualene diphosphate phosphatase [EC:3.1.3.-] | (RefSeq) probable lipid phosphate phosphatase beta (A)	--	hypothetical protein IEQ34_014880 [Dendrobium chrysotoxum]	LPPB_ARATH RecName: Full=Probable lipid phosphate phosphatase beta; Short=AtLPPB; EC=3.1.3.-; AltName: Full=Phosphatidic acid phosphatase beta;	A0A2I0WND5_9ASPA RecName: Full=acidPPc domain-containing protein {ECO:0000259|SMART:SM00014};	Uncharacterized conserved protein containing PAP2 domain	GO:0016021,integral component of membrane; GO:0016020,membrane; GO:0042392,sphingosine-1-phosphate phosphatase activity; GO:0046839,phospholipid dephosphorylation; GO:0003674,molecular_function; GO:0003824,catalytic activity; GO:0016787,hydrolase activity; GO:0016788,hydrolase activity, acting on ester bonds; GO:0016791,phosphatase activity; GO:0042577,lipid phosphatase activity; GO:0042578,phosp…	PF01569.24:PAP2 superfamily	--	--	--
GelC03G00134	red	846.357456965918	237.107366989353	609.250089976564	-372.143	10.7385	10.9334	11.7843	12.0165	12.4871	12.421	12.4116	12.202	12.6121	GWHBDNU00000003	4483112	4485247	-	GelC03G00134	--	K01051 pectinesterase [EC:3.1.1.11] | (RefSeq) probable pectinesterase 53 (A)	ko00040: Pentose and glucuronate interconversions; ko01100: Metabolic pathways	hypothetical protein KFK09_017990 [Dendrobium nobile]	PME68_ARATH RecName: Full=Probable pectinesterase 68; Short=PE 68; EC=3.1.1.11; AltName: Full=Pectin methylesterase 68; Short=AtPME68; Flags: Precursor;	A0A2I0WNE6_9ASPA RecName: Full=Pectinesterase {ECO:0000256|RuleBase:RU000589}; EC=3.1.1.11 {ECO:0000256|RuleBase:RU000589};	--	GO:0005576,extracellular region; GO:0045330,aspartyl esterase activity; GO:0052689,carboxylic ester hydrolase activity; GO:0030599,pectinesterase activity; GO:0042545,cell wall modification; GO:0045490,pectin catabolic process; GO:0003674,molecular_function; GO:0003824,catalytic activity; GO:0016787,hydrolase activity; GO:0016788,hydrolase activity, acting on ester bonds; GO:0008150,biological_pr…	PF01095.22:Pectinesterase	--	--	--
GelC03G00191	red	370.334428608829	75.2425857915978	295.091842817231	-219.849	6.4819	6.874	6.2633	7.5028	6.9227	7.1553	6.8858	7.1247	6.6248	GWHBDNU00000003	6434851	6449946	+	GelC03G00191	--	K19466 ATP-dependent RNA helicase DDX59 [EC:3.6.4.13] | (RefSeq) DEAD-box ATP-dependent RNA helicase 41 (A)	--	hypothetical protein KFK09_017945 [Dendrobium nobile]	RH41_ORYSJ RecName: Full=DEAD-box ATP-dependent RNA helicase 41; EC=3.6.4.13;	A0A2I0XD91_9ASPA SubName: Full=DEAD-box ATP-dependent RNA helicase 41 {ECO:0000313|EMBL:PKU85869.1};	ATP-dependent RNA helicase	GO:0005524,ATP binding; GO:0016887,ATP hydrolysis activity; GO:0046872,metal ion binding; GO:0003723,RNA binding; GO:0003724,RNA helicase activity; GO:0000166,nucleotide binding; GO:0003674,molecular_function; GO:0005488,binding; GO:0017076,purine nucleotide binding; GO:0030554,adenyl nucleotide binding; GO:0032553,ribonucleotide binding; GO:0032555,purine ribonucleotide binding; GO:0032559,adeny…	PF00270.32:DEAD/DEAH box helicase	--	--	--
GelC03G00212	red	1131.91348412592	175.344252407526	956.569231718395	-781.225	5.124	5.9626	5.862	7.6556	6.658	7.1883	7.6333	8.981	7.8654	GWHBDNU00000003	6965217	6965561	+	GelC03G00212	--	--	--	--	--	--	--	--	--	--	--	--
GelC03G00215	red	1036.37490107342	211.205502719492	825.169398353924	-613.964	8.0778	8.2682	7.8166	8.5991	8.9168	8.795	9.1228	9.3798	8.8534	GWHBDNU00000003	7036233	7057212	+	GelC03G00215	--	K21843 tetratricopeptide repeat protein 7 | (RefSeq) protein NPGR2 (A)	--	protein NPGR2 [Dendrobium catenatum]	NPGR2_ARATH RecName: Full=Protein NPGR2 {ECO:0000303|PubMed:12928497}; AltName: Full=NO POLLEN GERMINATION RELATED 2 {ECO:0000303|PubMed:12928497};	A0A2I0VLS3_9ASPA SubName: Full=Putative UDP-N-acetylglucosamine--peptide N-acetylglucosaminyltransferase SEC {ECO:0000313|EMBL:PKU64364.1};	Predicted calmodulin-binding protein	GO:0031234,extrinsic component of cytoplasmic side of plasma membrane; GO:0098857,membrane microdomain; GO:0005886,plasma membrane; GO:0005516,calmodulin binding; GO:0003674,molecular_function; GO:0005488,binding; GO:0005515,protein binding; GO:0005575,cellular_component; GO:0009898,cytoplasmic side of plasma membrane; GO:0016020,membrane; GO:0019897,extrinsic component of plasma membrane; GO:001…	PF07719.20:Tetratricopeptide repeat	--	--	--
GelC03G00218	red	1518.56095962628	209.246166576038	1309.31479305024	-1100.07	113.835	114.392	112.537	128.758	127.929	125.333	139.935	143.962	133.031	GWHBDNU00000003	7150941	7173939	+	GelC03G00218	--	K15404 aldehyde decarbonylase [EC:4.1.99.5] | (RefSeq) very-long-chain aldehyde decarbonylase GL1-5 (A)	ko00073: Cutin, suberine and wax biosynthesis; ko01110: Biosynthesis of secondary metabolites	hypothetical protein KFK09_017848 [Dendrobium nobile]	GLO14_ORYSI RecName: Full=Very-long-chain aldehyde decarbonylase GL1-4 {ECO:0000305}; EC=4.1.99.5 {ECO:0000250|UniProtKB:F4HVY0}; AltName: Full=Protein GLOSSY 1-4 {ECO:0000305};	A0A2I0XIE4_9ASPA SubName: Full=Protein ECERIFERUM 1 {ECO:0000313|EMBL:PKU87692.1};	--	GO:0005789,endoplasmic reticulum membrane; GO:0016021,integral component of membrane; GO:1990465,aldehyde oxygenase (deformylating) activity; GO:0005506,iron ion binding; GO:0009924,octadecanal decarbonylase activity; GO:0016491,oxidoreductase activity; GO:0008610,lipid biosynthetic process; GO:0009737,response to abscisic acid; GO:0009409,response to cold; GO:0003674,molecular_function; GO:00038…	PF12076.11:WAX2 C-terminal domain	--	--	--
GelC03G00236	red	687.499052863472	243.583896454362	443.91515640911	-200.331	7.9212	7.8792	7.4399	8.9013	8.636	8.5829	8.7211	8.4783	8.3241	GWHBDNU00000003	7597539	7615287	-	GelC03G00236	--	K22382 WD repeat-containing protein 26 | (RefSeq) WD repeat-containing protein WDS homolog isoform X1 (A)	--	hypothetical protein IEQ34_014064 [Dendrobium chrysotoxum]	WDS_ARATH RecName: Full=WD repeat-containing protein WDS homolog {ECO:0000305}; AltName: Full=Protein will die slowly homolog {ECO:0000305};	A0A2I0A977_9ASPA SubName: Full=Notchless protein like {ECO:0000313|EMBL:PKA52123.1};	WD40 repeat-containing protein	GO:0005737,cytoplasm; GO:0005575,cellular_component; GO:0005622,intracellular anatomical structure; GO:0110165,cellular anatomical entity	PF00400.35:WD domain, G-beta repeat	--	--	--
GelC03G00250	red	324.702106975076	83.7742845222166	240.927822452859	-157.154	2.2472	2.0807	2.0707	2.3975	2.3021	2.3626	2.3527	2.5624	2.1664	GWHBDNU00000003	7948091	8031726	+	GelC03G00250	--	--	--	uncharacterized protein LOC110111870 isoform X1 [Dendrobium catenatum]	--	A0A2I0VTE6_9ASPA RecName: Full=THUMP domain-containing protein {ECO:0000259|Pfam:PF02926};	--	GO:0003723,RNA binding; GO:0006400,tRNA modification; GO:0003674,molecular_function; GO:0003676,nucleic acid binding; GO:0005488,binding; GO:0097159,organic cyclic compound binding; GO:1901363,heterocyclic compound binding; GO:0006139,nucleobase-containing compound metabolic process; GO:0006396,RNA processing; GO:0006399,tRNA metabolic process; GO:0006725,cellular aromatic compound metabolic proc…	PF02926.20:THUMP domain	--	--	--
GelC03G00253	red	905.898620859023	217.333088339567	688.565532519456	-471.232	26.3381	26.4311	27.0675	33.5381	34.0911	36.3834	31.3237	29.1204	32.895	GWHBDNU00000003	8133896	8140149	-	GelC03G00253	--	K12309 beta-galactosidase [EC:3.2.1.23] | (Kazusa) Lj3g3v0323160.1; - (A)	ko00052: Galactose metabolism; ko00511: Other glycan degradation; ko00531: Glycosaminoglycan degradation; ko00600: Sphingolipid metabolism; ko00604: Glycosphingolipid biosynthesis - ganglio series; ko01100: Metabolic pathways	hypothetical protein KFK09_017808 [Dendrobium nobile]	IDD7_ARATH RecName: Full=Protein indeterminate-domain 7 {ECO:0000303|PubMed:16784536};	A0A2I0XAH0_9ASPA SubName: Full=Zinc finger protein MAGPIE {ECO:0000313|EMBL:PKU84884.1};	FOG: Zn-finger	GO:0005634,nucleus; GO:0003677,DNA binding; GO:0003700,DNA-binding transcription factor activity; GO:0046872,metal ion binding; GO:0006355,regulation of DNA-templated transcription; GO:0003674,molecular_function; GO:0003676,nucleic acid binding; GO:0005488,binding; GO:0097159,organic cyclic compound binding; GO:1901363,heterocyclic compound binding; GO:0140110,transcription regulator activity; GO…	PF12171.11:Zinc-finger double-stranded RNA-binding	C2H2	TF	C2H2
GelC03G00263	red	129.320155436534	17.7266340100094	111.593521426524	-93.8669	36.9838	32.5737	34.3403	38.1258	36.4546	33.9892	34.8571	36.2739	37.2705	GWHBDNU00000003	8503028	8507816	-	GelC03G00263	--	K01757 strictosidine synthase [EC:4.3.3.2] | (RefSeq) protein STRICTOSIDINE SYNTHASE-LIKE 12-like (A)	ko00901: Indole alkaloid biosynthesis; ko01100: Metabolic pathways; ko01110: Biosynthesis of secondary metabolites	protein STRICTOSIDINE SYNTHASE-LIKE 13 [Dendrobium catenatum]	SSL13_ARATH RecName: Full=Protein STRICTOSIDINE SYNTHASE-LIKE 13 {ECO:0000303|PubMed:10777701}; Short=AtSSL13 {ECO:0000303|PubMed:10777701}; AltName: Full=Protein LESS ADHERENT POLLEN 3 {ECO:0000303|PubMed:20033437}; AltName: Full=Strictosidine synthase 11 {ECO:0000303|PubMed:19121120}; Short=AtSS11 {ECO:0000303|PubMed:19121120}; Flags: Precursor;	A0A7T0BR85_DENNO SubName: Full=Strictosidine synthasE-like 13 {ECO:0000313|EMBL:QPJ58181.1};	Predicted alkaloid synthase/Surface mucin Hemomucin	GO:0005773,vacuole; GO:0009058,biosynthetic process; GO:0009555,pollen development; GO:0010584,pollen exine formation; GO:0008150,biological_process; GO:0008152,metabolic process; GO:0007275,multicellular organism development; GO:0032501,multicellular organismal process; GO:0032502,developmental process; GO:0048229,gametophyte development; GO:0048856,anatomical structure development; GO:0009653,a…	PF03088.19:Strictosidine synthase	--	--	--
GelC03G00264	red	159.056253683053	25.1695986816508	133.886655001402	-108.717	0.2404	0.491	0	0.4351	0.4632	0.4589	0.3254	0.2482	0.6801	GWHBDNU00000003	8508393	8508734	-	GelC03G00264	--	--	--	--	--	--	--	--	--	--	--	--
GelC03G00269	red	684.386604168943	221.918800445989	462.467803722954	-240.549	5.9877	5.358	6.6806	8.0618	8.2458	8.2958	6.9431	8.0088	8.4981	GWHBDNU00000003	8923636	8928564	-	GelC03G00269	--	K15363 fanconi-associated nuclease 1 [EC:3.1.21.- 3.1.4.1] | (RefSeq) fanconi-associated nuclease 1 homolog (A)	--	hypothetical protein KFK09_018036 [Dendrobium nobile]	YSL9_ORYSJ RecName: Full=Probable metal-nicotianamine transporter YSL9; AltName: Full=Protein YELLOW STRIPE LIKE 9; Short=OsYSL9;	A0A2I0X852_9ASPA SubName: Full=Putative metal-nicotianamine transporter YSL9 {ECO:0000313|EMBL:PKU84095.1};	--	GO:0016021,integral component of membrane; GO:0016020,membrane; GO:0005886,plasma membrane; GO:0051980,iron-nicotianamine transmembrane transporter activity; GO:0035673,oligopeptide transmembrane transporter activity; GO:0010039,response to iron ion; GO:0048316,seed development; GO:0003674,molecular_function; GO:0005215,transporter activity; GO:0015603,iron chelate transmembrane transporter activ…	PF03169.18:OPT oligopeptide transporter protein	--	--	--
GelC03G00286	red	502.773138918597	115.980367261028	386.792771657569	-270.812	22.7945	22.1685	23.7616	23.6948	29.6702	26.0047	26.0742	27.4559	29.4256	GWHBDNU00000003	9442263	9447638	-	GelC03G00286	--	--	--	hypothetical protein IEQ34_014414 [Dendrobium chrysotoxum]	--	A0A2I0X853_9ASPA SubName: Full=Uncharacterized protein {ECO:0000313|EMBL:PKU84076.1};	--	GO:0042752,regulation of circadian rhythm; GO:0009409,response to cold; GO:0007623,circadian rhythm; GO:0008150,biological_process; GO:0048511,rhythmic process; GO:0050789,regulation of biological process; GO:0065007,biological regulation; GO:0006950,response to stress; GO:0009266,response to temperature stimulus; GO:0009628,response to abiotic stimulus; GO:0050896,response to stimulus	--	--	--	--
GelC03G00392	red	702.844028193467	214.73500095611	488.109027237357	-273.374	37.4788	39.1638	38.0082	43.7103	43.3388	47.475	43.5518	41.543	46.3732	GWHBDNU00000003	12816143	12846303	-	GelC03G00392	--	K14963 COMPASS component SWD3 | (RefSeq) COMPASS-like H3K4 histone methylase component WDR5A (A)	--	hypothetical protein IEQ34_003124 [Dendrobium chrysotoxum]	WDR5B_ARATH RecName: Full=COMPASS-like H3K4 histone methylase component WDR5B {ECO:0000303|PubMed:19567704}; Short=AtWDR5B {ECO:0000303|PubMed:19567704};	A0A5J6N979_CYMEN SubName: Full=COMPASS-like H3K4 histone methylase component WDR5A isoform X1 {ECO:0000313|EMBL:QEX51243.1};	WD40 repeat-containing protein	GO:0080008,Cul4-RING E3 ubiquitin ligase complex; GO:0000151,ubiquitin ligase complex; GO:0005575,cellular_component; GO:0031461,cullin-RING ubiquitin ligase complex; GO:0032991,protein-containing complex; GO:0140535,intracellular protein-containing complex; GO:1902494,catalytic complex; GO:1990234,transferase complex	PF00400.35:WD domain, G-beta repeat	--	--	--
GelC03G00396	red	309.143052033448	72.7155039011659	236.427548132283	-163.712	7.5493	7.4889	7.4784	8.0723	7.6132	8.0704	7.6985	7.6338	8.3144	GWHBDNU00000003	13101429	13134088	-	GelC03G00396	--	K14405 pre-mRNA 3'-end-processing factor FIP1 | (RefSeq) FIP1[V]-like protein isoform X1 (A)	ko03015: mRNA surveillance pathway	hypothetical protein KFK09_005968 [Dendrobium nobile]	FIPS5_ARATH RecName: Full=FIP1[V]-like protein {ECO:0000303|PubMed:16282318}; Short=AtFIP1(V) {ECO:0000303|PubMed:16282318}; AltName: Full=Factor interacting with poly(A) polymerase 1-like 5 {ECO:0000305}; Short=AtFIPS5 {ECO:0000303|PubMed:16282318}; AltName: Full=Protein HOMOLOG OF YEAST FIP1 [V] {ECO:0000305};	A0A2I0X6A3_9ASPA RecName: Full=Fip1 domain-containing protein {ECO:0000259|Pfam:PF05182};	Polyadenylation factor I complex, subunit FIP1	GO:0005634,nucleus; GO:0042802,identical protein binding; GO:0003723,RNA binding; GO:0006397,mRNA processing; GO:0003674,molecular_function; GO:0005488,binding; GO:0005515,protein binding; GO:0003676,nucleic acid binding; GO:0097159,organic cyclic compound binding; GO:1901363,heterocyclic compound binding; GO:0006139,nucleobase-containing compound metabolic process; GO:0006396,RNA processing; GO:…	PF05182.16:Fip1 motif	--	--	--
GelC03G00409	red	145.268913258236	16.7898093558909	128.479103902345	-111.689	5.3324	5.0062	5.7372	5.1519	5.7997	5.6217	5.7267	5.239	5.6931	GWHBDNU00000003	13633156	13637525	-	GelC03G00409	--	K03453 bile acid:Na+ symporter, BASS family | (RefSeq) probable sodium/metabolite cotransporter BASS3, chloroplastic (A)	--	hypothetical protein KFK09_004613 [Dendrobium nobile]	Y5325_ARATH RecName: Full=BTB/POZ domain-containing protein At5g03250;	A0A2I0XA59_9ASPA SubName: Full=BTB/POZ domain-containing protein {ECO:0000313|EMBL:PKU84780.1};	--	GO:0016567,protein ubiquitination; GO:0006807,nitrogen compound metabolic process; GO:0008150,biological_process; GO:0008152,metabolic process; GO:0019538,protein metabolic process; GO:0032446,protein modification by small protein conjugation; GO:0036211,protein modification process; GO:0043170,macromolecule metabolic process; GO:0043412,macromolecule modification; GO:0044238,primary metabolic pr…	PF03000.17:NPH3 family	--	--	--
GelC03G00445	red	619.519479269878	205.781830198063	413.737649071815	-207.956	8.0052	2.494	6.1406	14.1186	12.6785	10.9821	11.9966	10.366	10.4909	GWHBDNU00000003	15236895	15240108	-	GelC03G00445	--	K13412 calcium-dependent protein kinase [EC:2.7.11.1] | (RefSeq) CPK-26; hypothetical protein (A)	ko04626: Plant-pathogen interaction	Calcium-dependent protein kinase 6 [Apostasia shenzhenica]	CDPK5_ORYSJ RecName: Full=Calcium-dependent protein kinase 5 {ECO:0000305}; Short=OsCDPK5 {ECO:0000305}; Short=OsCPK5 {ECO:0000303|PubMed:15695435}; EC=2.7.11.1 {ECO:0000305};	A0A2I0AZ64_9ASPA SubName: Full=Calcium-dependent protein kinase 6 {ECO:0000313|EMBL:PKA60840.1}; EC=2.7.11.1 {ECO:0000313|EMBL:PKA60840.1};	Ca2+/calmodulin-dependent protein kinase, EF-Hand protein superfamily	GO:0005737,cytoplasm; GO:0016020,membrane; GO:0005634,nucleus; GO:0005524,ATP binding; GO:0005509,calcium ion binding; GO:0009931,calcium-dependent protein serine/threonine kinase activity; GO:0005516,calmodulin binding; GO:0004683,calmodulin-dependent protein kinase activity; GO:0106310,protein serine kinase activity; GO:0035556,intracellular signal transduction; GO:0018105,peptidyl-serine phosp…	PF00069.28:Protein kinase domain	--	--	--
GelC03G00455	red	847.506463654221	200.010432661953	647.496030992267	-447.486	36.9966	36.1708	36.0896	40.8893	41.7822	40.2946	39.6501	39	37.7863	GWHBDNU00000003	15639264	15652309	+	GelC03G00455	--	K24193 MFS transporter, SP family, sugar:H+ symporter | (RefSeq) sugar transport protein 1-like (A)	--	hypothetical protein IEQ34_003240 [Dendrobium chrysotoxum]	ARID2_ARATH RecName: Full=AT-rich interactive domain-containing protein 2; Short=ARID domain-containing protein 2; AltName: Full=ARID and ELM2 domain-containing protein 2;	A0A2I0W8U5_9ASPA SubName: Full=AT-rich interactive domain-containing protein 2 {ECO:0000313|EMBL:PKU72070.1};	--	GO:0000118,histone deacetylase complex; GO:0005773,vacuole; GO:0003677,DNA binding; GO:0003674,molecular_function; GO:0003676,nucleic acid binding; GO:0005488,binding; GO:0097159,organic cyclic compound binding; GO:1901363,heterocyclic compound binding; GO:0005575,cellular_component; GO:0005622,intracellular anatomical structure; GO:0005634,nucleus; GO:0005654,nucleoplasm; GO:0031974,membrane-enc…	PF00249.34:Myb-like DNA-binding domain	--	--	--
GelC03G00466	red	560.019762862533	169.135744448497	390.884018414036	-221.748	118.714	115.5	116.76	125.213	127.295	119.296	127.665	125.499	122.402	GWHBDNU00000003	15914241	15929465	-	GelC03G00466	--	K09595 minor histocompatibility antigen H13 [EC:3.4.23.-] | (RefSeq) signal peptide peptidase 1 (A)	--	hypothetical protein KFK09_004498 [Dendrobium nobile]	SIP1_ORYSJ RecName: Full=Signal peptide peptidase 1; Short=OsSPP1; EC=3.4.23.-; AltName: Full=Intramembrane protease 1; Short=IMP; Short=IMPAS;	A0A2I0WJY0_9ASPA SubName: Full=Signal peptide peptidase 2 {ECO:0000313|EMBL:PKU75968.1};	Uncharacterized conserved protein	GO:0005783,endoplasmic reticulum; GO:0071458,integral component of cytoplasmic side of endoplasmic reticulum membrane; GO:0071556,integral component of lumenal side of endoplasmic reticulum membrane; GO:0042500,aspartic endopeptidase activity, intramembrane cleaving; GO:0033619,membrane protein proteolysis; GO:0006465,signal peptide processing; GO:0003674,molecular_function; GO:0003824,catalytic …	PF04258.16:Signal peptide peptidase	--	--	--
GelC03G00494	red	570.947640143626	101.874253431177	469.073386712449	-367.199	2.6589	3.133	3.1191	4.5343	5.1229	4.0607	3.1371	4.4345	3.4715	GWHBDNU00000003	17062998	17063523	+	GelC03G00494	--	K18158 nuclear control of ATPase protein 2 | (RefSeq) protein DGS1, mitochondrial-like (A)	--	Uncharacterized protein MA16_Dca028263 [Dendrobium catenatum]	--	A0A2I0V8Z7_9ASPA RecName: Full=DUF4283 domain-containing protein {ECO:0000259|Pfam:PF14111};	--	--	PF14111.9:Domain of unknown function (DUF4283)	--	--	--
GelC03G00496	red	241.749234887246	63.4249186123403	178.324316274906	-114.899	12.5561	11.7896	12.368	12.2894	13.0272	13.7942	12.7296	13.2658	12.9585	GWHBDNU00000003	17171268	17205912	+	GelC03G00496	--	K13172 serine/arginine repetitive matrix protein 2 | (RefSeq) uncharacterized protein LOC111450450 isoform X1 (A)	--	hypothetical protein KFK09_004463 [Dendrobium nobile]	QWRF2_ARATH RecName: Full=QWRF motif-containing protein 2;	A0A2I0XAK3_9ASPA SubName: Full=Uncharacterized protein {ECO:0000313|EMBL:PKU84932.1};	--	GO:0005737,cytoplasm; GO:0005874,microtubule; GO:0005880,nuclear microtubule; GO:0008017,microtubule binding; GO:0051225,spindle assembly; GO:0003674,molecular_function; GO:0005488,binding; GO:0005515,protein binding; GO:0008092,cytoskeletal protein binding; GO:0015631,tubulin binding; GO:0000226,microtubule cytoskeleton organization; GO:0006996,organelle organization; GO:0007010,cytoskeleton org…	PF04484.15:QWRF family	--	--	--
GelC03G00503	red	512.13953994454	115.952729059353	396.186810885188	-280.234	14.2722	14.7792	14.0701	16.1686	16.3578	15.6359	14.8676	16.2884	14.7007	GWHBDNU00000003	17460713	17491484	+	GelC03G00503	--	K14571 ribosome biogenesis ATPase | (RefSeq) cell division control protein 48 homolog C (A)	ko03008: Ribosome biogenesis in eukaryotes	hypothetical protein KFK09_005070 [Dendrobium nobile]	CD48C_ARATH RecName: Full=Cell division control protein 48 homolog C; Short=AtCDC48c; AltName: Full=Protein EMBRYO DEFECTIVE 1354;	A0A2I0WGV0_9ASPA SubName: Full=Cell division control protein 48 like C {ECO:0000313|EMBL:PKU74869.1};	Nuclear AAA ATPase (VCP subfamily)	GO:0005856,cytoskeleton; GO:0005634,nucleus; GO:0009524,phragmoplast; GO:0005524,ATP binding; GO:0016887,ATP hydrolysis activity; GO:1990275,preribosome binding; GO:0007049,cell cycle; GO:0051301,cell division; GO:0051973,positive regulation of telomerase activity; GO:0015031,protein transport; GO:0042254,ribosome biogenesis; GO:0000166,nucleotide binding; GO:0003674,molecular_function; GO:000548…	PF00004.32:ATPase family associated with various cellular activities (AAA)	--	--	--
GelC03G00506	red	260.197702520033	68.1144573154095	192.083245204623	-123.969	15.9694	15.3131	15.8459	15.8772	18.1416	16.4322	17.0962	17.191	16.325	GWHBDNU00000003	17573863	17583601	-	GelC03G00506	--	K00860 adenylylsulfate kinase [EC:2.7.1.25] | (RefSeq) adenylyl-sulfate kinase 3 isoform X1 (A)	ko00230: Purine metabolism; ko00920: Sulfur metabolism; ko01100: Metabolic pathways	adenylyl-sulfate kinase 3 isoform X1 [Dendrobium catenatum]	APK1_ARATH RecName: Full=Adenylyl-sulfate kinase 1, chloroplastic; EC=2.7.1.25 {ECO:0000305|PubMed:11488606}; AltName: Full=ATP adenosine-5'-phosphosulfate 3'-phosphotransferase 1; AltName: Full=Adenosine-5'-phosphosulfate kinase 1 {ECO:0000303|PubMed:19304933}; Short=APS kinase 1 {ECO:0000303|PubMed:11488606}; Flags: Precursor;	A0A2I0V779_9ASPA RecName: Full=Adenylyl-sulfate kinase {ECO:0000256|ARBA:ARBA00012121, ECO:0000256|RuleBase:RU004347}; EC=2.7.1.25 {ECO:0000256|ARBA:ARBA00012121, ECO:0000256|RuleBase:RU004347};	Adenosine 5'-phosphosulfate kinase	GO:0009507,chloroplast; GO:0009536,plastid; GO:0004020,adenylylsulfate kinase activity; GO:0005524,ATP binding; GO:0042802,identical protein binding; GO:0019344,cysteine biosynthetic process; GO:0070814,hydrogen sulfide biosynthetic process; GO:0016310,phosphorylation; GO:0000103,sulfate assimilation; GO:0003674,molecular_function; GO:0003824,catalytic activity; GO:0016301,kinase activity; GO:001…	PF01583.23:Adenylylsulphate kinase	--	--	--
GelC03G00529	red	776.032213185914	167.146943807642	608.885269378272	-441.738	30.6707	27.74	32.3057	35.8475	35.9498	37.3751	33.3409	33.2476	33.7433	GWHBDNU00000003	18820800	18825261	+	GelC03G00529	--	--	--	hypothetical protein IEQ34_014508 [Dendrobium chrysotoxum]	BDG1_ARATH RecName: Full=Probable lysophospholipase BODYGUARD 1 {ECO:0000303|PubMed:16415209}; Short=AtBDG1 {ECO:0000303|PubMed:16415209}; EC=3.1.1.- {ECO:0000305}; AltName: Full=Protein 9-cis epoxycarotenoid dioxygenase defective 1 {ECO:0000303|PubMed:21610183}; AltName: Full=Protein COOL BREATH 5 {ECO:0000303|PubMed:26990896}; Flags: Precursor;	A0A2I0WBB3_9ASPA SubName: Full=Cardiolipin-specific phospholipase {ECO:0000313|EMBL:PKU72948.1};	Predicted hydrolase/acyltransferase (alpha/beta hydrolase superfamily)	GO:0005576,extracellular region; GO:0009505,plant-type cell wall; GO:0005886,plasma membrane; GO:0016787,hydrolase activity; GO:0009688,abscisic acid biosynthetic process; GO:0071555,cell wall organization; GO:0042335,cuticle development; GO:0010143,cutin biosynthetic process; GO:0050832,defense response to fungus; GO:0048527,lateral root development; GO:1901959,positive regulation of cutin biosy…	PF00561.23:alpha/beta hydrolase fold	--	--	--
GelC03G00539	red	760.188223672683	139.580494348232	620.607729324452	-481.027	17.892	17.8259	17.3726	19.8883	20.7541	21.2479	19.9817	18.6971	18.3558	GWHBDNU00000003	19976656	20003736	-	GelC03G00539	--	--	--	F-box protein PP2-A13 [Dendrobium catenatum]	P2A13_ARATH RecName: Full=F-box protein PP2-A13; AltName: Full=Protein PHLOEM PROTEIN 2-LIKE A13; Short=AtPP2-A13; AltName: Full=SKP1-interacting partner 9;	A0A2I0W4M0_9ASPA SubName: Full=F-box protein PP2-A13 {ECO:0000313|EMBL:PKU70610.1};	--	GO:0005634,nucleus; GO:0016567,protein ubiquitination; GO:0006807,nitrogen compound metabolic process; GO:0008150,biological_process; GO:0008152,metabolic process; GO:0019538,protein metabolic process; GO:0032446,protein modification by small protein conjugation; GO:0036211,protein modification process; GO:0043170,macromolecule metabolic process; GO:0043412,macromolecule modification; GO:0044238,…	PF14299.9:Phloem protein 2	--	--	--
GelC03G00547	red	984.32936965641	327.050280294753	657.279089361657	-330.229	14.3303	13.674	15.4859	20.6369	19.9151	18.7605	20.1354	20.5351	19.2718	GWHBDNU00000003	20718550	20723227	+	GelC03G00547	--	K09338 homeobox-leucine zipper protein | (RefSeq) homeobox-leucine zipper protein ROC5-like (A)	--	homeobox-leucine zipper protein ROC5-like [Dendrobium catenatum]	HDG1_ARATH RecName: Full=Homeobox-leucine zipper protein HDG1 {ECO:0000303|PubMed:16778018}; AltName: Full=HD-ZIP protein HDG1 {ECO:0000303|PubMed:16778018}; AltName: Full=Homeodomain GLABRA 2-like protein 1 {ECO:0000303|PubMed:10809443}; Short=AtHD-GL2-1 {ECO:0000303|PubMed:10809443}; AltName: Full=Homeodomain transcription factor HDG1 {ECO:0000303|PubMed:16778018}; AltName: Full=Protein HOMEODO…	A0A2I0X866_9ASPA SubName: Full=Homeobox-leucine zipper protein ROC5 {ECO:0000313|EMBL:PKU84071.1};	--	GO:0005634,nucleus; GO:0003700,DNA-binding transcription factor activity; GO:0000981,DNA-binding transcription factor activity, RNA polymerase II-specific; GO:0008289,lipid binding; GO:0000976,transcription cis-regulatory region binding; GO:0048497,maintenance of floral organ identity; GO:0003674,molecular_function; GO:0140110,transcription regulator activity; GO:0005488,binding; GO:0001067,trans…	PF01852.22:START domain	HB-HD-ZIP	TF	HB->HB-HD-ZIP
GelC03G00555	red	191.651714963623	33.9641270314077	157.687587932215	-123.723	14.4473	13.8731	12.9507	13.8218	15.3337	14.1155	14.986	14.0959	14.8018	GWHBDNU00000003	21965466	21989049	+	GelC03G00555	--	--	--	ribosomal RNA-processing protein 14-C [Dendrobium catenatum]	WTF1_ARATH RecName: Full=Protein WHAT'S THIS FACTOR 1 homolog, chloroplastic {ECO:0000305}; Flags: Precursor;	A0A2I0XC50_9ASPA SubName: Full=Uncharacterized protein {ECO:0000313|EMBL:PKU85479.1};	Uncharacterized conserved protein	GO:0009507,chloroplast; GO:0003729,mRNA binding; GO:0003723,RNA binding; GO:0000373,Group II intron splicing; GO:0006397,mRNA processing; GO:0015979,photosynthesis; GO:0003674,molecular_function; GO:0003676,nucleic acid binding; GO:0005488,binding; GO:0097159,organic cyclic compound binding; GO:1901363,heterocyclic compound binding; GO:0000375,RNA splicing, via transesterification reactions; GO:0…	PF04935.15:Surfeit locus protein 6	--	--	--
GelC03G00556	red	825.306295694498	213.800838650418	611.50545704408	-397.705	1.4216	1.5097	1.4173	1.9037	2.1911	2.0118	1.693	1.8003	1.8587	GWHBDNU00000003	21991921	21994089	+	GelC03G00556	--	K02885 large subunit ribosomal protein L19e | (RefSeq) 60S ribosomal protein L19-2 (A)	ko03010: Ribosome	hypothetical protein IEQ34_016791 [Dendrobium chrysotoxum]	WTF1_MAIZE RecName: Full=Protein WHAT'S THIS FACTOR 1, chloroplastic {ECO:0000303|PubMed:19251672}; Flags: Precursor;	A0A2I0VQZ7_9ASPA RecName: Full=PORR domain-containing protein {ECO:0000259|Pfam:PF11955};	--	GO:0009507,chloroplast; GO:0003723,RNA binding; GO:0000373,Group II intron splicing; GO:0006397,mRNA processing; GO:0008380,RNA splicing; GO:0003674,molecular_function; GO:0003676,nucleic acid binding; GO:0005488,binding; GO:0097159,organic cyclic compound binding; GO:1901363,heterocyclic compound binding; GO:0000375,RNA splicing, via transesterification reactions; GO:0000377,RNA splicing, via tr…	PF11955.11:Plant organelle RNA recognition domain	--	--	--
GelC03G00582	red	639.657787056581	173.025357699268	466.632429357312	-293.607	19.8214	19.249	19.2171	21.2105	22.0912	21.087	20.2412	21.4073	20.2822	GWHBDNU00000003	23443863	23460208	-	GelC03G00582	--	K11699 RNA-dependent RNA polymerase [EC:2.7.7.48] | (RefSeq) probable RNA-dependent RNA polymerase SHL2 (A)	--	hypothetical protein IEQ34_002687 [Dendrobium chrysotoxum]	SHL2_ORYSJ RecName: Full=Probable RNA-dependent RNA polymerase SHL2; EC=2.7.7.48; AltName: Full=Protein SHOOTLESS 2;	A0A2I0WJ78_9ASPA RecName: Full=RNA-dependent RNA polymerase {ECO:0000256|RuleBase:RU363098}; EC=2.7.7.48 {ECO:0000256|RuleBase:RU363098};	RNA-directed RNA polymerase QDE-1 required for posttranscriptional gene silencing and RNA interference	GO:0031380,nuclear RNA-directed RNA polymerase complex; GO:0003723,RNA binding; GO:0003968,RNA-directed 5'-3' RNA polymerase activity; GO:0048467,gynoecium development; GO:0048366,leaf development; GO:0010492,maintenance of shoot apical meristem identity; GO:0035194,post-transcriptional gene silencing by RNA; GO:0048544,recognition of pollen; GO:0009616,RNAi-mediated antiviral immune response; GO…	PF05183.15:RNA dependent RNA polymerase	--	--	--
GelC03G00583	red	457.581002908788	128.158393167236	329.422609741553	-201.264	17.8687	15.503	15.4655	21.5174	18.3782	24.4161	20.364	19.1417	20.5227	GWHBDNU00000003	23460255	23460560	+	GelC03G00583	--	--	--	--	--	--	--	--	--	--	--	--
GelC03G00604	red	1127.10353311153	380.964159514561	746.139373596971	-365.175	5.1112	4.3468	4.1413	36.8845	38.4148	36.0925	37.9053	39.0137	37.6012	GWHBDNU00000003	24388575	24398570	+	GelC03G00604	--	K13993 HSP20 family protein | (RefSeq) 16.0 kDa heat shock protein, peroxisomal (A)	ko04141: Protein processing in endoplasmic reticulum	hypothetical protein KFK09_004255 [Dendrobium nobile]	HSP16_ORYSJ RecName: Full=16.0 kDa heat shock protein, peroxisomal; Short=OsHsp16.0;	A0A2I0WJ89_9ASPA SubName: Full=16.0 kDa heat shock protein, peroxisomal {ECO:0000313|EMBL:PKU75726.1};	Molecular chaperone (small heat-shock protein Hsp26/Hsp42)	GO:0005777,peroxisome; GO:0043621,protein self-association; GO:0051082,unfolded protein binding; GO:0051259,protein complex oligomerization; GO:0006457,protein folding; GO:0009408,response to heat; GO:0042542,response to hydrogen peroxide; GO:0009651,response to salt stress; GO:0003674,molecular_function; GO:0005488,binding; GO:0005515,protein binding; GO:0008150,biological_process; GO:0009987,ce…	PF00011.24:Hsp20/alpha crystallin family	--	--	--
GelC03G00613	red	474.982029004232	147.592453706269	327.389575297963	-179.797	18.7852	17.277	17.0609	19.8606	20.276	19.3712	19.5376	19.9355	18.3037	GWHBDNU00000003	24928461	24947085	-	GelC03G00613	--	K00921 1-phosphatidylinositol-3-phosphate 5-kinase [EC:2.7.1.150] | (RefSeq) putative 1-phosphatidylinositol-3-phosphate 5-kinase FAB1C (A)	ko00562: Inositol phosphate metabolism; ko01100: Metabolic pathways; ko04070: Phosphatidylinositol signaling system; ko04145: Phagosome	hypothetical protein KFK09_004247 [Dendrobium nobile]	FAB1C_ARATH RecName: Full=Putative 1-phosphatidylinositol-3-phosphate 5-kinase FAB1C; Short=Phosphatidylinositol 3-phosphate 5-kinase; EC=2.7.1.150; AltName: Full=Phosphatidylinositol 3-phosphate 5-kinase type III; Short=PIPkin-III; Short=Type III PIP kinase; AltName: Full=Protein FORMS APLOID AND BINUCLEATE CELLS 1C;	A0A2I0WJB6_9ASPA RecName: Full=1-phosphatidylinositol-3-phosphate 5-kinase {ECO:0000256|ARBA:ARBA00012009}; EC=2.7.1.150 {ECO:0000256|ARBA:ARBA00012009};	Phosphatidylinositol-4-phosphate 5-kinase and related FYVE finger-containing proteins	GO:0010008,endosome membrane; GO:0000285,1-phosphatidylinositol-3-phosphate 5-kinase activity; GO:0005524,ATP binding; GO:0046854,phosphatidylinositol phosphate biosynthetic process; GO:0016310,phosphorylation; GO:0090332,stomatal closure; GO:0003674,molecular_function; GO:0003824,catalytic activity; GO:0016301,kinase activity; GO:0016307,phosphatidylinositol phosphate kinase activity; GO:0016740…	PF01504.21:Phosphatidylinositol-4-phosphate 5-Kinase	--	--	--
GelC03G00619	red	548.094491373162	114.16328516383	433.931206209332	-319.768	1.5363	1.6029	1.84	1.9945	1.8982	2.1676	1.8079	2.1722	2.3618	GWHBDNU00000003	25886293	25887608	-	GelC03G00619	--	--	--	hypothetical protein IEQ34_003439 [Dendrobium chrysotoxum]	Y3795_ARATH RecName: Full=Uncharacterized protein At3g17950;	A0A2I0WJA0_9ASPA SubName: Full=Uncharacterized protein {ECO:0000313|EMBL:PKU75740.1};	--	--	--	--	--	--
GelC03G00646	red	186.564142529949	30.2992273400539	156.264915189895	-125.966	9.5002	11.9334	12.5728	11.4109	13.2013	13.8023	13.8809	11.631	11.7326	GWHBDNU00000003	27684166	27686997	-	GelC03G00646	--	--	--	protein ELF4-LIKE 3 [Dendrobium catenatum]	EF4L4_ARATH RecName: Full=Protein ELF4-LIKE 4;	A0A2I0VL24_9ASPA SubName: Full=Protein ELF4-LIKE 3 {ECO:0000313|EMBL:PKU64101.1};	--	GO:0005634,nucleus; GO:0042803,protein homodimerization activity; GO:0009649,entrainment of circadian clock; GO:0009648,photoperiodism; GO:0042753,positive regulation of circadian rhythm; GO:0048511,rhythmic process; GO:0003674,molecular_function; GO:0005488,binding; GO:0005515,protein binding; GO:0042802,identical protein binding; GO:0046983,protein dimerization activity; GO:0007623,circadian rh…	PF07011.14:Early Flowering 4 domain	--	--	--
GelC03G00665	red	310.734805122862	56.9979186004126	253.736886522449	-196.739	2.6646	2.7886	2.9962	2.6058	3.38	3.6397	3.5987	3.0586	3.4021	GWHBDNU00000003	28412717	28420809	-	GelC03G00665	--	--	--	hypothetical protein KFK09_003758 [Dendrobium nobile]	--	A0A2I0W2Z9_9ASPA SubName: Full=Uncharacterized protein {ECO:0000313|EMBL:PKU70036.1};	Uncharacterized membrane protein	GO:0016021,integral component of membrane; GO:0005575,cellular_component; GO:0016020,membrane; GO:0031224,intrinsic component of membrane; GO:0110165,cellular anatomical entity	PF01594.19:AI-2E family transporter	--	--	--
GelC03G00673	red	1002.31748451881	352.057516997202	650.25996752161	-298.202	0	0.0242	0.0467	12.7505	14.4886	14.3103	12.0499	9.7478	11.2515	GWHBDNU00000003	28696881	28727307	-	GelC03G00673	--	--	--	--	--	--	--	--	--	--	--	--
GelC03G00738	red	1341.27487901778	296.938204544812	1044.33667447297	-747.398	0.5839	0.6111	0.546	0.8952	0.953	0.8402	0.9884	1.0662	1.042	GWHBDNU00000003	31030864	31040986	+	GelC03G00738	--	K02563 UDP-N-acetylglucosamine--N-acetylmuramyl-(pentapeptide) pyrophosphoryl-undecaprenol N-acetylglucosamine transferase [EC:2.4.1.227] | (RefSeq) uncharacterized protein LOC110107578 (A)	ko01100: Metabolic pathways	hypothetical protein KFK09_004047 [Dendrobium nobile]	POLX_TOBAC RecName: Full=Retrovirus-related Pol polyprotein from transposon TNT 1-94; Includes: RecName: Full=Protease; EC=3.4.23.-; Includes: RecName: Full=Reverse transcriptase; EC=2.7.7.49; Includes: RecName: Full=Endonuclease;	A0A2I0WQI9_9ASPA SubName: Full=UDP-N-acetylglucosamine--N-acetylmuramyl-(Pentapeptide) pyrophosphoryl-undecaprenol N-acetylglucosamine transferase {ECO:0000313|EMBL:PKU77929.1};	--	GO:0004190,aspartic-type endopeptidase activity; GO:0004519,endonuclease activity; GO:0003676,nucleic acid binding; GO:0003964,RNA-directed DNA polymerase activity; GO:0008270,zinc ion binding; GO:0015074,DNA integration; GO:0006508,proteolysis; GO:0003674,molecular_function; GO:0003824,catalytic activity; GO:0004175,endopeptidase activity; GO:0008233,peptidase activity; GO:0016787,hydrolase acti…	PF04101.19:Glycosyltransferase family 28 C-terminal domain	--	--	--
GelC03G00755	red	854.289719681907	212.984118825148	641.305600856759	-428.321	97.8422	99.0705	91.5249	115.224	115.762	115.498	106.74	109.86	103.803	GWHBDNU00000003	31548132	31566323	-	GelC03G00755	--	K00975 glucose-1-phosphate adenylyltransferase [EC:2.7.7.27] | (RefSeq) glucose-1-phosphate adenylyltransferase large subunit 1 (A)	ko00500: Starch and sucrose metabolism; ko00520: Amino sugar and nucleotide sugar metabolism; ko01100: Metabolic pathways; ko01110: Biosynthesis of secondary metabolites; ko01250: Biosynthesis of nucleotide sugars	hypothetical protein KFK09_004098 [Dendrobium nobile]	GLGL1_BETVU RecName: Full=Glucose-1-phosphate adenylyltransferase large subunit, chloroplastic/amyloplastic; EC=2.7.7.27; AltName: Full=ADP-glucose pyrophosphorylase; AltName: Full=ADP-glucose synthase; AltName: Full=AGPase S; AltName: Full=Alpha-D-glucose-1-phosphate adenyl transferase; Flags: Precursor;	A0A2I0X1J3_9ASPA RecName: Full=Glucose-1-phosphate adenylyltransferase {ECO:0000256|ARBA:ARBA00012460, ECO:0000256|RuleBase:RU362093}; EC=2.7.7.27 {ECO:0000256|ARBA:ARBA00012460, ECO:0000256|RuleBase:RU362093}; AltName: Full=ADP-glucose pyrophosphorylase {ECO:0000256|RuleBase:RU362093};	GDP-mannose pyrophosphorylase/mannose-1-phosphate guanylyltransferase	GO:0009501,amyloplast; GO:0009507,chloroplast; GO:0005524,ATP binding; GO:0008878,glucose-1-phosphate adenylyltransferase activity; GO:0005978,glycogen biosynthetic process; GO:0019252,starch biosynthetic process; GO:0000166,nucleotide binding; GO:0003674,molecular_function; GO:0005488,binding; GO:0017076,purine nucleotide binding; GO:0030554,adenyl nucleotide binding; GO:0032553,ribonucleotide b…	PF00483.26:Nucleotidyl transferase	--	--	--
GelC03G00756	red	937.343498098372	313.019247763523	624.324250334849	-311.305	2.7031	2.5846	2.3935	4.7361	4.0953	3.8466	4.4341	4.4144	4.1476	GWHBDNU00000003	31819831	31821503	+	GelC03G00756	--	--	--	uncharacterized protein LOC110092270 [Dendrobium catenatum]	--	A0A2I0X1A4_9ASPA SubName: Full=Uncharacterized protein {ECO:0000313|EMBL:PKU81692.1};	--	GO:0016021,integral component of membrane; GO:0005575,cellular_component; GO:0016020,membrane; GO:0031224,intrinsic component of membrane; GO:0110165,cellular anatomical entity	--	--	--	--
GelC03G00758	red	599.356847411272	153.91540100265	445.441446408623	-291.526	22.6409	23.6096	21.1751	26.2985	27.2748	24.7794	24.6796	24.2988	24.7687	GWHBDNU00000003	31905935	31944230	-	GelC03G00758	--	K04733 interleukin-1 receptor-associated kinase 4 [EC:2.7.11.1] | (RefSeq) proline-rich receptor-like protein kinase PERK12 (A)	--	hypothetical protein KFK09_004116 [Dendrobium nobile]	Y2296_ARATH RecName: Full=Probable receptor-like protein kinase At2g42960; EC=2.7.11.1;	A0A2I0XEK6_9ASPA SubName: Full=Putative receptor-like protein kinase {ECO:0000313|EMBL:PKU86329.1};	Serine/threonine protein kinase	GO:0005829,cytosol; GO:0016021,integral component of membrane; GO:0005524,ATP binding; GO:0106310,protein serine kinase activity; GO:0004674,protein serine/threonine kinase activity; GO:0006468,protein phosphorylation; GO:0000166,nucleotide binding; GO:0003674,molecular_function; GO:0005488,binding; GO:0017076,purine nucleotide binding; GO:0030554,adenyl nucleotide binding; GO:0032553,ribonucleot…	PF00069.28:Protein kinase domain	--	--	--
GelC03G00781	red	458.382375151058	97.0631373390001	361.319237812058	-264.256	1.327	0.542	1.1228	1.3929	1.4573	1.9455	1.5565	2.1373	1.6517	GWHBDNU00000003	33044625	33046173	+	GelC03G00781	--	K08287 dual-specificity kinase [EC:2.7.12.1] | (RefSeq) serine/threonine-protein kinase AFC2-like (A)	--	hypothetical protein IEQ34_002566 [Dendrobium chrysotoxum]	B561G_ARATH RecName: Full=Cytochrome b561 and DOMON domain-containing protein At2g04850; AltName: Full=Protein b561A.tha7; Flags: Precursor;	A0A2I0W518_9ASPA RecName: Full=Cytochrome b561 and DOMON domain-containing protein {ECO:0000256|PIRNR:PIRNR037471};	Predicted membrane protein, contains DoH and Cytochrome b-561/ferric reductase transmembrane domains	GO:0016021,integral component of membrane; GO:0046872,metal ion binding; GO:0003674,molecular_function; GO:0005488,binding; GO:0043167,ion binding; GO:0043169,cation binding; GO:0005575,cellular_component; GO:0016020,membrane; GO:0031224,intrinsic component of membrane; GO:0110165,cellular anatomical entity	PF04526.16:Protein of unknown function (DUF568)	--	--	--
GelC03G00805	red	734.584026626136	152.899248288447	581.684778337689	-428.786	51.1199	51.7018	51.2268	56.2573	58.9968	55.4038	54.3557	55.0026	52.7285	GWHBDNU00000003	33781817	33798364	-	GelC03G00805	--	K14411 RNA-binding protein Musashi | (RefSeq) heterogeneous nuclear ribonucleoprotein 1 (A)	ko03015: mRNA surveillance pathway	hypothetical protein KFK09_004405 [Dendrobium nobile]	RNP1_ARATH RecName: Full=Heterogeneous nuclear ribonucleoprotein 1; Short=hnRNP1;	A0A2I0WLW0_9ASPA SubName: Full=Heterogeneous nuclear ribonucleoprotein 1 {ECO:0000313|EMBL:PKU76641.1};	RNA-binding protein musashi/mRNA cleavage and polyadenylation factor I complex, subunit HRP1	GO:0005829,cytosol; GO:0005634,nucleus; GO:0005681,spliceosomal complex; GO:0003729,mRNA binding; GO:0006397,mRNA processing; GO:0051028,mRNA transport; GO:1901000,regulation of response to salt stress; GO:2000070,regulation of response to water deprivation; GO:0008380,RNA splicing; GO:0010228,vegetative to reproductive phase transition of meristem; GO:0003674,molecular_function; GO:0003676,nucle…	PF00076.25:RNA recognition motif. (a.k.a. RRM, RBD, or RNP domain)	--	--	--
GelC03G00816	red	643.222033129697	220.35287119623	422.869161933467	-202.516	9.6009	9.8879	7.3469	13.5136	11.8574	12.4065	11.6975	12.708	12.2253	GWHBDNU00000003	34045565	34046065	-	GelC03G00816	--	K01469 5-oxoprolinase (ATP-hydrolysing) [EC:3.5.2.9] | (RefSeq) 5-oxoprolinase (A)	ko00480: Glutathione metabolism; ko01100: Metabolic pathways	putative 5-oxoprolinase, partial [Musa acuminata AAA Group]	OPLA_ARATH RecName: Full=5-oxoprolinase 1 {ECO:0000303|PubMed:18768907}; EC=3.5.2.9 {ECO:0000269|PubMed:18768907}; AltName: Full=5-oxo-L-prolinase {ECO:0000303|PubMed:18768907}; Short=5-OPase {ECO:0000303|PubMed:18768907}; AltName: Full=Protein OXOPROLINASE 1 {ECO:0000303|PubMed:18768907}; AltName: Full=Pyroglutamase {ECO:0000303|PubMed:18768907};	Q2LGK3_MUSAC SubName: Full=Putative 5-oxoprolinase {ECO:0000313|EMBL:ABC60339.1}; Flags: Fragment;	Oxoprolinase	GO:0005737,cytoplasm; GO:0005829,cytosol; GO:0009506,plasmodesma; GO:0009536,plastid; GO:0017168,5-oxoprolinase (ATP-hydrolyzing) activity; GO:0005524,ATP binding; GO:0006751,glutathione catabolic process; GO:0006749,glutathione metabolic process; GO:0003674,molecular_function; GO:0003824,catalytic activity; GO:0016787,hydrolase activity; GO:0016810,hydrolase activity, acting on carbon-nitrogen (…	PF02538.17:Hydantoinase B/oxoprolinase	--	--	--
GelC03G00817	red	555.610611760387	151.076181364189	404.534430396197	-253.458	7.8714	9.3938	8.3975	10.6836	10.6889	9.7399	9.7542	9.7422	9.5236	GWHBDNU00000003	34046277	34047268	-	GelC03G00817	--	K01469 5-oxoprolinase (ATP-hydrolysing) [EC:3.5.2.9] | (RefSeq) 5-oxoprolinase (A)	ko00480: Glutathione metabolism; ko01100: Metabolic pathways	hypothetical protein IEQ34_015940 [Dendrobium chrysotoxum]	OPLA_ARATH RecName: Full=5-oxoprolinase 1 {ECO:0000303|PubMed:18768907}; EC=3.5.2.9 {ECO:0000269|PubMed:18768907}; AltName: Full=5-oxo-L-prolinase {ECO:0000303|PubMed:18768907}; Short=5-OPase {ECO:0000303|PubMed:18768907}; AltName: Full=Protein OXOPROLINASE 1 {ECO:0000303|PubMed:18768907}; AltName: Full=Pyroglutamase {ECO:0000303|PubMed:18768907};	A0A2I0WHP0_9ASPA SubName: Full=5-oxoprolinase {ECO:0000313|EMBL:PKU75168.1};	Oxoprolinase	GO:0005737,cytoplasm; GO:0005829,cytosol; GO:0009506,plasmodesma; GO:0009536,plastid; GO:0017168,5-oxoprolinase (ATP-hydrolyzing) activity; GO:0005524,ATP binding; GO:0006751,glutathione catabolic process; GO:0006749,glutathione metabolic process; GO:0003674,molecular_function; GO:0003824,catalytic activity; GO:0016787,hydrolase activity; GO:0016810,hydrolase activity, acting on carbon-nitrogen (…	PF02538.17:Hydantoinase B/oxoprolinase	--	--	--
GelC03G00821	red	602.588362397135	179.970607926945	422.617754470191	-242.647	10.0744	11.1977	12.9998	14.6204	14.8561	14.3203	14.6478	15.9617	13.2992	GWHBDNU00000003	34200143	34201203	+	GelC03G00821	--	K01870 isoleucyl-tRNA synthetase [EC:6.1.1.5] | (RefSeq) hypothetical protein (A)	ko00970: Aminoacyl-tRNA biosynthesis	transcription repressor OFP7 [Dendrobium catenatum]	OFP7_ARATH RecName: Full=Transcription repressor OFP7; AltName: Full=Ovate family protein 7; Short=AtOFP7;	A0A2I0WLV3_9ASPA RecName: Full=Transcription repressor {ECO:0000256|RuleBase:RU367028}; AltName: Full=Ovate family protein {ECO:0000256|RuleBase:RU367028};	--	GO:0005634,nucleus; GO:0045892,negative regulation of DNA-templated transcription; GO:0006139,nucleobase-containing compound metabolic process; GO:0006351,DNA-templated transcription; GO:0006355,regulation of DNA-templated transcription; GO:0006725,cellular aromatic compound metabolic process; GO:0006807,nitrogen compound metabolic process; GO:0008150,biological_process; GO:0008152,metabolic proc…	PF04844.16:Transcriptional repressor, ovate	OFP	TF	OFP
GelC03G00907	red	615.918441480551	108.120544302858	507.797897177694	-399.677	4.2046	4.2141	3.9835	5.4954	5.0505	5.0537	4.894	4.0194	4.8946	GWHBDNU00000003	40429172	40433500	+	GelC03G00907	--	--	--	hypothetical protein MA16_Dca020647 [Dendrobium catenatum]	--	A0A2I0WKT1_9ASPA RecName: Full=NTF2 domain-containing protein {ECO:0000259|Pfam:PF02136};	--	--	PF12680.10:SnoaL-like domain	--	--	--
GelC03G00991	red	168.778374449344	26.8262580175044	141.95211643184	-115.126	10.5067	13.0842	12.066	12.1569	13.3658	13.306	12.9804	14.0222	11.9436	GWHBDNU00000003	49317744	49318866	-	GelC03G00991	--	--	--	hypothetical protein MA16_Dca016604 [Dendrobium catenatum]	--	A0A2I0VGV9_9ASPA SubName: Full=Uncharacterized protein {ECO:0000313|EMBL:PKU62656.1};	--	--	--	--	--	--
GelC03G01002	red	1329.10118235392	288.685914619332	1040.41526773458	-751.729	23.2369	24.15	23.2408	30.9042	28.6366	31.3711	32.3031	33.9556	32.7753	GWHBDNU00000003	50255136	50256630	+	GelC03G01002	--	--	--	hypothetical protein IEQ34_015117 [Dendrobium chrysotoxum]	EXOL5_ARATH RecName: Full=Protein EXORDIUM-like 5; Flags: Precursor;	A0A2I0W0S1_9ASPA SubName: Full=Uncharacterized protein {ECO:0000313|EMBL:PKU69238.1};	--	GO:0048046,apoplast; GO:0005615,extracellular space; GO:0005575,cellular_component; GO:0005576,extracellular region; GO:0110165,cellular anatomical entity	PF04674.15:Phosphate-induced protein 1 conserved region	--	--	--
GelC03G01008	red	1016.44931224838	348.248113390684	668.201198857693	-319.953	149.179	148.168	141.732	178.434	176.941	175.032	173.418	176.14	181.039	GWHBDNU00000003	50613267	50621115	-	GelC03G01008	--	K04077 chaperonin GroEL | (RefSeq) ruBisCO large subunit-binding protein subunit beta, chloroplastic (A)	ko03018: RNA degradation	hypothetical protein KFK09_010555 [Dendrobium nobile]	RUBB_PEA RecName: Full=RuBisCO large subunit-binding protein subunit beta, chloroplastic; AltName: Full=60 kDa chaperonin subunit beta; AltName: Full=CPN-60 beta; Flags: Precursor;	A0A2I0W0U5_9ASPA SubName: Full=RuBisCO large subunit-binding protein subunit beta, chloroplastic {ECO:0000313|EMBL:PKU69282.1};	Mitochondrial chaperonin, Cpn60/Hsp60p	GO:0009507,chloroplast; GO:0005524,ATP binding; GO:0140662,ATP-dependent protein folding chaperone; GO:0042026,protein refolding; GO:0000166,nucleotide binding; GO:0003674,molecular_function; GO:0005488,binding; GO:0017076,purine nucleotide binding; GO:0030554,adenyl nucleotide binding; GO:0032553,ribonucleotide binding; GO:0032555,purine ribonucleotide binding; GO:0032559,adenyl ribonucleotide b…	PF00118.27:TCP-1/cpn60 chaperonin family	--	--	--
GelC03G01030	red	749.524993095495	244.175055596619	505.349937498876	-261.175	6.963	7.2365	7.8467	9.7411	10.3945	9.4271	9.3564	8.3869	10.0114	GWHBDNU00000003	51203322	51205219	-	GelC03G01030	--	--	--	uncharacterized protein LOC110020756 [Phalaenopsis equestris]	RITF1_ARATH RecName: Full=Protein RGF1 INDUCIBLE TRANSCRIPTION FACTOR 1 {ECO:0000303|PubMed:31801996};	A0A2I0VLZ7_9ASPA SubName: Full=Uncharacterized protein {ECO:0000313|EMBL:PKU64448.1};	--	GO:0005634,nucleus; GO:0046872,metal ion binding; GO:0010078,maintenance of root meristem identity; GO:2000377,regulation of reactive oxygen species metabolic process; GO:2000280,regulation of root development; GO:0043434,response to peptide hormone; GO:0003674,molecular_function; GO:0005488,binding; GO:0043167,ion binding; GO:0043169,cation binding; GO:0007275,multicellular organism development;…	PF04640.17:PLATZ transcription factor	PLATZ	TF	PLATZ
GelC03G01036	red	1722.63970737912	197.665611521905	1524.97409585721	-1327.31	13.18	13.0577	13.7756	15.8365	15.4149	14.7551	17.4179	16.7049	18.0522	GWHBDNU00000003	51549216	51585213	-	GelC03G01036	--	K14500 BR-signaling kinase [EC:2.7.11.1] | (RefSeq) probable serine/threonine-protein kinase BSK3 (A)	ko04075: Plant hormone signal transduction	probable serine/threonine-protein kinase BSK3 [Phalaenopsis equestris]	BSK3_ORYSJ RecName: Full=Probable serine/threonine-protein kinase BSK3 {ECO:0000305}; EC=2.7.11.1 {ECO:0000305}; AltName: Full=Brassinosteroid-signaling kinase 3 {ECO:0000305}; Short=OsBSK3 {ECO:0000303|PubMed:26697897}; AltName: Full=Receptor-like cytoplasmic kinase 173 {ECO:0000303|PubMed:19825577}; Short=OsRLCK173 {ECO:0000303|PubMed:19825577};	A0A2I0VM16_9ASPA SubName: Full=Putative serine/threonine-protein kinase {ECO:0000313|EMBL:PKU64460.1};	--	GO:0005886,plasma membrane; GO:0005524,ATP binding; GO:0106310,protein serine kinase activity; GO:0004674,protein serine/threonine kinase activity; GO:0009742,brassinosteroid mediated signaling pathway; GO:1900459,positive regulation of brassinosteroid mediated signaling pathway; GO:0006468,protein phosphorylation; GO:0000166,nucleotide binding; GO:0003674,molecular_function; GO:0005488,binding; …	PF07714.20:Protein tyrosine and serine/threonine kinase	--	--	--
GelC03G01049	red	231.41555201046	45.9249164042058	185.490635606254	-139.566	0.1468	0.1	0.0482	0.2214	0.1414	0.3737	0.0883	0.3032	0.4153	GWHBDNU00000003	52178302	52179141	-	GelC03G01049	--	K01875 seryl-tRNA synthetase [EC:6.1.1.11] | (RefSeq) serine--tRNA ligase-like (A)	ko00970: Aminoacyl-tRNA biosynthesis	unnamed protein product [Prunus armeniaca]	--	A0A6J5W2F1_PRUAR RecName: Full=Chromo domain-containing protein {ECO:0000259|PROSITE:PS50013};	FOG: Transposon-encoded proteins with TYA, reverse transcriptase, integrase domains in various combinations	--	PF00385.27:Chromo (CHRromatin Organisation MOdifier) domain	--	--	--
GelC03G01056	red	355.999886294789	83.0238496452182	272.976036649571	-189.952	12.3088	10.9772	11.4643	11.4346	15.3356	14.5369	14.4368	12.708	15.9393	GWHBDNU00000003	52484979	52488450	+	GelC03G01056	--	K13348 protein Mpv17 | (RefSeq) protein SYM1 (A)	ko04146: Peroxisome	protein SYM1 [Dendrobium catenatum]	--	A0A2I0VZD2_9ASPA SubName: Full=Peroxisomal membrane protein PMP22 {ECO:0000313|EMBL:PKU68761.1};	Peroxisomal membrane protein MPV17 and related proteins	GO:0016021,integral component of membrane; GO:0005575,cellular_component; GO:0016020,membrane; GO:0031224,intrinsic component of membrane; GO:0110165,cellular anatomical entity	--	--	--	--
GelC03G01064	red	165.290140280263	14.5522387308679	150.737901549395	-136.186	17.1997	14.3509	18.1604	16.6069	17.2762	18.8994	17.4103	15.3753	18.987	GWHBDNU00000003	52764794	52785138	+	GelC03G01064	--	K00457 4-hydroxyphenylpyruvate dioxygenase [EC:1.13.11.27] | (RefSeq) hypothetical protein (A)	ko00130: Ubiquinone and other terpenoid-quinone biosynthesis; ko00350: Tyrosine metabolism; ko00360: Phenylalanine metabolism; ko01100: Metabolic pathways; ko01240: Biosynthesis of cofactors	hypothetical protein IEQ34_014883 [Dendrobium chrysotoxum]	--	A0A2I0WVB9_9ASPA SubName: Full=Uncharacterized protein {ECO:0000313|EMBL:PKU79606.1};	--	--	--	--	--	--
GelC03G01085	red	858.120603763468	177.449188419465	680.671415344004	-503.222	10.3608	10.6827	11.1131	12.5302	11.1135	12.2162	12.6479	11.9936	12.4984	GWHBDNU00000003	53651136	53655657	+	GelC03G01085	--	--	--	hypothetical protein MA16_Dca011064 [Dendrobium catenatum]	--	A0A2I0W3J8_9ASPA SubName: Full=Uncharacterized protein {ECO:0000313|EMBL:PKU70218.1};	--	--	--	--	--	--
GelC03G01117	red	576.947992502281	191.229446367695	385.718546134586	-194.489	6.0283	5.734	5.6374	6.403	6.2199	6.2971	6.1704	6.3264	6.0882	GWHBDNU00000003	55451657	55471562	+	GelC03G01117	--	--	--	hypothetical protein KFK09_018499 [Dendrobium nobile]	--	A0A2I0A409_9ASPA SubName: Full=Uncharacterized protein {ECO:0000313|EMBL:PKA50281.1};	Uncharacterized conserved protein	--	PF02466.22:Tim17/Tim22/Tim23/Pmp24 family	--	--	--
GelC03G01140	red	788.066600690679	166.794389193966	621.272211496713	-454.478	1.4719	0.9329	0.6991	2.3422	1.5646	1.9765	2.0606	2.6724	2.2972	GWHBDNU00000003	57234904	57261241	-	GelC03G01140	--	--	--	hypothetical protein KFK09_004674 [Dendrobium nobile]	--	A0A2I0VLW4_9ASPA SubName: Full=Uncharacterized protein {ECO:0000313|EMBL:PKU64391.1};	--	--	--	--	--	--
GelC03G01202	red	373.864156910855	50.2916989909125	323.572457919943	-273.281	3.2207	3.2244	3.0445	4.6571	3.7718	3.5684	3.1907	3.3251	3.8408	GWHBDNU00000003	59706860	59708734	+	GelC03G01202	--	K09291 nucleoprotein TPR | (RefSeq) LOW QUALITY PROTEIN: nuclear-pore anchor (A)	ko03013: Nucleocytoplasmic transport	GEM-like protein 4 isoform X2 [Dendrobium catenatum]	GEML4_ARATH RecName: Full=GEM-like protein 4;	A0A2I0WEV2_9ASPA SubName: Full=GEM-like protein 8 {ECO:0000313|EMBL:PKU74169.1};	--	--	PF02893.23:GRAM domain	--	--	--
GelC03G01233	red	1094.43114190327	130.137753236408	964.293388666859	-834.156	2.6584	3.3179	3.3817	4.2764	3.3111	4.3059	4.9908	4.1308	4.9627	GWHBDNU00000003	60808324	60809854	+	GelC03G01233	--	K19040 E3 ubiquitin-protein ligase ATL10/75/76/77/78 [EC:2.3.2.27] | (RefSeq) RING-H2 finger protein ATL73-like (A)	--	E3 ubiquitin-protein ligase ATL76-like [Phalaenopsis equestris]	ATL64_ARATH RecName: Full=RING-H2 finger protein ATL64; EC=2.3.2.27 {ECO:0000305}; AltName: Full=RING-type E3 ubiquitin transferase ATL64 {ECO:0000305};	A0A2I0WS43_9ASPA RecName: Full=RING-type E3 ubiquitin transferase {ECO:0000256|ARBA:ARBA00012483}; EC=2.3.2.27 {ECO:0000256|ARBA:ARBA00012483};	FOG: Predicted E3 ubiquitin ligase	GO:0016021,integral component of membrane; GO:0046872,metal ion binding; GO:0016740,transferase activity; GO:0031625,ubiquitin protein ligase binding; GO:0016567,protein ubiquitination; GO:0003674,molecular_function; GO:0005488,binding; GO:0043167,ion binding; GO:0043169,cation binding; GO:0003824,catalytic activity; GO:0005515,protein binding; GO:0019899,enzyme binding; GO:0044389,ubiquitin-like…	PF13639.9:Ring finger domain	--	--	--
GelC03G01241	red	158.51186523865	23.7349069665011	134.776958272149	-111.042	1.1437	1.0449	0.7107	1.525	0.8118	1.6546	1.412	0.9322	1.3054	GWHBDNU00000003	61148740	61163421	-	GelC03G01241	--	--	--	protein CLMP1 [Dendrobium catenatum]	PHOX2_ARATH RecName: Full=Protein CLMP1 {ECO:0000303|PubMed:22025705}; AltName: Full=CLUMPED CHLOROPLASTS 1 {ECO:0000303|PubMed:22025705}; AltName: Full=Protein MADB2 {ECO:0000303|PubMed:28096376}; AltName: Full=Protein PHOX2 {ECO:0000303|PubMed:20856808}; AltName: Full=Putative myosin adapter B2 {ECO:0000303|PubMed:28096376};	A0A2I0WT06_9ASPA SubName: Full=Outer envelope protein 64, mitochondrial {ECO:0000313|EMBL:PKU78783.1};	Myosin assembly protein/sexual cycle protein and related proteins	GO:0005737,cytoplasm; GO:0005634,nucleus; GO:0003729,mRNA binding; GO:0003674,molecular_function; GO:0003676,nucleic acid binding; GO:0003723,RNA binding; GO:0005488,binding; GO:0097159,organic cyclic compound binding; GO:1901363,heterocyclic compound binding; GO:0005575,cellular_component; GO:0005622,intracellular anatomical structure; GO:0110165,cellular anatomical entity; GO:0043226,organelle;…	--	--	--	--
GelC03G01248	red	350.672788441495	111.994895469358	238.677892972137	-126.683	32.4109	30.8463	31.647	33.8107	33.5814	32.6791	34.4273	32.4506	32.6936	GWHBDNU00000003	61328075	61348577	+	GelC03G01248	--	K15377 solute carrier family 44 (choline transporter-like protein), member 2/4/5 | (RefSeq) choline transporter protein 1 (A)	--	choline transporter protein 1 [Dendrobium catenatum]	CHER1_ARATH RecName: Full=Choline transporter protein 1 {ECO:0000303|PubMed:25008948}; Short=AtCTL1 {ECO:0000303|PubMed:25008948}; AltName: Full=Protein SIGNIFICANT IONOME CHANGES 1 {ECO:0000303|PubMed:29284002};	A0A2I0ABV2_9ASPA RecName: Full=Choline transporter-like protein {ECO:0000256|RuleBase:RU368066};	Choline transporter-like protein	GO:0005856,cytoskeleton; GO:0031901,early endosome membrane; GO:0016021,integral component of membrane; GO:0016020,membrane; GO:0009524,phragmoplast; GO:0009705,plant-type vacuole membrane; GO:0005886,plasma membrane; GO:0009506,plasmodesma; GO:0009551,secondary plasmodesma; GO:0097218,sieve plate; GO:0055044,symplast; GO:0005802,trans-Golgi network; GO:0032588,trans-Golgi network membrane; GO:00…	PF04515.15:Plasma-membrane choline transporter	--	--	--
GelC03G01253	red	496.620489864421	113.508737391969	383.111752472453	-269.603	0.4127	0.4014	0.2514	0.6579	0.5679	0.7203	0.6206	0.5275	0.3891	GWHBDNU00000003	61540426	61542517	-	GelC03G01253	--	K01988 lactosylceramide 4-alpha-galactosyltransferase [EC:2.4.1.228] | (RefSeq) uncharacterized protein At4g19900-like (A)	ko00601: Glycosphingolipid biosynthesis - lacto and neolacto series; ko00603: Glycosphingolipid biosynthesis - globo and isoglobo series; ko01100: Metabolic pathways	hypothetical protein IEQ34_014712 [Dendrobium chrysotoxum]	Y4990_ARATH RecName: Full=Uncharacterized protein At4g19900;	A0A2I0V9N2_9ASPA RecName: Full=Gb3_synth domain-containing protein {ECO:0000259|Pfam:PF04572};	Alpha-1,4-N-acetylglucosaminyltransferase	--	PF04572.15:Alpha 1,4-glycosyltransferase conserved region	--	--	--
GelC03G01306	red	754.557859825813	176.306354428622	578.251505397192	-401.945	0.0514	0.2884	0.2526	0.5344	0.5442	0.5098	0.417	0.3446	0.3874	GWHBDNU00000003	63456730	63459281	+	GelC03G01306	--	K09422 transcription factor MYB, plant | (RefSeq) transcription factor MYB41 (A)	--	hypothetical protein IEQ34_026939 [Dendrobium chrysotoxum]	MYB93_ARATH RecName: Full=Transcription factor MYB93 {ECO:0000303|PubMed:11597504}; AltName: Full=Myb-related protein 93 {ECO:0000303|PubMed:11597504}; Short=AtMYB93 {ECO:0000303|PubMed:11597504};	A0A2I0WU10_9ASPA SubName: Full=Transcription factor MYB39 {ECO:0000313|EMBL:PKU79154.1};	Transcription factor, Myb superfamily	GO:0005737,cytoplasm; GO:0005634,nucleus; GO:0003700,DNA-binding transcription factor activity; GO:0000976,transcription cis-regulatory region binding; GO:0071365,cellular response to auxin stimulus; GO:1901332,negative regulation of lateral root development; GO:0040008,regulation of growth; GO:0003674,molecular_function; GO:0140110,transcription regulator activity; GO:0001067,transcription regul…	PF00249.34:Myb-like DNA-binding domain	MYB	TF	MYB->MYB
GelC03G01346	red	1124.81846637493	339.501636071881	785.316830303051	-445.815	92.0517	92.0895	91.99	94.8724	96.3421	95.8718	96.0824	95.8866	96.701	GWHBDNU00000003	64849266	64870650	-	GelC03G01346	--	K01410 mitochondrial intermediate peptidase [EC:3.4.24.59] | (RefSeq) mitochondrial intermediate peptidase, mitochondrial-like isoform X1 (A)	--	ATP-dependent Clp protease ATP-binding subunit CLPT1, chloroplastic-like [Phalaenopsis equestris]	CLPT1_ARATH RecName: Full=ATP-dependent Clp protease ATP-binding subunit CLPT1, chloroplastic {ECO:0000303|Ref.7}; AltName: Full=nClpC-like protein {ECO:0000303|PubMed:11278690}; Flags: Precursor;	A0A2I0VNI1_9ASPA SubName: Full=Clp protease-related protein {ECO:0000313|EMBL:PKU64953.1};	--	GO:0009507,chloroplast; GO:0009941,chloroplast envelope; GO:0009570,chloroplast stroma; GO:0005829,cytosol; GO:0009532,plastid stroma; GO:0009579,thylakoid; GO:0005575,cellular_component; GO:0005622,intracellular anatomical structure; GO:0005737,cytoplasm; GO:0009536,plastid; GO:0043226,organelle; GO:0043227,membrane-bounded organelle; GO:0043229,intracellular organelle; GO:0043231,intracellular …	PF02861.23:Clp amino terminal domain, pathogenicity island component	--	--	--
GelC03G01348	red	248.725401798104	58.7440263049158	189.981375493188	-131.237	5.3089	6.3418	4.9416	6.0597	6.1756	6.8073	6.3519	6.6629	5.9639	GWHBDNU00000003	64951169	64977365	+	GelC03G01348	--	--	--	AT-hook motif nuclear-localized protein 1-like [Phalaenopsis equestris]	AHL1_ARATH RecName: Full=AT-hook motif nuclear-localized protein 1 {ECO:0000303|PubMed:15604740};	A0A2I0WI44_9ASPA RecName: Full=AT-hook motif nuclear-localized protein {ECO:0000256|RuleBase:RU367031};	--	GO:0098687,chromosomal region; GO:0005737,cytoplasm; GO:0005739,mitochondrion; GO:0005730,nucleolus; GO:0005654,nucleoplasm; GO:0005634,nucleus; GO:0003677,DNA binding; GO:0003680,minor groove of adenine-thymine-rich DNA binding; GO:0043565,sequence-specific DNA binding; GO:0003674,molecular_function; GO:0003676,nucleic acid binding; GO:0005488,binding; GO:0097159,organic cyclic compound binding;…	PF03479.18:Plants and Prokaryotes Conserved (PCC) domain	--	--	--
GelC03G01372	red	733.04714126497	218.525447544316	514.521693720654	-295.996	10.6121	9.6421	9.8654	12.2234	11.5377	12.2931	11.1576	11.5889	11.2933	GWHBDNU00000003	65732675	65736956	+	GelC03G01372	--	K20557 transcription factor VIP1 | (RefSeq) transcription factor RF2b-like isoform X1 (A)	ko04016: MAPK signaling pathway - plant	hypothetical protein IEQ34_014066 [Dendrobium chrysotoxum]	BZP29_ARATH RecName: Full=bZIP transcription factor 29 {ECO:0000303|PubMed:11906833}; Short=AtbZIP29 {ECO:0000303|PubMed:11906833}; AltName: Full=Protein DRINK ME-LIKE {ECO:0000303|PubMed:27402171};	A0A5C1YV49_CYMEN SubName: Full=Putative transcription factor RF2a-like isoform X1 {ECO:0000313|EMBL:QEO19160.1};	--	GO:0005737,cytoplasm; GO:0005829,cytosol; GO:0005634,nucleus; GO:0003700,DNA-binding transcription factor activity; GO:0042803,protein homodimerization activity; GO:0043565,sequence-specific DNA binding; GO:0000976,transcription cis-regulatory region binding; GO:0040008,regulation of growth; GO:0006355,regulation of DNA-templated transcription; GO:0090567,reproductive shoot system development; GO…	PF00170.24:bZIP transcription factor	bZIP	TF	bZIP
GelC03G01381	red	738.186639984205	221.337091052651	516.849548931554	-295.512	34.444	31.8122	36.2051	40.7167	39.6858	40.838	39.2162	36.879	40.183	GWHBDNU00000003	65893345	65894872	-	GelC03G01381	--	K01206 alpha-L-fucosidase [EC:3.2.1.51] | (RefSeq) alpha-L-fucosidase 1-like (A)	ko00511: Other glycan degradation	hypothetical protein IEQ34_014428 [Dendrobium chrysotoxum]	FUCO1_ORYSJ RecName: Full=Putative alpha-L-fucosidase 1; EC=3.2.1.51; AltName: Full=Alpha-L-fucoside fucohydrolase; Flags: Precursor;	A0A2I0VMM2_9ASPA RecName: Full=Alpha-L-fucosidase {ECO:0000256|ARBA:ARBA00012662}; EC=3.2.1.51 {ECO:0000256|ARBA:ARBA00012662};	Alpha-L-fucosidase	GO:0048046,apoplast; GO:0005764,lysosome; GO:0004560,alpha-L-fucosidase activity; GO:0006004,fucose metabolic process; GO:0016139,glycoside catabolic process; GO:0003674,molecular_function; GO:0003824,catalytic activity; GO:0004553,hydrolase activity, hydrolyzing O-glycosyl compounds; GO:0015928,fucosidase activity; GO:0016787,hydrolase activity; GO:0016798,hydrolase activity, acting on glycosyl …	PF01120.20:Alpha-L-fucosidase	--	--	--
GelC03G01402	red	260.069730460724	66.5743818653915	193.495348595332	-126.921	3.6601	4.3404	3.996	4.2093	5.3002	4.8684	4.2396	5.266	4.52	GWHBDNU00000003	66337107	66338847	-	GelC03G01402	--	K19041 E3 ubiquitin-protein ligase RNF38/44 [EC:2.3.2.27] | (RefSeq) RING-H2 finger protein ATL52-like (A)	--	hypothetical protein IEQ34_015026 [Dendrobium chrysotoxum]	ATL41_ORYSJ RecName: Full=E3 ubiquitin-protein ligase Os04g0590900; EC=2.3.2.27 {ECO:0000250|UniProtKB:Q9SLC3}; AltName: Full=RING-H2 finger protein Os04g0590900; AltName: Full=RING-type E3 ubiquitin transferase Os04g0590900 {ECO:0000305};	A0A2I0X1S5_9ASPA RecName: Full=RING-type E3 ubiquitin transferase {ECO:0000256|ARBA:ARBA00012483}; EC=2.3.2.27 {ECO:0000256|ARBA:ARBA00012483};	FOG: Predicted E3 ubiquitin ligase	GO:0016021,integral component of membrane; GO:0046872,metal ion binding; GO:0004842,ubiquitin-protein transferase activity; GO:0044260,cellular macromolecule metabolic process; GO:0016567,protein ubiquitination; GO:0003674,molecular_function; GO:0005488,binding; GO:0043167,ion binding; GO:0043169,cation binding; GO:0003824,catalytic activity; GO:0016740,transferase activity; GO:0019787,ubiquitin-…	PF13639.9:Ring finger domain	--	--	--
GelC03G01426	red	861.068803933463	312.916547685023	548.15225624844	-235.236	50.8324	48.7915	48.532	59.6083	57.4409	56.212	57.2295	55.7962	56.8245	GWHBDNU00000003	66871863	66891047	-	GelC03G01426	--	K17839 polyamine oxidase [EC:1.5.3.17 1.5.3.-] | (RefSeq) polyamine oxidase 3-like isoform X1 (A)	ko00330: Arginine and proline metabolism; ko00410: beta-Alanine metabolism; ko00770: Pantothenate and CoA biosynthesis; ko01100: Metabolic pathways	polyamine oxidase 3-like isoform X2 [Dendrobium catenatum]	PAO3_ORYSJ RecName: Full=Polyamine oxidase 3 {ECO:0000303|PubMed:21796433}; Short=OsPAO3 {ECO:0000303|PubMed:21796433}; EC=1.5.3.- {ECO:0000269|PubMed:21796433};	A0A2I0BE32_9ASPA SubName: Full=Putative polyamine oxidase 2 {ECO:0000313|EMBL:PKA66032.1}; EC=1.5.3.17 {ECO:0000313|EMBL:PKA66032.1};	Amine oxidase	GO:0005777,peroxisome; GO:0050660,flavin adenine dinucleotide binding; GO:0052903,N1-acetylspermine:oxygen oxidoreductase (3-acetamidopropanal-forming) activity; GO:0052894,norspermine:oxygen oxidoreductase activity; GO:0016491,oxidoreductase activity; GO:0046592,polyamine oxidase activity; GO:0052902,spermidine:oxygen oxidoreductase (3-aminopropanal-forming) activity; GO:0052901,spermine:oxygen …	PF01593.27:Flavin containing amine oxidoreductase	--	--	--
GelC03G01429	red	1028.54971904577	317.797478577206	710.752240468561	-392.955	3.4747	2.9861	3.6894	5.8834	6.8602	6.042	7.17	5.7895	6.9096	GWHBDNU00000003	66928457	66932395	+	GelC03G01429	--	--	--	hypothetical protein KFK09_019032 [Dendrobium nobile]	CAES_ARATH RecName: Full=Probable carbohydrate esterase At4g34215; EC=3.1.-.-;	A0A8B8ZV25_PHODC SubName: Full=probable carbohydrate esterase At4g34215 {ECO:0000313|RefSeq:XP_038978136.1};	--	GO:0005829,cytosol; GO:0016787,hydrolase activity; GO:0003674,molecular_function; GO:0003824,catalytic activity; GO:0005575,cellular_component; GO:0005622,intracellular anatomical structure; GO:0005737,cytoplasm; GO:0110165,cellular anatomical entity	PF03629.21:Carbohydrate esterase, sialic acid-specific acetylesterase	--	--	--
GelC03G01431	red	969.914844712338	247.599985000416	722.314859711922	-474.715	0.4993	0.4249	0.4094	1.8826	1.6435	1.8111	1.314	1.2458	1.0201	GWHBDNU00000003	66947502	66948489	-	GelC03G01431	--	--	--	hypothetical protein KFK09_019032 [Dendrobium nobile]	CAES_ARATH RecName: Full=Probable carbohydrate esterase At4g34215; EC=3.1.-.-;	A0A835UR95_VANPL RecName: Full=SASA domain-containing protein {ECO:0000259|Pfam:PF03629};	--	GO:0005829,cytosol; GO:0016787,hydrolase activity; GO:0003674,molecular_function; GO:0003824,catalytic activity; GO:0005575,cellular_component; GO:0005622,intracellular anatomical structure; GO:0005737,cytoplasm; GO:0110165,cellular anatomical entity	PF03629.21:Carbohydrate esterase, sialic acid-specific acetylesterase	--	--	--
GelC03G01462	red	760.705156820561	241.71708080263	518.988076017931	-277.271	14.6934	13.0281	15.6394	19.3818	18.1729	21.722	18.9357	18.6422	18.9042	GWHBDNU00000003	67580507	67582694	-	GelC03G01462	--	--	--	AT-hook motif nuclear-localized protein 23-like [Dendrobium catenatum]	AHL23_ARATH RecName: Full=AT-hook motif nuclear-localized protein 23 {ECO:0000312|EMBL:FAA00294.1};	A0A2I0VBF9_9ASPA RecName: Full=AT-hook motif nuclear-localized protein {ECO:0000256|PIRNR:PIRNR016021};	--	GO:0005634,nucleus; GO:0003700,DNA-binding transcription factor activity; GO:0003680,minor groove of adenine-thymine-rich DNA binding; GO:0003674,molecular_function; GO:0140110,transcription regulator activity; GO:0000217,DNA secondary structure binding; GO:0003676,nucleic acid binding; GO:0003677,DNA binding; GO:0005488,binding; GO:0097159,organic cyclic compound binding; GO:1901363,heterocyclic…	PF03479.18:Plants and Prokaryotes Conserved (PCC) domain	--	--	--
GelC03G01488	red	1642.5065714411	276.130050114302	1366.3765213268	-1090.25	14.6846	14.5894	14.2651	20.0988	20.9893	21.2317	24.2255	24.9577	25.1436	GWHBDNU00000003	68255656	68258132	-	GelC03G01488	--	K20628 expansin | (RefSeq) hypothetical protein (A)	--	hypothetical protein IEQ34_015151 [Dendrobium chrysotoxum]	EXLA2_ORYSJ RecName: Full=Expansin-like A2; AltName: Full=OsEXLA2; AltName: Full=OsEXPL2; AltName: Full=OsaEXPb2.2; Flags: Precursor;	A0A453J2N0_AEGTS SubName: Full=Uncharacterized protein {ECO:0000313|EnsemblPlants:AET4Gv20772900.6};	--	GO:0005576,extracellular region; GO:0009653,anatomical structure morphogenesis; GO:0008150,biological_process; GO:0032502,developmental process; GO:0048856,anatomical structure development; GO:0005575,cellular_component; GO:0110165,cellular anatomical entity	PF01357.24:Expansin C-terminal domain	--	--	--
GelC03G01489	red	1013.75587345069	265.494966565212	748.26090688548	-482.766	143.677	141.981	149.6	155.74	152.936	156.398	158.245	155.782	156.575	GWHBDNU00000003	68261261	68263950	-	GelC03G01489	--	K00012 UDPglucose 6-dehydrogenase [EC:1.1.1.22] | (RefSeq) UDP-glucose 6-dehydrogenase 4 (A)	ko00040: Pentose and glucuronate interconversions; ko00053: Ascorbate and aldarate metabolism; ko00520: Amino sugar and nucleotide sugar metabolism; ko01100: Metabolic pathways; ko01240: Biosynthesis of cofactors; ko01250: Biosynthesis of nucleotide sugars	UDP-glucose 6-dehydrogenase 4 [Phalaenopsis equestris]	UGDH4_ORYSJ RecName: Full=UDP-glucose 6-dehydrogenase 4; Short=UDP-Glc dehydrogenase 4; Short=UDP-GlcDH 4; Short=UDPGDH 4; EC=1.1.1.22; AltName: Full=Os-UGD4;	A0A2I0WYI3_9ASPA RecName: Full=UDP-glucose 6-dehydrogenase {ECO:0000256|ARBA:ARBA00012954, ECO:0000256|PIRNR:PIRNR000124}; EC=1.1.1.22 {ECO:0000256|ARBA:ARBA00012954, ECO:0000256|PIRNR:PIRNR000124};	UDP-glucose/GDP-mannose dehydrogenase	GO:0005829,cytosol; GO:0005634,nucleus; GO:0051287,NAD binding; GO:0003979,UDP-glucose 6-dehydrogenase activity; GO:0006024,glycosaminoglycan biosynthetic process; GO:0006065,UDP-glucuronate biosynthetic process; GO:0000166,nucleotide binding; GO:0003674,molecular_function; GO:0005488,binding; GO:0036094,small molecule binding; GO:0097159,organic cyclic compound binding; GO:1901265,nucleoside pho…	PF03721.17:UDP-glucose/GDP-mannose dehydrogenase family, NAD binding domain	--	--	--
GelC03G01502	red	318.115200020542	94.3221134464843	223.793086574058	-129.471	6.8153	6.8056	6.6109	7.4573	7.041	6.7957	7.1634	7.1638	7.047	GWHBDNU00000003	68487189	68521170	-	GelC03G01502	--	K12897 transformer-2 protein | (RefSeq) ankyrin repeat domain-containing protein, chloroplastic (A)	ko03040: Spliceosome	hypothetical protein IEQ34_026979 [Dendrobium chrysotoxum]	AKRP_ARATH RecName: Full=Ankyrin repeat domain-containing protein, chloroplastic; Short=AKRP; AltName: Full=Protein EMBRYO DEFECTIVE 2036; Flags: Precursor;	A0A2I0VQH6_9ASPA SubName: Full=Ankyrin repeat domain-containing protein, chloroplastic {ECO:0000313|EMBL:PKU65660.1};	FOG: Ankyrin repeat	GO:0009507,chloroplast; GO:0005575,cellular_component; GO:0005622,intracellular anatomical structure; GO:0005737,cytoplasm; GO:0009536,plastid; GO:0043226,organelle; GO:0043227,membrane-bounded organelle; GO:0043229,intracellular organelle; GO:0043231,intracellular membrane-bounded organelle; GO:0110165,cellular anatomical entity	PF13637.9:Ankyrin repeats (many copies)	--	--	--
GelC03G01544	red	812.602145856343	287.452498148177	525.149647708166	-237.697	157.261	159.367	152.368	173.237	183.024	178.194	175.855	181.317	173	GWHBDNU00000003	69580744	69627945	-	GelC03G01544	--	K11792 DET1- and DDB1-associated protein 1 | (RefSeq) uncharacterized protein LOC110098249 (A)	--	uncharacterized protein LOC110032994 isoform X2 [Phalaenopsis equestris]	DDA1_ARATH RecName: Full=DET1- and DDB1-associated protein 1 {ECO:0000303|PubMed:24563205};	A0A2I0X7R0_9ASPA RecName: Full=DET1- and DDB1-associated protein 1 {ECO:0000256|ARBA:ARBA00018256};	Uncharacterized conserved protein	GO:0080008,Cul4-RING E3 ubiquitin ligase complex; GO:0005654,nucleoplasm; GO:0005634,nucleus; GO:0009788,negative regulation of abscisic acid-activated signaling pathway; GO:0032436,positive regulation of proteasomal ubiquitin-dependent protein catabolic process; GO:0007154,cell communication; GO:0007165,signal transduction; GO:0008150,biological_process; GO:0009719,response to endogenous stimulu…	PF10172.12:Det1 complexing ubiquitin ligase	--	--	--
GelC03G01553	red	308.790469758185	58.9434206661384	249.847049092046	-190.904	0.9722	1.3237	0.5921	1.8851	1.2488	1.5908	1.3784	1.3861	1.0477	GWHBDNU00000003	69976144	69977381	+	GelC03G01553	--	K09422 transcription factor MYB, plant | (RefSeq) transcription factor MYB97-like (A)	--	transcription factor MYB97-like [Phalaenopsis equestris]	MYB58_ORYSJ RecName: Full=Probable transcription factor MYB58 {ECO:0000305}; Short=OsMYB58 {ECO:0000303|PubMed:18987217};	A0A515HGG4_CYMEN SubName: Full=Transcription factor MYB97-like isoform X1 {ECO:0000313|EMBL:QDL88506.1}; Flags: Fragment;	Transcription factor, Myb superfamily	GO:0005634,nucleus; GO:0003677,DNA binding; GO:0003674,molecular_function; GO:0003676,nucleic acid binding; GO:0005488,binding; GO:0097159,organic cyclic compound binding; GO:1901363,heterocyclic compound binding; GO:0005575,cellular_component; GO:0005622,intracellular anatomical structure; GO:0043226,organelle; GO:0043227,membrane-bounded organelle; GO:0043229,intracellular organelle; GO:0043231…	PF00249.34:Myb-like DNA-binding domain	MYB	TF	MYB->MYB
GelC03G01581	red	117.830480115576	13.0051985280079	104.825281587568	-91.8201	16.1781	14.7713	18.1642	18.0831	16.7766	17.8034	20.4347	15.9167	15.7932	GWHBDNU00000003	70905257	70910405	+	GelC03G01581	--	K22966 sulfate adenylyltransferase (ADP) / adenylylsulfatase [EC:2.7.7.5 3.6.2.1] | (RefSeq) bifunctional adenosine 5'-phosphosulfate phosphorylase/adenylylsulfatase HINT4 (A)	ko00920: Sulfur metabolism; ko01100: Metabolic pathways	Bifunctional adenosine 5'-phosphosulfate phosphorylase/adenylylsulfatase HINT4 [Cocos nucifera]	HINT4_ARATH RecName: Full=Bifunctional adenosine 5'-phosphosulfate phosphorylase/adenylylsulfatase HINT4 {ECO:0000305|PubMed:19896942}; Short=APS phosphorylase {ECO:0000305|PubMed:19896942}; EC=2.7.7.5 {ECO:0000269|PubMed:19896942}; EC=3.6.2.1 {ECO:0000269|PubMed:19896942}; AltName: Full=5'-adenylyl sulfate phosphorylase HINT4 {ECO:0000305|PubMed:19896942}; AltName: Full=Adenylylsulfate:phosphate…	A0A8K0IFW0_COCNU SubName: Full=Bifunctional adenosine 5'-phosphosulfate phosphorylase/adenylylsulfatase HINT4 {ECO:0000313|EMBL:KAG1354463.1};	Protein kinase C inhibitor-like protein	GO:0005829,cytosol; GO:0005777,peroxisome; GO:0047627,adenylylsulfatase activity; GO:0000166,nucleotide binding; GO:0004780,sulfate adenylyltransferase (ADP) activity; GO:0009150,purine ribonucleotide metabolic process; GO:0006790,sulfur compound metabolic process; GO:0003674,molecular_function; GO:0003824,catalytic activity; GO:0016787,hydrolase activity; GO:0016817,hydrolase activity, acting on…	PF11969.11:Scavenger mRNA decapping enzyme C-term binding	--	--	--
GelC03G01610	red	1356.36478223684	205.27082449684	1151.09	-945.823	22.1187	21.5944	21.064	23.9836	24.1419	22.7468	25.1701	25.6837	24.8196	GWHBDNU00000003	71504341	71506850	-	GelC03G01610	--	--	--	hypothetical protein IEQ34_027006 [Dendrobium chrysotoxum]	IQD22_ARATH RecName: Full=Protein IQ-DOMAIN 22 {ECO:0000303|PubMed:16368012}; Short=AtIQD22 {ECO:0000303|PubMed:16368012};	A0A2I0VK64_9ASPA SubName: Full=Protein IQ-DOMAIN 32 {ECO:0000313|EMBL:PKU63802.1};	--	GO:0005634,nucleus; GO:0005886,plasma membrane; GO:0005516,calmodulin binding; GO:0009739,response to gibberellin; GO:0003674,molecular_function; GO:0005488,binding; GO:0005515,protein binding; GO:0008150,biological_process; GO:0009719,response to endogenous stimulus; GO:0009725,response to hormone; GO:0010033,response to organic substance; GO:0033993,response to lipid; GO:0042221,response to che…	PF13178.9:Protein of unknown function (DUF4005)	--	--	--
GelC03G01622	red	349.721926244504	98.8217583413084	250.900167903196	-152.078	5.0392	5.1995	4.4879	5.3244	5.5421	5.3269	5.2711	5.2839	5.4495	GWHBDNU00000003	71759727	71785883	-	GelC03G01622	--	K11450 [histone H3]-N6,N6-dimethyl-L-lysine4 FAD-dependent demethylase [EC:1.14.99.66] | (RefSeq) lysine-specific histone demethylase 1 homolog 2-like (A)	--	hypothetical protein IEQ34_014431 [Dendrobium chrysotoxum]	LDL3_ARATH RecName: Full=Lysine-specific histone demethylase 1 homolog 3; EC=1.-.-.-; AltName: Full=Flavin-containing amine oxidase domain-containing protein 3; AltName: Full=Protein LSD1-like 3;	A0A2I0VK74_9ASPA SubName: Full=Lysine-specific histone demethylase 1 like 1 {ECO:0000313|EMBL:PKU63816.1};	Amine oxidase	GO:0016491,oxidoreductase activity; GO:0046592,polyamine oxidase activity; GO:0006325,chromatin organization; GO:0016570,histone modification; GO:0006598,polyamine catabolic process; GO:0003674,molecular_function; GO:0003824,catalytic activity; GO:0016645,oxidoreductase activity, acting on the CH-NH group of donors; GO:0016647,oxidoreductase activity, acting on the CH-NH group of donors, oxygen a…	PF01593.27:Flavin containing amine oxidoreductase	SWI/SNF-SWI3	TR	SWI/SNF-SWI3
GelC03G01641	red	182.597569022076	24.5022853531586	158.095283668917	-133.593	2.2465	4.8176	2.2103	5.0819	4.1119	5.1463	5.2698	1.3916	6.1431	GWHBDNU00000003	72259165	72259347	-	GelC03G01641	--	--	--	--	--	--	--	--	--	--	--	--
GelC04G00016	red	470.969526361535	135.279641579711	335.689884781824	-200.41	7.0176	6.9747	7.2733	7.906	7.412	7.4871	7.6183	7.3462	7.4241	GWHBDNU00000004	352425	437187	-	GelC04G00016	--	K05750 NCK-associated protein 1 | (RefSeq) probable protein NAP1 isoform X1 (A)	--	hypothetical protein KFK09_002293 [Dendrobium nobile]	NCKP1_ORYSJ RecName: Full=Probable protein NAP1; AltName: Full=NAP of plants; AltName: Full=Nck-associated protein 1; AltName: Full=P125Nap1;	A0A2I0AAJ6_9ASPA SubName: Full=Uncharacterized protein {ECO:0000313|EMBL:PKA52561.1};	Membrane-associated hematopoietic protein	GO:0005789,endoplasmic reticulum membrane; GO:0005634,nucleus; GO:0031209,SCAR complex; GO:0007015,actin filament organization; GO:0016477,cell migration; GO:0000902,cell morphogenesis; GO:0030031,cell projection assembly; GO:0030866,cortical actin cytoskeleton organization; GO:0009825,multidimensional cell growth; GO:0045893,positive regulation of DNA-templated transcription; GO:0010090,trichome…	PF09735.12:Nck-associated protein 1	--	--	--
GelC04G00027	red	1221.14056469333	205.800788113544	1015.33977657979	-809.539	37.8086	39.7191	40.327	42.3971	42.5879	45.1771	46.3089	43.7365	47.0442	GWHBDNU00000004	743163	769067	-	GelC04G00027	--	K19891 glucan endo-1,3-beta-glucosidase 1/2/3 [EC:3.2.1.39] | (RefSeq) glucan endo-1,3-beta-glucosidase 1 isoform X1 (A)	ko00500: Starch and sucrose metabolism; ko01100: Metabolic pathways	glucan endo-1,3-beta-glucosidase 1 isoform X1 [Dendrobium catenatum]	E131_ARATH RecName: Full=Glucan endo-1,3-beta-glucosidase 1; EC=3.2.1.39; AltName: Full=(1->3)-beta-glucan endohydrolase 1; Short=(1->3)-beta-glucanase 1; AltName: Full=Beta-1,3-endoglucanase 1; Short=Beta-1,3-glucanase 1; Flags: Precursor;	A0A2I0AAP4_9ASPA SubName: Full=Glucan endo-1,3-beta-glucosidase 1 {ECO:0000313|EMBL:PKA52586.1}; EC=2.7.13.3 {ECO:0000313|EMBL:PKA52586.1};	--	GO:0046658,anchored component of plasma membrane; GO:0005576,extracellular region; GO:0042973,glucan endo-1,3-beta-D-glucosidase activity; GO:0005975,carbohydrate metabolic process; GO:0006952,defense response; GO:0003674,molecular_function; GO:0003824,catalytic activity; GO:0004553,hydrolase activity, hydrolyzing O-glycosyl compounds; GO:0008422,beta-glucosidase activity; GO:0015926,glucosidase …	PF00332.21:Glycosyl hydrolases family 17	--	--	--
GelC04G00033	red	876.698334128155	309.973929861932	566.724404266223	-256.75	8.8448	9.5349	9.0509	12.9227	13.663	12.4696	12.6897	13.8702	11.9992	GWHBDNU00000004	924549	926635	+	GelC04G00033	--	--	--	hypothetical protein IEQ34_012206 [Dendrobium chrysotoxum]	--	A0A2I0XFM0_9ASPA SubName: Full=Uncharacterized protein {ECO:0000313|EMBL:PKU86716.1};	--	--	PF14009.9:PADRE domain	--	--	--
GelC04G00034	red	1444.94058808529	306.523102310834	1138.41748577445	-831.894	2.3966	2.6772	3.1017	4.7445	5.454	5.1461	6.4576	5.9449	6.1575	GWHBDNU00000004	931176	933897	+	GelC04G00034	--	K01785 aldose 1-epimerase [EC:5.1.3.3] | (RefSeq) aldose 1-epimerase (A)	ko00010: Glycolysis / Gluconeogenesis; ko00052: Galactose metabolism; ko01100: Metabolic pathways; ko01110: Biosynthesis of secondary metabolites	aldose 1-epimerase [Apostasia shenzhenica]	--	A0A2I0AAS0_9ASPA RecName: Full=Aldose 1-epimerase {ECO:0000256|PIRNR:PIRNR005096}; EC=5.1.3.3 {ECO:0000256|PIRNR:PIRNR005096};	Predicted mutarotase	GO:0004034,aldose 1-epimerase activity; GO:0030246,carbohydrate binding; GO:0019318,hexose metabolic process; GO:0003674,molecular_function; GO:0003824,catalytic activity; GO:0016853,isomerase activity; GO:0016854,racemase and epimerase activity; GO:0016857,racemase and epimerase activity, acting on carbohydrates and derivatives; GO:0005488,binding; GO:0005975,carbohydrate metabolic process; GO:0…	PF01263.23:Aldose 1-epimerase	--	--	--
GelC04G00051	red	1039.78888200075	324.192904820052	715.595977180694	-391.403	9.1468	9.8612	9.6467	11.9682	12.916	13.4538	13.106	12.4497	13.4026	GWHBDNU00000004	1411031	1415874	+	GelC04G00051	--	K04733 interleukin-1 receptor-associated kinase 4 [EC:2.7.11.1] | (RefSeq) G-type lectin S-receptor-like serine/threonine-protein kinase RKS1 (A)	--	hypothetical protein KFK09_002200 [Dendrobium nobile]	Y4729_ARATH RecName: Full=G-type lectin S-receptor-like serine/threonine-protein kinase At4g27290; EC=2.7.11.1; Flags: Precursor;	A0A2I0AAT8_9ASPA RecName: Full=Receptor-like serine/threonine-protein kinase {ECO:0000256|PIRNR:PIRNR000641}; EC=2.7.11.1 {ECO:0000256|PIRNR:PIRNR000641};	--	GO:0005886,plasma membrane; GO:0005524,ATP binding; GO:0005516,calmodulin binding; GO:0030246,carbohydrate binding; GO:0106310,protein serine kinase activity; GO:0004674,protein serine/threonine kinase activity; GO:0031625,ubiquitin protein ligase binding; GO:0006468,protein phosphorylation; GO:0048544,recognition of pollen; GO:0000166,nucleotide binding; GO:0003674,molecular_function; GO:0005488…	PF07714.20:Protein tyrosine and serine/threonine kinase	--	--	--
GelC04G00058	red	387.105238820452	112.948904098315	274.156334722137	-161.207	36.3262	34.1806	32.3226	36.8589	38.387	36.3722	36.5108	38.4195	36.3143	GWHBDNU00000004	1528962	1578246	+	GelC04G00058	--	K20781 peptidyl serine alpha-galactosyltransferase [EC:2.4.1.-] | (RefSeq) peptidyl serine alpha-galactosyltransferase (A)	ko00514: Other types of O-glycan biosynthesis	hypothetical protein KFK09_012560 [Dendrobium nobile]	SRGT1_ARATH RecName: Full=Peptidyl serine alpha-galactosyltransferase {ECO:0000303|PubMed:24914209}; Short=AtSGT1 {ECO:0000303|PubMed:24914209}; EC=2.4.1.- {ECO:0000305}; Flags: Precursor;	A0A2I0WGL1_9ASPA SubName: Full=Uncharacterized protein {ECO:0000313|EMBL:PKU74805.1};	--	GO:0005789,endoplasmic reticulum membrane; GO:0016021,integral component of membrane; GO:0016757,glycosyltransferase activity; GO:0003674,molecular_function; GO:0003824,catalytic activity; GO:0016740,transferase activity; GO:0005575,cellular_component; GO:0005622,intracellular anatomical structure; GO:0005737,cytoplasm; GO:0005783,endoplasmic reticulum; GO:0012505,endomembrane system; GO:0016020,…	--	--	--	--
GelC04G00063	red	884.080899461497	253.705653851791	630.375245609706	-376.67	73.602	73.8635	73.7652	79.1943	78.3402	76.3894	78.2052	80.378	77.9338	GWHBDNU00000004	1668288	1671408	+	GelC04G00063	--	K17086 transmembrane 9 superfamily member 2/4 | (RefSeq) transmembrane 9 superfamily member 12 (A)	--	transmembrane 9 superfamily member 12 [Phalaenopsis equestris]	TMN12_ARATH RecName: Full=Transmembrane 9 superfamily member 12 {ECO:0000305}; AltName: Full=Endomembrane protein 7 {ECO:0000303|PubMed:22570441}; AltName: Full=Transmembrane nine protein 12 {ECO:0000303|PubMed:20681974}; Short=AtTMN12 {ECO:0000303|PubMed:20681974}; Flags: Precursor;	A0A2I0WD60_9ASPA RecName: Full=Transmembrane 9 superfamily member {ECO:0000256|RuleBase:RU363079};	Endosomal membrane proteins, EMP70	GO:0005768,endosome; GO:0010008,endosome membrane; GO:0005794,Golgi apparatus; GO:0000139,Golgi membrane; GO:0016021,integral component of membrane; GO:0016020,membrane; GO:0000325,plant-type vacuole; GO:0009506,plasmodesma; GO:0005802,trans-Golgi network; GO:0005773,vacuole; GO:0072657,protein localization to membrane; GO:0008104,protein localization; GO:0008150,biological_process; GO:0009987,ce…	PF02990.19:Endomembrane protein 70	--	--	--
GelC04G00073	red	889.673215002321	235.44619914733	654.227015854991	-418.781	0.8612	1.0337	1.0554	1.1894	1.2808	1.3498	1.2541	1.2791	1.4104	GWHBDNU00000004	1856193	1860440	+	GelC04G00073	--	K09843 (+)-abscisic acid 8'-hydroxylase [EC:1.14.14.137] | (RefSeq) abscisic acid 8'-hydroxylase CYP707A2-like (A)	ko00906: Carotenoid biosynthesis; ko01110: Biosynthesis of secondary metabolites	hypothetical protein KFK09_002178 [Dendrobium nobile]	ABAH2_SOLLC RecName: Full=Abscisic acid 8'-hydroxylase CYP707A2 {ECO:0000305}; Short=ABA 8'-hydroxylase CYP707A2 {ECO:0000305}; Short=SlCYP707A2 {ECO:0000303|PubMed:25039074}; EC=1.14.14.137 {ECO:0000250|UniProtKB:Q949P1}; AltName: Full=Cytochrome P450 707A2 {ECO:0000303|PubMed:25039074};	A0A2I0WEJ7_9ASPA SubName: Full=Abscisic acid 8'-hydroxylase 1 {ECO:0000313|EMBL:PKU74080.1};	Cytochrome P450 CYP4/CYP19/CYP26 subfamilies	GO:0016021,integral component of membrane; GO:0010295,(+)-abscisic acid 8'-hydroxylase activity; GO:0020037,heme binding; GO:0005506,iron ion binding; GO:0004497,monooxygenase activity; GO:0016491,oxidoreductase activity; GO:0016709,oxidoreductase activity, acting on paired donors, with incorporation or reduction of molecular oxygen, NAD(P)H as one donor, and incorporation of one atom of oxygen; …	PF00067.25:Cytochrome P450	--	--	--
GelC04G00083	red	268.095000653779	44.2335485755235	223.861452078256	-179.628	14.3927	14.3425	13.1528	15.0916	14.3934	14.8442	14.4538	14.3685	14.2438	GWHBDNU00000004	2177184	2218584	+	GelC04G00083	--	K08592 sentrin-specific protease 1 [EC:3.4.22.68] | (RefSeq) ubiquitin-like-specific protease ESD4 (A)	--	hypothetical protein IEQ34_001739 [Dendrobium chrysotoxum]	ESD4_ARATH RecName: Full=Ubiquitin-like-specific protease ESD4; EC=3.4.22.68; AltName: Full=Protein EARLY IN SHORT DAYS 4; Short=AtESD4;	A0A2I0WEP4_9ASPA SubName: Full=Ubiquitin-like-specific protease ESD4 {ECO:0000313|EMBL:PKU74092.1};	Protease, Ulp1 family	GO:0031965,nuclear membrane; GO:0005634,nucleus; GO:0016929,deSUMOylase activity; GO:0019900,kinase binding; GO:0070139,SUMO-specific endopeptidase activity; GO:0009911,positive regulation of flower development; GO:0016926,protein desumoylation; GO:0009909,regulation of flower development; GO:0003674,molecular_function; GO:0003824,catalytic activity; GO:0008233,peptidase activity; GO:0008234,cyst…	PF02902.22:Ulp1 protease family, C-terminal catalytic domain	--	--	--
GelC04G00092	red	252.141044141971	40.3045742809905	211.83646986098	-171.532	58.7306	55.0668	67.7637	63.7706	68.9209	67.4048	61.9798	61.1863	69.4751	GWHBDNU00000004	2448748	2448978	+	GelC04G00092	--	K22419 Delta4-3-oxosteroid 5beta-reductase [EC:1.3.1.3] | (RefSeq) 3-oxo-Delta(4,5)-steroid 5-beta-reductase-like (A)	--	hypothetical protein C1H46_003643 [Malus baccata]	5BPOR_DIGLA RecName: Full=3-oxo-Delta(4,5)-steroid 5-beta-reductase; EC=1.3.1.3 {ECO:0000269|PubMed:16386278, ECO:0000269|PubMed:18032383}; AltName: Full=Delta(4)-3-oxosteroid 5-beta-reductase; AltName: Full=Delta-4,5-steroid 5-beta-reductase; Short=At5beta-StR; AltName: Full=Progesterone 5-beta-reductase; Short=5beta-POR;	A0A540NJR7_MALBA SubName: Full=Uncharacterized protein {ECO:0000313|EMBL:TQE10740.1};	--	GO:0047787,delta4-3-oxosteroid 5beta-reductase activity; GO:0000166,nucleotide binding; GO:0003674,molecular_function; GO:0003824,catalytic activity; GO:0016491,oxidoreductase activity; GO:0016627,oxidoreductase activity, acting on the CH-CH group of donors; GO:0016628,oxidoreductase activity, acting on the CH-CH group of donors, NAD or NADP as acceptor; GO:0035671,enone reductase activity; GO:00…	--	--	--	--
GelC04G00103	red	480.514672795274	113.316668268119	367.198004527155	-253.881	22.66	22.0652	24.0388	24.6116	25.6017	25.3518	23.7491	23.4551	25.7393	GWHBDNU00000004	2678108	2680217	+	GelC04G00103	--	K14593 capsanthin/capsorubin synthase [EC:5.3.99.8] | (RefSeq) capsanthin/capsorubin synthase, chromoplastic-like (A)	ko00906: Carotenoid biosynthesis; ko01110: Biosynthesis of secondary metabolites	Capsanthin/capsorubin synthase, chromoplast [Apostasia shenzhenica]	CCS_CITSI RecName: Full=Capsanthin/capsorubin synthase, chromoplastic; EC=5.3.99.8; Flags: Precursor;	A0A2I0AL62_9ASPA SubName: Full=Capsanthin/capsorubin synthase, chromoplast {ECO:0000313|EMBL:PKA56303.1}; EC=5.3.99.8 {ECO:0000313|EMBL:PKA56303.1};	--	GO:0009509,chromoplast; GO:0052727,capsanthin synthase activity; GO:0052728,capsorubin synthase activity; GO:0016705,oxidoreductase activity, acting on paired donors, with incorporation or reduction of molecular oxygen; GO:0016117,carotenoid biosynthetic process; GO:0003674,molecular_function; GO:0003824,catalytic activity; GO:0016853,isomerase activity; GO:0016860,intramolecular oxidoreductase a…	PF05834.15:Lycopene cyclase protein	--	--	--
GelC04G00111	red	238.00387162667	45.8992527716103	192.10461885506	-146.205	4.9445	4.5921	4.4034	5.3225	4.9479	5.4843	5.7493	4.2907	5.9484	GWHBDNU00000004	2790346	2792274	-	GelC04G00111	--	K22651 E3 ubiquitin-protein ligase RNF4 [EC:2.3.2.27] | (RefSeq) LOW QUALITY PROTEIN: pentatricopeptide repeat-containing protein At1g50270-like (A)	--	hypothetical protein IEQ34_001376 [Dendrobium chrysotoxum]	PP169_ARATH RecName: Full=Pentatricopeptide repeat-containing protein At2g22410, mitochondrial; Flags: Precursor;	A0A2I0AS79_9ASPA SubName: Full=Pentatricopeptide repeat-containing protein {ECO:0000313|EMBL:PKA58409.1}; EC=3.6.1.- {ECO:0000313|EMBL:PKA58409.1};	FOG: PPR repeat	GO:0009507,chloroplast; GO:0005739,mitochondrion; GO:1900865,chloroplast RNA modification; GO:0006139,nucleobase-containing compound metabolic process; GO:0006725,cellular aromatic compound metabolic process; GO:0006807,nitrogen compound metabolic process; GO:0008150,biological_process; GO:0008152,metabolic process; GO:0009451,RNA modification; GO:0009987,cellular process; GO:0016070,RNA metaboli…	PF13041.9:PPR repeat family	--	--	--
GelC04G00114	red	1033.71058856734	346.205726915091	687.504861652248	-341.299	91.5861	90.042	95.7516	106.886	109.224	110.393	109.344	105.759	109.6	GWHBDNU00000004	2835184	2836509	-	GelC04G00114	--	K08238 xyloglucan 6-xylosyltransferase [EC:2.4.2.39] | (RefSeq) xyloglucan 6-xylosyltransferase 2 (A)	--	hypothetical protein KFK09_002118 [Dendrobium nobile]	XXT2_ARATH RecName: Full=Xyloglucan 6-xylosyltransferase 2; Short=AtXT2; EC=2.4.2.39; AltName: Full=Putative glycosyltransferase 2; Short=AtGT2; EC=2.4.-.-;	A0A2I0VDW4_9ASPA SubName: Full=Glycosyltransferase 2 {ECO:0000313|EMBL:PKU61598.1};	Subunit of Golgi mannosyltransferase complex	GO:0005829,cytosol; GO:0005768,endosome; GO:0005794,Golgi apparatus; GO:0000139,Golgi membrane; GO:0000138,Golgi trans cisterna; GO:0016021,integral component of membrane; GO:0005802,trans-Golgi network; GO:0016758,hexosyltransferase activity; GO:0042803,protein homodimerization activity; GO:0035252,UDP-xylosyltransferase activity; GO:0033843,xyloglucan 6-xylosyltransferase activity; GO:0000271,p…	PF05637.15:galactosyl transferase GMA12/MNN10 family	--	--	--
GelC04G00121	red	616.356343254423	150.272682843491	466.083660410932	-315.811	85.099	87.3321	85.1408	104.71	95.5055	96.1142	90.0576	92.9239	96.1948	GWHBDNU00000004	2977385	2977943	-	GelC04G00121	--	K05387 glutamate receptor, ionotropic, plant | (RefSeq) LOW QUALITY PROTEIN: glutamate receptor 2.3-like (A)	--	pathogenesis-related protein 1 [Dendrobium catenatum]	PR1_ASPOF RecName: Full=Pathogenesis-related protein 1; Short=AOPR1;	A0A2I0VWS9_9ASPA SubName: Full=Pathogenesis-related protein 1 {ECO:0000313|EMBL:PKU67849.1};	--	GO:0005737,cytoplasm; GO:0010427,abscisic acid binding; GO:0004864,protein phosphatase inhibitor activity; GO:0038023,signaling receptor activity; GO:0009738,abscisic acid-activated signaling pathway; GO:0006952,defense response; GO:0009607,response to biotic stimulus; GO:0003674,molecular_function; GO:0005488,binding; GO:0008289,lipid binding; GO:0019840,isoprenoid binding; GO:0031406,carboxylic…	PF00407.22:Pathogenesis-related protein Bet v 1 family	--	--	--
GelC04G00147	red	479.22614060727	111.813534206548	367.412606400722	-255.599	8.837	8.0086	9.3504	9.6322	10.7773	9.1553	9.8387	10.3836	10.3679	GWHBDNU00000004	3657277	3661937	+	GelC04G00147	--	K03921 acyl-[acyl-carrier-protein] desaturase [EC:1.14.19.2 1.14.19.11 1.14.19.26] | (RefSeq) stearoyl-[acyl-carrier-protein] 9-desaturase, chloroplastic (A)	ko00061: Fatty acid biosynthesis; ko01040: Biosynthesis of unsaturated fatty acids; ko01100: Metabolic pathways; ko01212: Fatty acid metabolism	hypothetical protein HPP92_006705 [Vanilla planifolia]	STAD3_OPHAA RecName: Full=Palmitoyl-[acyl-carrier-protein] 4-desaturase 3, chloroplastic; EC=1.14.19.11 {ECO:0000250|UniProtKB:Q4KN79}; AltName: Full=Acyl-[acyl-carrier-protein] desaturase 3; Flags: Precursor;	A0A835RPV7_VANPL RecName: Full=Acyl-[acyl-carrier-protein] desaturase {ECO:0000256|RuleBase:RU000582}; EC=1.14.19.- {ECO:0000256|RuleBase:RU000582};	--	GO:0009570,chloroplast stroma; GO:0045300,acyl-[acyl-carrier-protein] desaturase activity; GO:0046872,metal ion binding; GO:0006633,fatty acid biosynthetic process; GO:0003674,molecular_function; GO:0003824,catalytic activity; GO:0016491,oxidoreductase activity; GO:0016705,oxidoreductase activity, acting on paired donors, with incorporation or reduction of molecular oxygen; GO:0016717,oxidoreduct…	PF03405.17:Fatty acid desaturase	--	--	--
GelC04G00152	red	703.37586118583	152.380285624686	550.995575561144	-398.615	5.2914	5.423	5.2532	6.0044	6.411	6.6803	6.1689	5.6117	5.7953	GWHBDNU00000004	3756642	3762394	-	GelC04G00152	--	--	--	hypothetical protein KFK09_002077 [Dendrobium nobile]	--	A0A8B7C9M8_PHODC SubName: Full=LOW QUALITY PROTEIN: uncharacterized protein LOC103710593 {ECO:0000313|RefSeq:XP_008794611.2};	--	--	--	--	--	--
GelC04G00172	red	1619.34641381108	227.816258970702	1391.53015484038	-1163.71	17.8813	16.3063	17.0166	21.0197	22.9048	21.9119	26.0662	26.8453	24.9599	GWHBDNU00000004	4284746	4286622	+	GelC04G00172	--	K14493 gibberellin receptor GID1 [EC:3.-.-.-] | (RefSeq) gibberellin receptor GID1C-like isoform X1 (A)	ko04075: Plant hormone signal transduction	hypothetical protein HPP92_011504 [Vanilla planifolia]	GID1C_ARATH RecName: Full=Gibberellin receptor GID1C; EC=3.-.-.-; AltName: Full=AtCXE19; AltName: Full=Carboxylesterase 19; AltName: Full=GID1-like protein 3; AltName: Full=Protein GA INSENSITIVE DWARF 1C; Short=AtGID1C;	A0A835R8K5_VANPL RecName: Full=Abhydrolase_3 domain-containing protein {ECO:0000259|Pfam:PF07859};	Arylacetamide deacetylase	GO:0005737,cytoplasm; GO:0005634,nucleus; GO:0010331,gibberellin binding; GO:0016787,hydrolase activity; GO:0048444,floral organ morphogenesis; GO:0048530,fruit morphogenesis; GO:0010476,gibberellin mediated signaling pathway; GO:0010629,negative regulation of gene expression; GO:0009939,positive regulation of gibberellic acid mediated signaling pathway; GO:0010325,raffinose family oligosaccharid…	PF07859.16:alpha/beta hydrolase fold	--	--	--
GelC04G00181	red	308.969351121778	81.9375508476797	227.031800274098	-145.094	1.1497	0.8906	1.2482	1.1838	1.9477	1.8163	1.7169	1.1051	1.7196	GWHBDNU00000004	4520135	4521171	-	GelC04G00181	--	K22378 E3 ubiquitin-protein ligase RNF181 [EC:2.3.2.27] | (RefSeq) E3 ubiquitin-protein ligase RING1 (A)	--	hypothetical protein IEQ34_001289 [Dendrobium chrysotoxum]	SHGR9_ARATH RecName: Full=E3 ubiquitin-protein ligase SGR9, amyloplastic; EC=2.3.2.27; AltName: Full=Protein SHOOT GRAVITROPISM 9; AltName: Full=RING-type E3 ubiquitin transferase SGR9 {ECO:0000305}; Flags: Precursor;	A0A2I0W3W7_9ASPA SubName: Full=E3 ubiquitin-protein ligase RING1-like {ECO:0000313|EMBL:PKU70344.1};	FOG: Predicted E3 ubiquitin ligase	GO:0009501,amyloplast; GO:0005737,cytoplasm; GO:0046872,metal ion binding; GO:0061630,ubiquitin protein ligase activity; GO:0004842,ubiquitin-protein transferase activity; GO:0009630,gravitropism; GO:0016567,protein ubiquitination; GO:0003674,molecular_function; GO:0005488,binding; GO:0043167,ion binding; GO:0043169,cation binding; GO:0003824,catalytic activity; GO:0016740,transferase activity; G…	PF13639.9:Ring finger domain	--	--	--
GelC04G00208	red	609.120586482339	132.840466725002	476.280119757337	-343.44	26.4772	24.8999	24.9187	26.6257	26.4246	27.0094	26.7701	27.0618	27.5424	GWHBDNU00000004	5170562	5199293	-	GelC04G00208	--	K12823 ATP-dependent RNA helicase DDX5/DBP2 [EC:3.6.4.13] | (RefSeq) DEAD-box ATP-dependent RNA helicase 20 isoform X1 (A)	ko03040: Spliceosome	DEAD-box ATP-dependent RNA helicase 20 isoform X2 [Dendrobium catenatum]	RH30_ORYSJ RecName: Full=DEAD-box ATP-dependent RNA helicase 30; EC=3.6.4.13;	A0A835PFE6_VANPL SubName: Full=Uncharacterized protein {ECO:0000313|EMBL:KAG0452104.1};	ATP-dependent RNA helicase	GO:0005634,nucleus; GO:0005524,ATP binding; GO:0016887,ATP hydrolysis activity; GO:0003723,RNA binding; GO:0003724,RNA helicase activity; GO:0000184,nuclear-transcribed mRNA catabolic process, nonsense-mediated decay; GO:0006364,rRNA processing; GO:0000166,nucleotide binding; GO:0003674,molecular_function; GO:0005488,binding; GO:0017076,purine nucleotide binding; GO:0030554,adenyl nucleotide bind…	PF00270.32:DEAD/DEAH box helicase	--	--	--
GelC04G00209	red	429.582910910309	139.332187254347	290.250723655963	-150.919	34.7064	31.8665	32.3878	39.8952	37.3079	35.828	40.8544	35.7549	36.7987	GWHBDNU00000004	5203734	5206090	-	GelC04G00209	--	K09264 MADS-box transcription factor, plant | (RefSeq) MADS-box transcription factor 2 (A)	--	uncharacterized protein LOC123112848 [Triticum aestivum]	MADS9_VITVI RecName: Full=Agamous-like MADS-box protein MADS9 {ECO:0000305}; AltName: Full=PISTILLATA-like protein {ECO:0000305}; Short=VvPI {ECO:0000303|PubMed:18997115, ECO:0000303|PubMed:23181568}; Short=VviPI {ECO:0000303|PubMed:26818751}; AltName: Full=Protein FLESHLESS BERRY {ECO:0000303|PubMed:23181568}; AltName: Full=VvMADS9 {ECO:0000303|Ref.1};	A0A453LFW1_AEGTS RecName: Full=Methyltransf_21 domain-containing protein {ECO:0000259|Pfam:PF05050};	--	GO:0005634,nucleus; GO:0000981,DNA-binding transcription factor activity, RNA polymerase II-specific; GO:0046983,protein dimerization activity; GO:0000978,RNA polymerase II cis-regulatory region sequence-specific DNA binding; GO:0045944,positive regulation of transcription by RNA polymerase II; GO:0006357,regulation of transcription by RNA polymerase II; GO:0010095,specification of petal identity…	PF05050.15:Methyltransferase FkbM domain	MADS-M-type	TF	MADS->MADS-M-type
GelC04G00211	red	1125.66594563458	212.425557966837	913.240387667746	-700.815	18.1858	19.1469	20.1447	20.9776	20.5163	21.519	21.6731	21.9047	21.8301	GWHBDNU00000004	5206835	5209384	-	GelC04G00211	--	K22262 WD repeat and FYVE domain-containing protein 3 | (RefSeq) protein SPIRRIG (A)	--	hypothetical protein KFK09_001997 [Dendrobium nobile]	PP363_ARATH RecName: Full=Pentatricopeptide repeat-containing protein At5g03800; AltName: Full=Protein EMBRYO DEFECTIVE 175;	A0A2I0AMI0_9ASPA SubName: Full=Pentatricopeptide repeat-containing protein {ECO:0000313|EMBL:PKA56685.1}; EC=3.6.1.- {ECO:0000313|EMBL:PKA56685.1};	FOG: PPR repeat	GO:0008270,zinc ion binding; GO:0009793,embryo development ending in seed dormancy; GO:0003674,molecular_function; GO:0005488,binding; GO:0043167,ion binding; GO:0043169,cation binding; GO:0046872,metal ion binding; GO:0046914,transition metal ion binding; GO:0000003,reproduction; GO:0003006,developmental process involved in reproduction; GO:0007275,multicellular organism development; GO:0008150,…	PF01535.23:PPR repeat	--	--	--
GelC04G00262	red	1048.37192104698	186.659114214576	861.712806832401	-675.054	3.9831	4.4023	3.9649	5.3566	5.4771	5.0929	5.8625	5.3217	6.8192	GWHBDNU00000004	6803919	6806550	-	GelC04G00262	--	K13435 serine/threonine-protein kinase Pto | (RefSeq) Pto; serine/threonine protein kinase Pto (A)	ko04626: Plant-pathogen interaction	probable receptor-like protein kinase At4g39110 [Phalaenopsis equestris]	Y4391_ARATH RecName: Full=Probable receptor-like protein kinase At4g39110; EC=2.7.11.-; Flags: Precursor;	A0A2I0VP84_9ASPA SubName: Full=Putative receptor-like protein kinase {ECO:0000313|EMBL:PKU65193.1};	Serine/threonine protein kinase	GO:0016324,apical plasma membrane; GO:0009507,chloroplast; GO:0016021,integral component of membrane; GO:0005886,plasma membrane; GO:0005524,ATP binding; GO:0004672,protein kinase activity; GO:0004674,protein serine/threonine kinase activity; GO:0004714,transmembrane receptor protein tyrosine kinase activity; GO:0009555,pollen development; GO:0046777,protein autophosphorylation; GO:0080092,regula…	PF07714.20:Protein tyrosine and serine/threonine kinase	--	--	--
GelC04G00313	red	630.205020608021	121.887426660393	508.317593947629	-386.43	59.5008	58.7846	57.3114	64.2695	62.5799	61.3147	61.1465	60.8684	59.3543	GWHBDNU00000004	8418204	8449725	-	GelC04G00313	--	K21444 poly(rC)-binding protein 3/4 | (RefSeq) KH domain-containing protein At4g18375 (A)	--	KH domain-containing protein At4g18375 [Dendrobium catenatum]	Y4837_ARATH RecName: Full=KH domain-containing protein At4g18375;	A0A2I0VQH4_9ASPA SubName: Full=KH domain-containing protein {ECO:0000313|EMBL:PKU65655.1};	PolyC-binding proteins alphaCP-1 and related KH domain proteins	GO:0005737,cytoplasm; GO:0005634,nucleus; GO:0003729,mRNA binding; GO:0010468,regulation of gene expression; GO:0003674,molecular_function; GO:0003676,nucleic acid binding; GO:0003723,RNA binding; GO:0005488,binding; GO:0097159,organic cyclic compound binding; GO:1901363,heterocyclic compound binding; GO:0008150,biological_process; GO:0008152,metabolic process; GO:0010467,gene expression; GO:0019…	PF00013.32:KH domain	--	--	--
GelC04G00317	red	446.207814573931	151.723221432788	294.484593141143	-142.761	31.6874	31.122	31.091	32.799	32.7533	31.6067	32.1967	32.3578	32.2227	GWHBDNU00000004	8634388	8667991	-	GelC04G00317	--	K00924 kinase [EC:2.7.1.-] | (RefSeq) shaggy-related protein kinase alpha (A)	--	hypothetical protein H6P81_004392 [Aristolochia fimbriata]	KSG1_ARATH RecName: Full=Shaggy-related protein kinase alpha {ECO:0000303|PubMed:7509023}; EC=2.7.11.1; AltName: Full=ASK-alpha {ECO:0000303|PubMed:7509023}; AltName: Full=Shaggy-related protein kinase 11 {ECO:0000303|PubMed:28575660}; Short=AtSK11 {ECO:0000303|PubMed:28575660};	A0A8N4ERC1_ELAGV SubName: Full=shaggy-related protein kinase alpha {ECO:0000313|RefSeq:XP_029116197.1};	Glycogen synthase kinase-3	GO:0005737,cytoplasm; GO:0005524,ATP binding; GO:0004672,protein kinase activity; GO:0106310,protein serine kinase activity; GO:0004674,protein serine/threonine kinase activity; GO:0042538,hyperosmotic salinity response; GO:0009933,meristem structural organization; GO:1901002,positive regulation of response to salt stress; GO:0006468,protein phosphorylation; GO:0009651,response to salt stress; GO…	PF00069.28:Protein kinase domain	--	--	--
GelC04G00359	red	670.414275018802	200.590628901078	469.823646117724	-269.233	1.8371	1.1408	1.783	2.6732	2.8459	3.6207	2.4638	2.6656	2.6686	GWHBDNU00000004	11745357	11747385	-	GelC04G00359	--	K01904 4-coumarate--CoA ligase [EC:6.2.1.12] | (RefSeq) 4-coumarate--CoA ligase 1-like (A)	ko00130: Ubiquinone and other terpenoid-quinone biosynthesis; ko00940: Phenylpropanoid biosynthesis; ko01100: Metabolic pathways; ko01110: Biosynthesis of secondary metabolites	hypothetical protein IEQ34_009679 [Dendrobium chrysotoxum]	4CL5_ORYSJ RecName: Full=4-coumarate--CoA ligase 5 {ECO:0000303|PubMed:18627494}; Short=4CL 5 {ECO:0000303|PubMed:18627494}; Short=Os4CL5 {ECO:0000303|PubMed:18627494}; EC=6.2.1.12 {ECO:0000269|PubMed:21807887, ECO:0000269|PubMed:23246835}; AltName: Full=4-coumaroyl-CoA synthase 5 {ECO:0000305};	A0A2I0W3A0_9ASPA SubName: Full=4-coumarate--CoA ligase 1 {ECO:0000313|EMBL:PKU70137.1};	Acyl-CoA synthetase	GO:0016207,4-coumarate-CoA ligase activity; GO:0005524,ATP binding; GO:0016405,CoA-ligase activity; GO:0106290,trans-cinnamate-CoA ligase activity; GO:0009698,phenylpropanoid metabolic process; GO:0003674,molecular_function; GO:0003824,catalytic activity; GO:0016874,ligase activity; GO:0016877,ligase activity, forming carbon-sulfur bonds; GO:0016878,acid-thiol ligase activity; GO:0000166,nucleoti…	PF00501.31:AMP-binding enzyme	--	--	--
GelC04G00371	red	1034.60228077563	209.259033264302	825.343247511332	-616.084	8.3799	7.9219	8.1631	9.6221	10.2173	8.9647	10.979	10.3506	9.8706	GWHBDNU00000004	12908603	13065698	-	GelC04G00371	--	K13448 calcium-binding protein CML | (RefSeq) probable calcium-binding protein CML50 (A)	ko04626: Plant-pathogen interaction	probable calcium-binding protein CML50 [Dendrobium catenatum]	CBP_ORYSJ RecName: Full=Calcium-binding protein CBP {ECO:0000303|PubMed:22212404}; Short=OsCBP {ECO:0000303|PubMed:22212404};	A0A2I0WT65_9ASPA SubName: Full=Putative calcium-binding protein CML49 {ECO:0000313|EMBL:PKU78846.1};	Ca2+-binding protein, EF-Hand protein superfamily	GO:0005509,calcium ion binding; GO:0009610,response to symbiotic fungus; GO:0003674,molecular_function; GO:0005488,binding; GO:0043167,ion binding; GO:0043169,cation binding; GO:0046872,metal ion binding; GO:0008150,biological_process; GO:0009605,response to external stimulus; GO:0009607,response to biotic stimulus; GO:0009608,response to symbiont; GO:0009620,response to fungus; GO:0043207,respon…	PF13405.9:EF-hand domain	--	--	--
GelC04G00429	red	146.322528930673	12.6804088013237	133.64212012935	-120.962	10.5893	12.4037	11.7208	12.3294	11.7011	12.8422	14.0498	9.968	12.5546	GWHBDNU00000004	18243694	18245585	-	GelC04G00429	--	--	--	--	--	--	--	--	--	--	--	--
GelC04G00430	red	371.24174828564	105.872659857151	265.369088428489	-159.496	0	0	0	0	0.36	0.4756	0.2248	0.2572	0.3524	GWHBDNU00000004	18413257	18414589	-	GelC04G00430	--	--	--	PREDICTED: EG45-like domain containing protein [Theobroma cacao]	--	A0A6J0ZSN3_9ROSI SubName: Full=EG45-like domain containing protein {ECO:0000313|RefSeq:XP_021277304.1};	--	GO:0048046,apoplast; GO:0009627,systemic acquired resistance; GO:0006950,response to stress; GO:0006952,defense response; GO:0008150,biological_process; GO:0009605,response to external stimulus; GO:0009607,response to biotic stimulus; GO:0043207,response to external biotic stimulus; GO:0044419,biological process involved in interspecies interaction between organisms; GO:0050896,response to stimul…	PF03330.21:Lytic transglycolase	--	--	--
GelC04G00488	red	581.299225738045	195.581261303695	385.71796443435	-190.137	0.1627	0.2769	0.1601	0.409	0.4354	0.3865	0.4404	0.3546	0.2898	GWHBDNU00000004	20860586	20866322	+	GelC04G00488	--	K01206 alpha-L-fucosidase [EC:3.2.1.51] | (RefSeq) hypothetical protein (A)	ko00511: Other glycan degradation	acetylajmalan esterase [Dendrobium catenatum]	AAE_RAUSE RecName: Full=Acetylajmalan esterase {ECO:0000303|PubMed:16133216}; EC=3.1.1.80; Flags: Precursor;	A0A2I0XG84_9ASPA SubName: Full=Acetylajmalan esterase {ECO:0000313|EMBL:PKU86915.1};	--	GO:0033879,acetylajmaline esterase activity; GO:0009820,alkaloid metabolic process; GO:0003674,molecular_function; GO:0003824,catalytic activity; GO:0016787,hydrolase activity; GO:0016788,hydrolase activity, acting on ester bonds; GO:0052689,carboxylic ester hydrolase activity; GO:0006807,nitrogen compound metabolic process; GO:0008150,biological_process; GO:0008152,metabolic process; GO:0071704,…	PF00657.25:GDSL-like Lipase/Acylhydrolase	--	--	--
GelC04G00492	red	359.613239583663	42.4541929927089	317.159046590954	-274.705	2.6687	2.5738	2.9799	2.8556	3.0198	3.0891	2.8473	2.6897	2.9558	GWHBDNU00000004	21039176	21041177	+	GelC04G00492	--	--	--	hypothetical protein IEQ34_000997 [Dendrobium chrysotoxum]	--	A0A2I0VVU0_9ASPA SubName: Full=Uncharacterized protein {ECO:0000313|EMBL:PKU67526.1};	--	--	--	--	--	--
GelC04G00516	red	129.567322563477	19.3890584697688	110.178264093709	-90.7892	2.9219	3.9521	3.6565	4.3369	3.8517	3.4445	3.9774	3.6517	3.746	GWHBDNU00000004	21945455	21951229	-	GelC04G00516	--	--	--	hypothetical protein IEQ34_008006 [Dendrobium chrysotoxum]	--	A0A2I0WE70_9ASPA SubName: Full=RING-H2 finger protein ATL56 {ECO:0000313|EMBL:PKU73941.1};	--	GO:0016021,integral component of membrane; GO:0044260,cellular macromolecule metabolic process; GO:0044238,primary metabolic process; GO:0008150,biological_process; GO:0008152,metabolic process; GO:0009987,cellular process; GO:0043170,macromolecule metabolic process; GO:0044237,cellular metabolic process; GO:0071704,organic substance metabolic process; GO:0005575,cellular_component; GO:0016020,me…	--	--	--	--
GelC04G00532	red	329.669261101644	81.404975242629	248.264285859015	-166.859	0	0	0	0	0.1714	0.1812	0.0535	0.1225	0.2238	GWHBDNU00000004	22608845	22609537	+	GelC04G00532	--	--	--	--	--	--	--	--	--	--	--	--
GelC04G00535	red	395.207613690829	92.0107214127193	303.196892278109	-211.186	11.6538	12.1205	12.0439	13.1324	11.9245	13.1162	12.5995	12.6383	12.8724	GWHBDNU00000004	22727439	22767903	+	GelC04G00535	--	K13412 calcium-dependent protein kinase [EC:2.7.11.1] | (RefSeq) calcium-dependent protein kinase 26 (A)	ko04626: Plant-pathogen interaction	hypothetical protein IEQ34_007878 [Dendrobium chrysotoxum]	CDPKD_ORYSJ RecName: Full=Calcium-dependent protein kinase 13 {ECO:0000305}; Short=OsCDPK13 {ECO:0000305}; Short=OsCPK13 {ECO:0000303|PubMed:15695435}; EC=2.7.11.1 {ECO:0000305}; AltName: Full=Calcium-dependent protein kinase OsCDPK7 {ECO:0000303|PubMed:10929125};	A0A2I0WTK0_9ASPA SubName: Full=Calcium-dependent protein kinase 4 {ECO:0000313|EMBL:PKU78990.1};	Ca2+/calmodulin-dependent protein kinase, EF-Hand protein superfamily	GO:0005737,cytoplasm; GO:0016020,membrane; GO:0005634,nucleus; GO:0005524,ATP binding; GO:0005509,calcium ion binding; GO:0009931,calcium-dependent protein serine/threonine kinase activity; GO:0005516,calmodulin binding; GO:0004683,calmodulin-dependent protein kinase activity; GO:0106310,protein serine kinase activity; GO:0035556,intracellular signal transduction; GO:0018105,peptidyl-serine phosp…	PF00069.28:Protein kinase domain	--	--	--
GelC04G00546	red	588.104549446139	202.352733126699	385.75181631944	-183.399	0.9265	1.3171	1.0188	1.9561	2.6076	1.7201	1.9832	1.7818	1.8843	GWHBDNU00000004	23093228	23101529	-	GelC04G00546	--	K20027 palmitoyltransferase ZDHHC1/11 [EC:2.3.1.225] | (RefSeq) protein S-acyltransferase 21 isoform X1 (A)	--	probable protein S-acyltransferase 19 isoform X2 [Phoenix dactylifera]	ZDH17_ARATH RecName: Full=Probable protein S-acyltransferase 19; EC=2.3.1.225; AltName: Full=Probable palmitoyltransferase At4g15080; AltName: Full=Zinc finger DHHC domain-containing protein At4g15080;	A0A8B8ZLU3_PHODC RecName: Full=S-acyltransferase {ECO:0000256|RuleBase:RU079119}; EC=2.3.1.225 {ECO:0000256|RuleBase:RU079119}; AltName: Full=Palmitoyltransferase {ECO:0000256|RuleBase:RU079119};	DHHC-type Zn-finger proteins	GO:0005783,endoplasmic reticulum; GO:0005794,Golgi apparatus; GO:0016021,integral component of membrane; GO:0005886,plasma membrane; GO:0019706,protein-cysteine S-palmitoyltransferase activity; GO:0018230,peptidyl-L-cysteine S-palmitoylation; GO:0006612,protein targeting to membrane; GO:0003674,molecular_function; GO:0003824,catalytic activity; GO:0016409,palmitoyltransferase activity; GO:0016417…	PF01529.23:DHHC palmitoyltransferase	--	--	--
GelC04G00553	red	193.140541568749	38.9155158048583	154.22502576389	-115.31	0.4796	0.5598	0.2697	0.682	0.9241	0.6802	0.9273	0.2122	0.8399	GWHBDNU00000004	23235850	23236641	-	GelC04G00553	--	--	--	transcription factor bHLH53-like [Asparagus officinalis]	BH053_ARATH RecName: Full=Transcription factor bHLH53; AltName: Full=Basic helix-loop-helix protein 53; Short=AtbHLH53; Short=bHLH 53; AltName: Full=Transcription factor EN 123; AltName: Full=bHLH transcription factor bHLH053;	A0A427A8J3_ENSVE RecName: Full=BHLH domain-containing protein {ECO:0000259|PROSITE:PS50888};	--	GO:0005634,nucleus; GO:0003700,DNA-binding transcription factor activity; GO:0000981,DNA-binding transcription factor activity, RNA polymerase II-specific; GO:0046983,protein dimerization activity; GO:0000978,RNA polymerase II cis-regulatory region sequence-specific DNA binding; GO:0000976,transcription cis-regulatory region binding; GO:0006357,regulation of transcription by RNA polymerase II; GO…	PF00010.29:Helix-loop-helix DNA-binding domain	bHLH	TF	bHLH
GelC04G00578	red	910.857236767274	175.022104551791	735.835132215483	-560.813	3.216	3.8314	2.9796	4.5105	3.9501	4.1747	4.8843	4.7314	4.3718	GWHBDNU00000004	24072066	24073782	-	GelC04G00578	--	--	--	--	--	--	--	--	--	--	--	--
GelC04G00625	red	583.082030407971	152.655688606694	430.426341801278	-277.771	0.7733	0.7332	0.797	1.5659	1.0641	1.5183	0.98	1.2165	1.2673	GWHBDNU00000004	25729391	25731623	+	GelC04G00625	--	--	--	hypothetical protein MA16_Dca004463 [Dendrobium catenatum]	--	A0A2I0W7J9_9ASPA SubName: Full=Uncharacterized protein {ECO:0000313|EMBL:PKU71621.1};	--	--	PF01476.23:LysM domain	--	--	--
GelC04G00628	red	826.227761961371	298.390868866318	527.836893095053	-229.446	41.3562	40.1491	39.6857	48.0125	49.9763	48.0225	46.99	49.3923	45.6105	GWHBDNU00000004	25876080	25889891	+	GelC04G00628	--	K05955 protein farnesyltransferase/geranylgeranyltransferase type-1 subunit alpha [EC:2.5.1.58 2.5.1.59] | (RefSeq) protein farnesyltransferase/geranylgeranyltransferase type-1 subunit alpha (A)	ko00900: Terpenoid backbone biosynthesis; ko01110: Biosynthesis of secondary metabolites	protein farnesyltransferase/geranylgeranyltransferase type-1 subunit alpha [Dendrobium catenatum]	FNTA_PEA RecName: Full=Protein farnesyltransferase/geranylgeranyltransferase type-1 subunit alpha; EC=2.5.1.58; EC=2.5.1.59; AltName: Full=CAAX farnesyltransferase subunit alpha; AltName: Full=FTase-alpha; AltName: Full=Ras proteins prenyltransferase subunit alpha; AltName: Full=Type I protein geranyl-geranyltransferase subunit alpha; Short=GGTase-I-alpha;	A0A2I0VY24_9ASPA SubName: Full=Protein farnesyltransferase/geranylgeranyltransferase type-1 subunit alpha {ECO:0000313|EMBL:PKU68318.1};	Protein farnesyltransferase, alpha subunit/protein geranylgeranyltransferase type I, alpha subunit	GO:0005953,CAAX-protein geranylgeranyltransferase complex; GO:0005965,protein farnesyltransferase complex; GO:0004662,CAAX-protein geranylgeranyltransferase activity; GO:0004660,protein farnesyltransferase activity; GO:0004661,protein geranylgeranyltransferase activity; GO:0046982,protein heterodimerization activity; GO:0009788,negative regulation of abscisic acid-activated signaling pathway; GO:…	PF01239.25:Protein prenyltransferase alpha subunit repeat	--	--	--
GelC04G00666	red	1433.45153802467	196.525094578619	1236.92644344605	-1040.4	22.5851	22.9188	24.447	25.3372	26.5797	25.0964	28.3131	26.9239	27.817	GWHBDNU00000004	27595614	27610323	-	GelC04G00666	--	K14398 cleavage and polyadenylation specificity factor subunit 6/7 | (RefSeq) cleavage and polyadenylation specificity factor subunit 6 (A)	ko03015: mRNA surveillance pathway; ko03250: Viral life cycle - HIV-1	hypothetical protein IEQ34_009936 [Dendrobium chrysotoxum]	SRBP1_CUCSA RecName: Full=Small RNA binding protein 1 {ECO:0000303|PubMed:31812689}; Short=CsSRBP1 {ECO:0000303|PubMed:31812689};	A0A2I0WXQ2_9ASPA SubName: Full=Glycine-rich RNA-binding protein 2, mitochondrial {ECO:0000313|EMBL:PKU80442.1};	FOG: RRM domain	GO:0005615,extracellular space; GO:0005634,nucleus; GO:0035198,miRNA binding; GO:0003730,mRNA 3'-UTR binding; GO:0003727,single-stranded RNA binding; GO:0035197,siRNA binding; GO:0000380,alternative mRNA splicing, via spliceosome; GO:0006952,defense response; GO:0006858,extracellular transport; GO:1990428,miRNA transport; GO:0050688,regulation of defense response to virus; GO:0050658,RNA transpor…	PF00076.25:RNA recognition motif. (a.k.a. RRM, RBD, or RNP domain)	--	--	--
GelC04G00719	red	336.798773171338	76.865216224634	259.933556946704	-183.068	1.6589	3.0934	2.8385	4.1115	4.6552	2.3131	4.49	3.9466	3.8765	GWHBDNU00000004	31560689	31561258	+	GelC04G00719	--	K03283 heat shock 70kDa protein 1/2/6/8 | (RefSeq) heat shock cognate 70 kDa protein 2-like (A)	ko03040: Spliceosome; ko04141: Protein processing in endoplasmic reticulum; ko04144: Endocytosis	hypothetical protein IEQ34_010410 [Dendrobium chrysotoxum]	PSE1_ARATH RecName: Full=Protein LEAD-SENSITIVE 1 {ECO:0000303|PubMed:27335453}; Short=Protein Pb-SENSITIVE 1 {ECO:0000303|PubMed:27335453};	A0A2I0WQ47_9ASPA RecName: Full=LRAT domain-containing protein {ECO:0000259|PROSITE:PS51934};	--	GO:0005737,cytoplasm; GO:0071284,cellular response to lead ion; GO:0015692,lead ion transport; GO:0046938,phytochelatin biosynthetic process; GO:0010288,response to lead ion; GO:0008150,biological_process; GO:0009987,cellular process; GO:0010035,response to inorganic substance; GO:0010038,response to metal ion; GO:0042221,response to chemical; GO:0050896,response to stimulus; GO:0051716,cellular …	PF04970.16:Lecithin retinol acyltransferase	--	--	--
GelC04G00730	red	250.739774411222	71.5562601809107	179.183514230312	-107.627	0.9434	0.7781	0.4641	1.6416	0.8389	1.136	1.2113	0.974	1.2659	GWHBDNU00000004	32485286	32518723	-	GelC04G00730	--	--	--	--	--	--	--	--	--	--	--	--
GelC04G00734	red	539.08638989407	153.148603368531	385.937786525539	-232.789	8.0127	8.1142	7.8084	8.4744	8.7652	9.203	9.2836	9.0791	8.4358	GWHBDNU00000004	32718145	32753362	+	GelC04G00734	--	K23280 rhamnogalacturonan I rhamnosyltransferase [EC:2.4.1.351] | (RefSeq) hypothetical protein (A)	--	protein PECTIC ARABINOGALACTAN SYNTHESIS-RELATED [Dendrobium catenatum]	PAGR_ARATH RecName: Full=Protein PECTIC ARABINOGALACTAN SYNTHESIS-RELATED {ECO:0000303|PubMed:27091363, ECO:0000312|EMBL:ARJ31430.1}; EC=2.4.1.- {ECO:0000305}; AltName: Full=O-fucosyltransferase 26 {ECO:0000305}; Short=O-FucT-26 {ECO:0000305}; AltName: Full=O-fucosyltransferase family protein {ECO:0000305};	A0A2I0XAQ0_9ASPA RecName: Full=O-fucosyltransferase family protein {ECO:0000256|ARBA:ARBA00030350};	--	GO:0005768,endosome; GO:0005794,Golgi apparatus; GO:0005797,Golgi medial cisterna; GO:0000139,Golgi membrane; GO:0016021,integral component of membrane; GO:0005802,trans-Golgi network; GO:0016757,glycosyltransferase activity; GO:0052325,cell wall pectin biosynthetic process; GO:0006004,fucose metabolic process; GO:0003674,molecular_function; GO:0003824,catalytic activity; GO:0016740,transferase a…	PF10250.12:GDP-fucose protein O-fucosyltransferase	--	--	--
GelC04G00747	red	169.47263843258	36.6007569153989	132.871881517181	-96.2711	8.7347	7.93	7.353	9.0567	8.7533	8.4993	8.3417	8.1271	9.6506	GWHBDNU00000004	33294779	33312225	-	GelC04G00747	--	K15156 mediator of RNA polymerase II transcription subunit 14 | (RefSeq) mediator of RNA polymerase II transcription subunit 14 (A)	--	hypothetical protein IEQ34_008699 [Dendrobium chrysotoxum]	MED14_ARATH RecName: Full=Mediator of RNA polymerase II transcription subunit 14; AltName: Full=Protein STRUWWELPETER; Short=AtSWP;	A0A2I0XAP4_9ASPA RecName: Full=Mediator of RNA polymerase II transcription subunit 14 {ECO:0000256|RuleBase:RU365082}; AltName: Full=Mediator complex subunit 14 {ECO:0000256|RuleBase:RU365082};	Thyroid hormone receptor-associated coactivator complex component (TRAP170)	GO:0070847,core mediator complex; GO:0016592,mediator complex; GO:0009506,plasmodesma; GO:0003712,transcription coregulator activity; GO:0009738,abscisic acid-activated signaling pathway; GO:0009631,cold acclimation; GO:0008284,positive regulation of cell population proliferation; GO:0045944,positive regulation of transcription by RNA polymerase II; GO:0040008,regulation of growth; GO:0006357,reg…	PF08638.14:Mediator complex subunit MED14	--	--	--
GelC04G00749	red	1030.75690226994	358.02322152799	672.733680741949	-314.71	69.0514	68.3387	73.9546	94.203	94.088	97.1252	90.8408	92.238	92.7547	GWHBDNU00000004	33421677	33425688	+	GelC04G00749	--	K19891 glucan endo-1,3-beta-glucosidase 1/2/3 [EC:3.2.1.39] | (RefSeq) hypothetical protein (A)	ko00500: Starch and sucrose metabolism; ko01100: Metabolic pathways	glucan endo-1,3-beta-glucosidase 3 [Dendrobium catenatum]	E1312_ARATH RecName: Full=Glucan endo-1,3-beta-glucosidase 12; EC=3.2.1.39; AltName: Full=(1->3)-beta-glucan endohydrolase 12; Short=(1->3)-beta-glucanase 12; AltName: Full=Beta-1,3-endoglucanase 12; Short=Beta-1,3-glucanase 12; Flags: Precursor;	A0A2I0XAQ9_9ASPA SubName: Full=Glucan endo-1,3-beta-glucosidase 3 {ECO:0000313|EMBL:PKU84974.1};	--	GO:0031225,anchored component of membrane; GO:0046658,anchored component of plasma membrane; GO:0005576,extracellular region; GO:0042973,glucan endo-1,3-beta-D-glucosidase activity; GO:0005975,carbohydrate metabolic process; GO:0071555,cell wall organization; GO:0006952,defense response; GO:0003674,molecular_function; GO:0003824,catalytic activity; GO:0004553,hydrolase activity, hydrolyzing O-gly…	PF00332.21:Glycosyl hydrolases family 17	--	--	--
GelC04G00769	red	690.966263520936	214.815700477319	476.150563043617	-261.335	3.792	3.1995	3.6156	4.3982	4.4992	4.8184	4.4515	3.9603	4.5005	GWHBDNU00000004	34634021	34655164	+	GelC04G00769	--	K02184 formin 2 | (RefSeq) uncharacterized protein LOC112294431 (A)	--	formin-like protein 4 [Phalaenopsis equestris]	FH8_ARATH RecName: Full=Formin-like protein 8; Short=AtFH8; Short=AtFORMIN-1; Flags: Precursor;	A0A835R9P5_VANPL RecName: Full=Formin-like protein {ECO:0000256|RuleBase:RU361260};	Rho GTPase effector BNI1 and related formins	GO:0016021,integral component of membrane; GO:0005886,plasma membrane; GO:0009506,plasmodesma; GO:0003779,actin binding; GO:0051015,actin filament binding; GO:0005522,profilin binding; GO:0045010,actin nucleation; GO:0009932,cell tip growth; GO:0003674,molecular_function; GO:0005488,binding; GO:0005515,protein binding; GO:0008092,cytoskeletal protein binding; GO:0044877,protein-containing complex…	PF02181.26:Formin Homology 2 Domain	--	--	--
GelC04G00771	red	133.418913538018	22.2947612516563	111.124152286361	-88.8294	4.6119	2.5566	3.63	6.3192	3.5542	4.2259	4.042	3.9452	5.2184	GWHBDNU00000004	34809411	34809722	-	GelC04G00771	--	--	--	--	--	--	--	--	--	--	--	--
GelC04G00791	red	924.427252557925	218.805550415794	705.621702142131	-486.816	3.9075	3.3372	2.7727	5.2714	4.882	5.2622	6.6876	5.3789	5.3592	GWHBDNU00000004	36099454	36101466	+	GelC04G00791	--	K13422 transcription factor MYC2 | (RefSeq) transcription factor MYC3-like isoform X1 (A)	ko04016: MAPK signaling pathway - plant; ko04075: Plant hormone signal transduction	transcription factor bHLH35 isoform X4 [Cymbidium ensifolium]	BH035_ARATH RecName: Full=Transcription factor bHLH35; AltName: Full=Basic helix-loop-helix protein 35; Short=AtbHLH35; Short=bHLH 35; AltName: Full=Transcription factor EN 41; AltName: Full=bHLH transcription factor bHLH035;	A0A515HG65_CYMEN SubName: Full=Transcription factor bHLH35 isoform X4 {ECO:0000313|EMBL:QDL88405.1};	--	GO:0005634,nucleus; GO:0003700,DNA-binding transcription factor activity; GO:0046983,protein dimerization activity; GO:0043565,sequence-specific DNA binding; GO:0006355,regulation of DNA-templated transcription; GO:0003674,molecular_function; GO:0140110,transcription regulator activity; GO:0005488,binding; GO:0005515,protein binding; GO:0003676,nucleic acid binding; GO:0003677,DNA binding; GO:009…	PF00010.29:Helix-loop-helix DNA-binding domain	bHLH	TF	bHLH
GelC04G00805	red	256.075479730415	73.1698060899833	182.905673640432	-109.736	13.941	13.8634	13.357	14.6949	14.6603	14.0171	15.2943	13.941	14.281	GWHBDNU00000004	37254524	37279302	-	GelC04G00805	--	K01246 DNA-3-methyladenine glycosylase I [EC:3.2.2.20] | (RefSeq) uncharacterized protein LOC110093095 (A)	ko03410: Base excision repair	hypothetical protein IEQ34_008423 [Dendrobium chrysotoxum]	--	A0A2I0X0X0_9ASPA SubName: Full=DNA-3-methyladenine glycosylase I {ECO:0000313|EMBL:PKU81556.1};	--	GO:0008725,DNA-3-methyladenine glycosylase activity; GO:0006284,base-excision repair; GO:0003674,molecular_function; GO:0003824,catalytic activity; GO:0003905,alkylbase DNA N-glycosylase activity; GO:0016787,hydrolase activity; GO:0016798,hydrolase activity, acting on glycosyl bonds; GO:0016799,hydrolase activity, hydrolyzing N-glycosyl compounds; GO:0019104,DNA N-glycosylase activity; GO:0043733…	PF03352.16:Methyladenine glycosylase	--	--	--
GelC04G00831	red	1244.1812855298	372.506676451723	871.674609078074	-499.168	0.1114	0.2275	0.1827	36.3931	36.0978	35.2205	41.5814	40.5658	42.512	GWHBDNU00000004	39747105	39762685	+	GelC04G00831	--	--	--	--	--	--	--	--	--	--	--	--
GelC04G00888	red	365.42197074492	75.4120027727937	290.009967972126	-214.598	15.7222	19.7433	19.2311	21.7238	20.9788	21.0092	20.1272	20.8384	19.032	GWHBDNU00000004	43215997	43218228	-	GelC04G00888	--	--	--	--	--	--	--	--	--	--	--	--
GelC04G00916	red	455.587062989364	129.573191280329	326.013871709035	-196.441	0	0.1057	0.0679	0.531	0.2328	0.3954	0.2803	0.4277	0.1627	GWHBDNU00000004	44155992	44194972	-	GelC04G00916	--	K19706 dihydroceramide fatty acyl 2-hydroxylase [EC:1.14.18.7] | (RefSeq) dihydroceramide fatty acyl 2-hydroxylase FAH2 (A)	--	dihydroceramide fatty acyl 2-hydroxylase FAH2 [Dendrobium catenatum]	FAH1_ARATH RecName: Full=Dihydroceramide fatty acyl 2-hydroxylase FAH1 {ECO:0000305}; EC=1.14.18.7 {ECO:0000269|PubMed:22635113}; AltName: Full=Fatty acid 2-hydroxylase 1 {ECO:0000303|PubMed:19054355}; Short=AtFAH1 {ECO:0000303|PubMed:19054355};	A0A2I0W7I0_9ASPA SubName: Full=Fatty acid 2-hydroxylase 2 {ECO:0000313|EMBL:PKU71600.1};	Sphingolipid fatty acid hydroxylase	GO:0005783,endoplasmic reticulum; GO:0005789,endoplasmic reticulum membrane; GO:0016021,integral component of membrane; GO:0080132,fatty acid alpha-hydroxylase activity; GO:0005506,iron ion binding; GO:0102771,sphingolipid very long chain fatty acid alpha-hydroxylase activity; GO:0006633,fatty acid biosynthetic process; GO:0006631,fatty acid metabolic process; GO:0000038,very long-chain fatty aci…	PF04116.16:Fatty acid hydroxylase	--	--	--
GelC04G00989	red	378.728324951918	80.597136073338	298.13118887858	-217.534	10.7678	10.4001	11.0762	11.3161	11.6092	11.2509	11.0622	10.7316	11.5393	GWHBDNU00000004	47175990	47199325	+	GelC04G00989	--	K13463 coronatine-insensitive protein 1 | (RefSeq) coronatine-insensitive protein homolog 1a-like (A)	ko04075: Plant hormone signal transduction	coronatine-insensitive protein homolog 1a-like [Dendrobium catenatum]	COI1A_ORYSI RecName: Full=Coronatine-insensitive protein homolog 1a {ECO:0000305};	A0A2I0VZP5_9ASPA SubName: Full=Coronatine-insensitive protein 1 {ECO:0000313|EMBL:PKU68880.1};	Leucine rich repeat proteins, some proteins contain F-box	GO:0002213,defense response to insect; GO:2000022,regulation of jasmonic acid mediated signaling pathway; GO:0006950,response to stress; GO:0006952,defense response; GO:0008150,biological_process; GO:0009605,response to external stimulus; GO:0009607,response to biotic stimulus; GO:0043207,response to external biotic stimulus; GO:0044419,biological process involved in interspecies interaction betw…	PF18791.4:Transport inhibitor response 1 protein domain	--	--	--
GelC04G00990	red	438.665860095245	100.018581980092	338.647278115153	-238.629	38.2632	33.8048	39.9194	42.0136	43.7454	43.5797	38.1582	40.7246	43.123	GWHBDNU00000004	47202234	47203087	-	GelC04G00990	--	K00784 ribonuclease Z [EC:3.1.26.11] | (RefSeq) tRNase Z TRZ1 isoform X1 (A)	--	DIVARICATA 3, partial [Cattleya trianae]	DIV_ANTMA RecName: Full=Transcription factor DIVARICATA;	A0A482DHW5_9ASPA SubName: Full=DIVARICATA 3 {ECO:0000313|EMBL:QBM06276.1}; Flags: Fragment;	Zuotin and related molecular chaperones (DnaJ superfamily), contains DNA-binding domains	GO:0005634,nucleus; GO:0003677,DNA binding; GO:0048262,determination of dorsal/ventral asymmetry; GO:0009908,flower development; GO:0003674,molecular_function; GO:0003676,nucleic acid binding; GO:0005488,binding; GO:0097159,organic cyclic compound binding; GO:1901363,heterocyclic compound binding; GO:0003002,regionalization; GO:0007275,multicellular organism development; GO:0007389,pattern specif…	PF00249.34:Myb-like DNA-binding domain	MYB	TF	MYB->MYB
GelC04G01025	red	587.099580894841	137.853440715046	449.246140179795	-311.393	48.8578	52.477	53.4991	57.2195	54.187	58.0291	58.241	53.4216	58.3863	GWHBDNU00000004	48592269	48593080	+	GelC04G01025	--	--	--	hypothetical protein IEQ34_009063 [Dendrobium chrysotoxum]	LEC2_CROVR RecName: Full=Mannose-specific lectin 2; AltName: Full=Agglutinin {ECO:0000303|PubMed:10931189}; Short=CVA {ECO:0000303|PubMed:10931189}; AltName: Full=Mannose-binding lectin {ECO:0000303|PubMed:10931189}; Contains: RecName: Full=Mannose-specific lectin 2 chain 1; AltName: Full=CVA-DOM1 {ECO:0000303|PubMed:10931189}; Contains: RecName: Full=Mannose-specific lectin 2 chain 2; AltName: F…	A0A2I0W8G2_9ASPA SubName: Full=Mannose-specific lectin 3 {ECO:0000313|EMBL:PKU71930.1};	--	GO:0005537,mannose binding; GO:0003674,molecular_function; GO:0005488,binding; GO:0030246,carbohydrate binding; GO:0036094,small molecule binding; GO:0048029,monosaccharide binding	PF01453.27:D-mannose binding lectin	--	--	--
GelC04G01031	red	263.345464675265	61.2034219240824	202.142042751182	-140.939	4.6027	4.281	4.4611	4.6953	4.9422	4.9099	5.2283	4.2777	5.0864	GWHBDNU00000004	49023479	49054879	+	GelC04G01031	--	K03126 transcription initiation factor TFIID subunit 12 | (RefSeq) transcription initiation factor TFIID subunit 12b-like isoform X1 (A)	ko03022: Basal transcription factors	hypothetical protein KFK09_012787 [Dendrobium nobile]	TAFCL_ARATH RecName: Full=Transcription initiation factor TFIID subunit 12b; AltName: Full=Protein CYTOKININ-HYPERSENSITIVE 1; AltName: Full=Protein ENHANCED ETHYLENE RESPONSE 4; AltName: Full=TBP-associated factor 12b; Short=AtTAF12b;	A0A2I0W8E2_9ASPA RecName: Full=TFIID_20kDa domain-containing protein {ECO:0000259|Pfam:PF03847};	Transcription initiation factor TFIID, subunit TAF12 (also component of histone acetyltransferase SAGA)	GO:0000124,SAGA complex; GO:0046695,SLIK (SAGA-like) complex; GO:0005669,transcription factor TFIID complex; GO:0046982,protein heterodimerization activity; GO:0006352,DNA-templated transcription initiation; GO:0003674,molecular_function; GO:0005488,binding; GO:0005515,protein binding; GO:0046983,protein dimerization activity; GO:0006139,nucleobase-containing compound metabolic process; GO:000635…	PF03847.16:Transcription initiation factor TFIID subunit A	--	--	--
GelC04G01054	red	1063.40623245967	344.565306989064	718.840925470611	-374.276	36.0136	36.9158	37.7785	51.633	51.8018	57.0291	54.7718	50.9052	55.2532	GWHBDNU00000004	50085765	50088793	+	GelC04G01054	--	K19891 glucan endo-1,3-beta-glucosidase 1/2/3 [EC:3.2.1.39] | (RefSeq) hypothetical protein (A)	ko00500: Starch and sucrose metabolism; ko01100: Metabolic pathways	glucan endo-1,3-beta-glucosidase-like [Dendrobium catenatum]	E13B_WHEAT RecName: Full=Glucan endo-1,3-beta-glucosidase; EC=3.2.1.39; AltName: Full=(1->3)-beta-glucan endohydrolase; Short=(1->3)-beta-glucanase; AltName: Full=Beta-1,3-endoglucanase; Flags: Precursor;	A0A2I0B5S8_9ASPA SubName: Full=Glucan endo-1,3-beta-glucosidase {ECO:0000313|EMBL:PKA63154.1}; EC=2.7.13.3 {ECO:0000313|EMBL:PKA63154.1};	--	GO:0046658,anchored component of plasma membrane; GO:0042973,glucan endo-1,3-beta-D-glucosidase activity; GO:0005975,carbohydrate metabolic process; GO:0006952,defense response; GO:0003674,molecular_function; GO:0003824,catalytic activity; GO:0004553,hydrolase activity, hydrolyzing O-glycosyl compounds; GO:0008422,beta-glucosidase activity; GO:0015926,glucosidase activity; GO:0016787,hydrolase ac…	PF00332.21:Glycosyl hydrolases family 17	--	--	--
GelC04G01060	red	961.289320368916	180.336906409474	780.952413959442	-600.616	11.7233	12.6072	14.5095	14.2778	15.8518	15.6621	16.8204	15.5195	16.7238	GWHBDNU00000004	50432242	50434552	-	GelC04G01060	--	--	--	fasciclin-like arabinogalactan protein 4 [Dendrobium catenatum]	FLA4_ARATH RecName: Full=Fasciclin-like arabinogalactan protein 4; AltName: Full=Protein SALT OVERLY SENSITIVE 5; Flags: Precursor;	A0A2I0X8S4_9ASPA SubName: Full=Fasciclin-like arabinogalactan protein 4 {ECO:0000313|EMBL:PKU84302.1};	--	GO:0031225,anchored component of membrane; GO:0046658,anchored component of plasma membrane; GO:0009897,external side of plasma membrane; GO:0005886,plasma membrane; GO:0030247,polysaccharide binding; GO:0009738,abscisic acid-activated signaling pathway; GO:0007155,cell adhesion; GO:0010192,mucilage biosynthetic process; GO:0048354,mucilage biosynthetic process involved in seed coat development; …	PF02469.25:Fasciclin domain	--	--	--
GelC04G01066	red	1745.99235466464	272.173213508284	1473.81914115635	-1201.65	189.107	188.088	197.708	304.675	299.926	307.688	385.729	375.616	389.225	GWHBDNU00000004	50632634	50635996	+	GelC04G01066	--	K03283 heat shock 70kDa protein 1/2/6/8 | (RefSeq) heat shock cognate 70 kDa protein 2 (A)	ko03040: Spliceosome; ko04141: Protein processing in endoplasmic reticulum; ko04144: Endocytosis	heat shock cognate 70 kDa protein 2 [Dendrobium catenatum]	HSP7C_PETHY RecName: Full=Heat shock cognate 70 kDa protein;	A0A2I0VZQ2_9ASPA SubName: Full=Heat shock cognate 70 kDa protein {ECO:0000313|EMBL:PKU68887.1};	Molecular chaperones HSP70/HSC70, HSP70 superfamily	GO:0005524,ATP binding; GO:0140662,ATP-dependent protein folding chaperone; GO:0000166,nucleotide binding; GO:0003674,molecular_function; GO:0005488,binding; GO:0017076,purine nucleotide binding; GO:0030554,adenyl nucleotide binding; GO:0032553,ribonucleotide binding; GO:0032555,purine ribonucleotide binding; GO:0032559,adenyl ribonucleotide binding; GO:0035639,purine ribonucleoside triphosphate …	PF00012.23:Hsp70 protein	--	--	--
GelC04G01067	red	259.398324301115	55.0349386944355	204.36338560668	-149.328	3.1962	2.6077	2.8951	3.4124	3.5352	2.8538	3.372	3.1253	3.6517	GWHBDNU00000004	50744188	50746618	-	GelC04G01067	--	K02875 large subunit ribosomal protein L14e | (RefSeq) 60S ribosomal protein L14-2-like (A)	ko03010: Ribosome	uncharacterized protein LOC110097725 [Dendrobium catenatum]	--	A0A2I0X8N8_9ASPA SubName: Full=Uncharacterized protein {ECO:0000313|EMBL:PKU84297.1};	--	GO:0016021,integral component of membrane; GO:0005575,cellular_component; GO:0016020,membrane; GO:0031224,intrinsic component of membrane; GO:0110165,cellular anatomical entity	--	--	--	--
GelC04G01085	red	816.831372231356	272.303947008259	544.527425223097	-272.223	5.9572	6.5754	6.3089	8.782	7.6732	8.1981	7.7903	8.417	8.0408	GWHBDNU00000004	51233988	51255472	+	GelC04G01085	--	K03841 fructose-1,6-bisphosphatase I [EC:3.1.3.11] | (RefSeq) fructose-1,6-bisphosphatase, cytosolic (A)	ko00010: Glycolysis / Gluconeogenesis; ko00030: Pentose phosphate pathway; ko00051: Fructose and mannose metabolism; ko00710: Carbon fixation in photosynthetic organisms; ko01100: Metabolic pathways; ko01110: Biosynthesis of secondary metabolites; ko01200: Carbon metabolism	hypothetical protein IEQ34_009772 [Dendrobium chrysotoxum]	NET2A_ARATH RecName: Full=Protein NETWORKED 2A {ECO:0000303|PubMed:22840520};	A0A2I0X8M3_9ASPA RecName: Full=NAB domain-containing protein {ECO:0000259|PROSITE:PS51774};	--	GO:0005886,plasma membrane; GO:0051015,actin filament binding; GO:0003674,molecular_function; GO:0003779,actin binding; GO:0005488,binding; GO:0005515,protein binding; GO:0008092,cytoskeletal protein binding; GO:0044877,protein-containing complex binding; GO:0005575,cellular_component; GO:0016020,membrane; GO:0071944,cell periphery; GO:0110165,cellular anatomical entity	PF07765.15:KIP1-like protein	--	--	--
GelC04G01098	red	217.986737226502	34.5270586423058	183.459678584196	-148.933	0	0.1555	0.1498	0.4133	0.1467	0.4651	0	0.4716	0.7179	GWHBDNU00000004	51691957	51692226	-	GelC04G01098	--	K10355 actin, other eukaryote | (RefSeq) actin-2 (A)	--	Actin-11 protein [Vigna angularis]	ACT12_SOLTU RecName: Full=Actin-100; Flags: Fragment;	A0A0A0KX77_CUCSA SubName: Full=Uncharacterized protein {ECO:0000313|EMBL:KGN54250.1};	Actin and related proteins	GO:0005737,cytoplasm; GO:0005856,cytoskeleton; GO:0005524,ATP binding; GO:0000166,nucleotide binding; GO:0003674,molecular_function; GO:0005488,binding; GO:0017076,purine nucleotide binding; GO:0030554,adenyl nucleotide binding; GO:0032553,ribonucleotide binding; GO:0032555,purine ribonucleotide binding; GO:0032559,adenyl ribonucleotide binding; GO:0035639,purine ribonucleoside triphosphate bindi…	PF00022.22:Actin	--	--	--
GelC04G01154	red	834.598285201935	286.480196228771	548.118088973165	-261.638	5.5383	5.438	5.5712	7.6294	8.208	7.7532	6.9987	8.5219	7.7999	GWHBDNU00000004	53832146	53889766	-	GelC04G01154	--	--	--	uncharacterized protein LOC110107392 isoform X2 [Dendrobium catenatum]	--	A0A835QS39_VANPL SubName: Full=Uncharacterized protein {ECO:0000313|EMBL:KAG0473568.1};	--	--	--	--	--	--
GelC04G01179	red	260.064902415388	68.1412034691588	191.92369894623	-123.782	16.7111	17.3434	17.5154	17.1981	18.789	18.4112	18.3792	17.7667	17.6645	GWHBDNU00000004	54874179	54896744	+	GelC04G01179	--	K13648 alpha-1,4-galacturonosyltransferase [EC:2.4.1.43] | (RefSeq) probable galacturonosyltransferase 7 (A)	ko00520: Amino sugar and nucleotide sugar metabolism; ko01100: Metabolic pathways	hypothetical protein KFK09_012620 [Dendrobium nobile]	GAUT7_ARATH RecName: Full=Probable galacturonosyltransferase 7; EC=2.4.1.-; AltName: Full=Like glycosyl transferase 7;	A0A2I0W3K8_9ASPA RecName: Full=Hexosyltransferase {ECO:0000256|RuleBase:RU362027}; EC=2.4.1.- {ECO:0000256|RuleBase:RU362027};	--	GO:0005768,endosome; GO:0005794,Golgi apparatus; GO:0005797,Golgi medial cisterna; GO:0000139,Golgi membrane; GO:0016021,integral component of membrane; GO:0005802,trans-Golgi network; GO:0047262,polygalacturonate 4-alpha-galacturonosyltransferase activity; GO:0071555,cell wall organization; GO:0045489,pectin biosynthetic process; GO:0003674,molecular_function; GO:0003824,catalytic activity; GO:0…	PF01501.23:Glycosyl transferase family 8	--	--	--
GelC04G01180	red	855.475827134874	216.397792848064	639.07803428681	-422.68	1.4561	1.3584	1.3265	2.3423	2.7361	2.306	1.93	2.1529	1.8476	GWHBDNU00000004	54926201	55054783	-	GelC04G01180	--	K10999 cellulose synthase A [EC:2.4.1.12] | (RefSeq) cellulose synthase A catalytic subunit 7 [UDP-forming]-like (A)	--	cellulose synthase-like protein E6 [Dendrobium catenatum]	CSLE6_ORYSJ RecName: Full=Cellulose synthase-like protein E6; EC=2.4.1.-; AltName: Full=OsCslE6;	A0A835RAB6_VANPL SubName: Full=Uncharacterized protein {ECO:0000313|EMBL:KAG0488691.1};	--	GO:0000139,Golgi membrane; GO:0016021,integral component of membrane; GO:0005886,plasma membrane; GO:0016760,cellulose synthase (UDP-forming) activity; GO:0051753,mannan synthase activity; GO:0071555,cell wall organization; GO:0030244,cellulose biosynthetic process; GO:0009833,plant-type primary cell wall biogenesis; GO:0003674,molecular_function; GO:0003824,catalytic activity; GO:0008194,UDP-gly…	PF03552.17:Cellulose synthase	--	--	--
GelC04G01215	red	576.636837843786	141.632949822173	435.003888021613	-293.371	2.4043	2.3537	2.4046	3.8116	3.0435	2.6856	3.4779	3.7336	3.0727	GWHBDNU00000004	56148321	56150389	-	GelC04G01215	--	--	--	--	--	--	--	--	--	--	--	--
GelC04G01247	red	537.911108300888	169.476211067654	368.434897233233	-198.959	13.5359	13.5823	12.7722	14.0714	14.172	13.9905	13.9245	14.2696	14.0302	GWHBDNU00000004	57093934	57106205	+	GelC04G01247	--	K11450 [histone H3]-N6,N6-dimethyl-L-lysine4 FAD-dependent demethylase [EC:1.14.99.66] | (RefSeq) lysine-specific histone demethylase 1 homolog 2 isoform X1 (A)	--	hypothetical protein KFK09_009814 [Dendrobium nobile]	LDL3_ORYSI RecName: Full=Lysine-specific histone demethylase 1 homolog 3; EC=1.-.-.-; AltName: Full=Flavin-containing amine oxidase domain-containing protein 3; AltName: Full=Protein FLOWERING LOCUS D-LIKE; AltName: Full=Protein LSD1-LIKE 3;	A0A2I0WBG1_9ASPA SubName: Full=Lysine-specific histone demethylase 1 like 3 {ECO:0000313|EMBL:PKU73000.1};	Amine oxidase	GO:0110165,cellular anatomical entity; GO:0050660,flavin adenine dinucleotide binding; GO:0016491,oxidoreductase activity; GO:0006325,chromatin organization; GO:0016570,histone modification; GO:0000166,nucleotide binding; GO:0003674,molecular_function; GO:0005488,binding; GO:0036094,small molecule binding; GO:0043167,ion binding; GO:0043168,anion binding; GO:0097159,organic cyclic compound bindin…	PF01593.27:Flavin containing amine oxidoreductase	SWI/SNF-SWI3	TR	SWI/SNF-SWI3
GelC04G01249	red	644.008219349255	146.278524368354	497.73	-351.451	64.9988	62.9938	67.7846	73.489	71.8601	76.9604	72.4816	66.1114	72.7487	GWHBDNU00000004	57120060	57124721	+	GelC04G01249	--	K14423 plant 4,4-dimethylsterol C-4alpha-methyl-monooxygenase [EC:1.14.18.10] | (RefSeq) very-long-chain aldehyde decarbonylase GL1-10-like (A)	ko00100: Steroid biosynthesis; ko01100: Metabolic pathways; ko01110: Biosynthesis of secondary metabolites	hypothetical protein IEQ34_007499 [Dendrobium chrysotoxum]	GLO1A_ORYSJ RecName: Full=Very-long-chain aldehyde decarbonylase GL1-10 {ECO:0000305}; EC=4.1.99.5 {ECO:0000250|UniProtKB:F4HVY0}; AltName: Full=Protein GLOSSY 1-10 {ECO:0000303|PubMed:19322663};	A0A2I0WBG6_9ASPA SubName: Full=Methylsterol monooxygenase 1-1 {ECO:0000313|EMBL:PKU72999.1};	C-4 sterol methyl oxidase	GO:0005789,endoplasmic reticulum membrane; GO:0016021,integral component of membrane; GO:0016020,membrane; GO:1990465,aldehyde oxygenase (deformylating) activity; GO:0000254,C-4 methylsterol oxidase activity; GO:0005506,iron ion binding; GO:0009924,octadecanal decarbonylase activity; GO:0016491,oxidoreductase activity; GO:1901700,response to oxygen-containing compound; GO:0006950,response to stre…	PF04116.16:Fatty acid hydroxylase	--	--	--
GelC04G01252	red	311.045385075322	52.0471886050718	258.99819647025	-206.951	10.6793	12.071	11.8013	13.1818	11.6295	14.0341	12.55	11.5449	13.9007	GWHBDNU00000004	57247962	57259469	-	GelC04G01252	--	--	--	hypothetical protein KFK09_010272 [Dendrobium nobile]	PP161_ARATH RecName: Full=Pentatricopeptide repeat-containing protein At2g17670;	A0A2I0VM58_9ASPA SubName: Full=Pentatricopeptide repeat-containing protein {ECO:0000313|EMBL:PKU64495.1};	FOG: PPR repeat	--	PF12854.10:PPR repeat	--	--	--
GelC04G01338	red	1695.2742699964	232.707419465801	1462.5668505306	-1229.86	181.835	181.363	188.564	197.642	194.465	198.9	208.69	206.724	206.814	GWHBDNU00000004	60567712	60583143	-	GelC04G01338	--	K13525 transitional endoplasmic reticulum ATPase | (RefSeq) cell division cycle protein 48 homolog (A)	ko04141: Protein processing in endoplasmic reticulum	hypothetical protein IEQ34_007797 [Dendrobium chrysotoxum]	CDC48_SOYBN RecName: Full=Cell division cycle protein 48 homolog; AltName: Full=Valosin-containing protein homolog; Short=VCP;	A0A2I0VQC0_9ASPA SubName: Full=Cell division cycle protein 48 like {ECO:0000313|EMBL:PKU65609.1};	AAA+-type ATPase	GO:0005829,cytosol; GO:0005634,nucleus; GO:0005886,plasma membrane; GO:0034098,VCP-NPL4-UFD1 AAA ATPase complex; GO:0005524,ATP binding; GO:0016887,ATP hydrolysis activity; GO:0031593,polyubiquitin modification-dependent protein binding; GO:0097352,autophagosome maturation; GO:0071712,ER-associated misfolded protein catabolic process; GO:0051228,mitotic spindle disassembly; GO:0030970,retrograde …	PF00004.32:ATPase family associated with various cellular activities (AAA)	--	--	--
GelC04G01341	red	1498.10085967983	276.213140805924	1221.8877188739	-945.675	12.2292	13.0793	12.6472	18.233	20.8617	18.5523	23.6968	21.8081	23.6522	GWHBDNU00000004	60875665	60879613	-	GelC04G01341	--	K07213 copper chaperone | (RefSeq) hypothetical protein (A)	--	heavy metal-associated isoprenylated plant protein 3 [Dendrobium catenatum]	HIP3_ARATH RecName: Full=Heavy metal-associated isoprenylated plant protein 3 {ECO:0000303|PubMed:21072340, ECO:0000303|PubMed:23368984}; Short=AtHIP03 {ECO:0000303|PubMed:21072340, ECO:0000303|PubMed:23368984}; Short=AtHIPP3 {ECO:0000303|PubMed:21072340, ECO:0000303|PubMed:23368984}; Flags: Precursor;	A0A835U9G1_VANPL SubName: Full=Uncharacterized protein {ECO:0000313|EMBL:KAG0453337.1};	Copper chaperone	GO:0005737,cytoplasm; GO:0005730,nucleolus; GO:0005634,nucleus; GO:0008270,zinc ion binding; GO:0009910,negative regulation of flower development; GO:0003674,molecular_function; GO:0005488,binding; GO:0043167,ion binding; GO:0043169,cation binding; GO:0046872,metal ion binding; GO:0046914,transition metal ion binding; GO:0000003,reproduction; GO:0003006,developmental process involved in reproduct…	PF00403.29:Heavy-metal-associated domain	--	--	--
GelC04G01351	red	183.861018450297	42.330694547356	141.530323902941	-99.1996	27.2119	26.3028	27.8459	28.1654	30.4707	28.5946	26.2921	30.2887	29.9309	GWHBDNU00000004	61301345	61338463	+	GelC04G01351	--	--	--	protein LAZ1-like isoform X1 [Phalaenopsis equestris]	LAZ1_ARATH RecName: Full=Protein LAZ1 {ECO:0000303|PubMed:20830211}; AltName: Full=Lazarus1 {ECO:0000303|PubMed:20830211};	A0A2I0WPR2_9ASPA SubName: Full=Uncharacterized protein {ECO:0000313|EMBL:PKU77659.1};	Predicted seven transmembrane receptor - rhodopsin family	GO:0005829,cytosol; GO:0012505,endomembrane system; GO:0016021,integral component of membrane; GO:0009705,plant-type vacuole membrane; GO:0005886,plasma membrane; GO:1900458,negative regulation of brassinosteroid mediated signaling pathway; GO:0009626,plant-type hypersensitive response; GO:0012501,programmed cell death; GO:0007033,vacuole organization; GO:0098876,vesicle-mediated transport to the…	PF03619.19:Organic solute transporter Ostalpha	--	--	--
GelC04G01357	red	340.187725903659	79.5298456423974	260.657880261261	-181.128	2.7924	2.8147	2.322	3.1951	3.0197	3.7555	3.0557	3.2178	2.8539	GWHBDNU00000004	61552362	61554959	+	GelC04G01357	--	K23541 Ca2+/H+ antiporter, TMEM165/GDT1 family | (RefSeq) pentatricopeptide repeat-containing protein At3g24000, mitochondrial-like (A)	--	hypothetical protein IEQ34_014376 [Dendrobium chrysotoxum]	PP406_ARATH RecName: Full=Pentatricopeptide repeat-containing protein At5g39680; AltName: Full=Protein EMBRYO DEFECTIVE 2744;	A0A2I0X4P3_9ASPA SubName: Full=Pentatricopeptide repeat-containing protein {ECO:0000313|EMBL:PKU82888.1};	FOG: PPR repeat	GO:0008270,zinc ion binding; GO:0003674,molecular_function; GO:0005488,binding; GO:0043167,ion binding; GO:0043169,cation binding; GO:0046872,metal ion binding; GO:0046914,transition metal ion binding	PF01535.23:PPR repeat	--	--	--
GelC04G01371	red	830.443256629055	262.81368790024	567.629568728815	-304.816	5.8956	5.8595	6.7303	7.5743	7.6303	7.9382	7.1666	7.4574	7.4687	GWHBDNU00000004	62050308	62052134	+	GelC04G01371	--	K02885 large subunit ribosomal protein L19e | (RefSeq) 60S ribosomal protein L19-2 (A)	ko03010: Ribosome	hypothetical protein IEQ34_008231 [Dendrobium chrysotoxum]	RPD1_ARATH RecName: Full=Protein ROOT PRIMORDIUM DEFECTIVE 1;	A0A2I0WMR6_9ASPA RecName: Full=PORR domain-containing protein {ECO:0000259|Pfam:PF11955};	--	GO:0003723,RNA binding; GO:0010102,lateral root morphogenesis; GO:0008285,negative regulation of cell population proliferation; GO:0003674,molecular_function; GO:0003676,nucleic acid binding; GO:0005488,binding; GO:0097159,organic cyclic compound binding; GO:1901363,heterocyclic compound binding; GO:0007275,multicellular organism development; GO:0008150,biological_process; GO:0009653,anatomical s…	PF11955.11:Plant organelle RNA recognition domain	--	--	--
GelC04G01376	red	681.800590065109	228.345059951633	453.455530113475	-225.11	14.5324	13.5383	15.5521	18.1672	19.4028	16.5235	18.0282	18.623	17.5795	GWHBDNU00000004	62148198	62157335	-	GelC04G01376	--	K00729 dolichyl-phosphate beta-glucosyltransferase [EC:2.4.1.117] | (RefSeq) dolichyl-phosphate beta-glucosyltransferase (A)	ko00510: N-Glycan biosynthesis; ko01100: Metabolic pathways	hypothetical protein KFK09_010026 [Dendrobium nobile]	RBL2_ARATH RecName: Full=RHOMBOID-like protein 2 {ECO:0000303|PubMed:16223493, ECO:0000303|PubMed:17181860}; Short=AtRBL2 {ECO:0000303|PubMed:16223493, ECO:0000303|PubMed:17181860}; EC=3.4.21.105 {ECO:0000269|PubMed:16223493};	A0A2I0WMR4_9ASPA RecName: Full=RHOMBOID-like protein {ECO:0000256|RuleBase:RU362115}; EC=3.4.21.- {ECO:0000256|RuleBase:RU362115}; AltName: Full=Rhomboid-like protein {ECO:0000256|RuleBase:RU362115};	Rhomboid family proteins	GO:0005794,Golgi apparatus; GO:0000139,Golgi membrane; GO:0016021,integral component of membrane; GO:0009506,plasmodesma; GO:0004252,serine-type endopeptidase activity; GO:0006508,proteolysis; GO:0003674,molecular_function; GO:0003824,catalytic activity; GO:0004175,endopeptidase activity; GO:0008233,peptidase activity; GO:0008236,serine-type peptidase activity; GO:0016787,hydrolase activity; GO:0…	PF01694.25:Rhomboid family	--	--	--
GelC04G01377	red	685.988223442258	173.793831730185	512.194391712073	-338.401	8.6874	8.5912	8.8818	9.4785	10.1546	9.9252	9.1739	9.1503	9.7947	GWHBDNU00000004	62159862	62209495	-	GelC04G01377	--	K23872 putative homogalacturonan methyltransferase [EC:2.1.1.-] | (RefSeq) probable methyltransferase PMT13 (A)	--	hypothetical protein IEQ34_007485 [Dendrobium chrysotoxum]	PMTD_ARATH RecName: Full=Probable pectin methyltransferase QUA3 {ECO:0000305}; EC=2.1.1.-; AltName: Full=Protein QUASIMODO 3 {ECO:0000303|PubMed:25249442};	A0A2I0WMQ3_9ASPA RecName: Full=Methyltransferase {ECO:0000256|RuleBase:RU366043}; EC=2.1.1.- {ECO:0000256|RuleBase:RU366043};	--	GO:0005737,cytoplasm; GO:0005768,endosome; GO:0005794,Golgi apparatus; GO:0000139,Golgi membrane; GO:0000138,Golgi trans cisterna; GO:0016021,integral component of membrane; GO:0016020,membrane; GO:0005739,mitochondrion; GO:0005802,trans-Golgi network; GO:0008757,S-adenosylmethionine-dependent methyltransferase activity; GO:0042546,cell wall biogenesis; GO:0052546,cell wall pectin metabolic proce…	PF03141.19:Putative S-adenosyl-L-methionine-dependent methyltransferase	--	--	--
GelC04G01392	red	1306.48580966937	312.301800091595	994.184009577775	-681.882	3.6233	3.7417	4.0368	5.1625	5.3192	5.3152	6.0315	5.3108	5.9283	GWHBDNU00000004	62907061	62911385	-	GelC04G01392	--	K00924 kinase [EC:2.7.1.-] | (RefSeq) hypothetical protein (A)	--	hypothetical protein IEQ34_007769 [Dendrobium chrysotoxum]	RGI1_ARATH RecName: Full=LRR receptor-like serine/threonine-protein kinase RGI1 {ECO:0000303|PubMed:27229312}; EC=2.7.11.1 {ECO:0000255|PROSITE-ProRule:PRU00159}; AltName: Full=Protein RECEPTOR OF RGF1 4 {ECO:0000303|PubMed:27229311}; AltName: Full=Protein RGF1 INSENSITIVE 1 {ECO:0000303|PubMed:27229312}; AltName: Full=Protein ROOT CLAVATA-HOMOLOG1 2 {ECO:0000303|Ref.1, ECO:0000312|EMBL:CAD79350.…	A0A2I0VX10_9ASPA SubName: Full=Receptor-like protein kinase 2 {ECO:0000313|EMBL:PKU67935.1};	--	GO:0016021,integral component of membrane; GO:0005886,plasma membrane; GO:0005524,ATP binding; GO:0042277,peptide binding; GO:0001653,peptide receptor activity; GO:0106310,protein serine kinase activity; GO:0004674,protein serine/threonine kinase activity; GO:0010074,maintenance of meristem identity; GO:0010078,maintenance of root meristem identity; GO:0006468,protein phosphorylation; GO:2000280,…	PF00069.28:Protein kinase domain	--	--	--
GelC04G01393	red	861.117405812816	268.769804109704	592.347601703113	-323.578	1.3553	1.1072	1.8313	2.2729	2.4372	2.608	2.4293	2.1829	2.59	GWHBDNU00000004	62921376	62924378	-	GelC04G01393	--	K01728 pectate lyase [EC:4.2.2.2] | (RefSeq) probable pectate lyase 5 (A)	ko00040: Pentose and glucuronate interconversions; ko01100: Metabolic pathways	probable pectate lyase 5 [Dendrobium catenatum]	PLY12_ARATH RecName: Full=Probable pectate lyase 12; EC=4.2.2.2; Flags: Precursor;	A0A2I0VWZ8_9ASPA RecName: Full=Pectate lyase {ECO:0000256|ARBA:ARBA00012272, ECO:0000256|RuleBase:RU361123}; EC=4.2.2.2 {ECO:0000256|ARBA:ARBA00012272, ECO:0000256|RuleBase:RU361123};	--	GO:0031225,anchored component of membrane; GO:0046872,metal ion binding; GO:0030570,pectate lyase activity; GO:0045490,pectin catabolic process; GO:0003674,molecular_function; GO:0005488,binding; GO:0043167,ion binding; GO:0043169,cation binding; GO:0003824,catalytic activity; GO:0016829,lyase activity; GO:0016835,carbon-oxygen lyase activity; GO:0016837,carbon-oxygen lyase activity, acting on po…	PF00544.22:Pectate lyase	--	--	--
GelC04G01394	red	627.713494864491	192.375772806044	435.337722058447	-242.962	0.4406	0.409	0.3349	0.7429	1.1382	1.0245	0.6143	0.8683	0.8686	GWHBDNU00000004	62924729	62927652	-	GelC04G01394	--	K01728 pectate lyase [EC:4.2.2.2] | (RefSeq) probable pectate lyase 5 (A)	ko00040: Pentose and glucuronate interconversions; ko01100: Metabolic pathways	hypothetical protein KFK09_010004 [Dendrobium nobile]	PLY13_ARATH RecName: Full=Probable pectate lyase 13; EC=4.2.2.2; AltName: Full=Powdery mildew susceptibility protein; AltName: Full=Powdery mildew-resistant mutant 6; Flags: Precursor;	A0A2I0VWZ8_9ASPA RecName: Full=Pectate lyase {ECO:0000256|ARBA:ARBA00012272, ECO:0000256|RuleBase:RU361123}; EC=4.2.2.2 {ECO:0000256|ARBA:ARBA00012272, ECO:0000256|RuleBase:RU361123};	--	GO:0031225,anchored component of membrane; GO:0046658,anchored component of plasma membrane; GO:0046872,metal ion binding; GO:0030570,pectate lyase activity; GO:0042547,cell wall modification involved in multidimensional cell growth; GO:0098542,defense response to other organism; GO:0045490,pectin catabolic process; GO:0003674,molecular_function; GO:0005488,binding; GO:0043167,ion binding; GO:004…	PF00544.22:Pectate lyase	--	--	--
GelC04G01403	red	411.43853987658	113.228657020403	298.209882856177	-184.981	5.5448	5.8812	5.2143	6.9576	6.1973	6.1521	5.9147	6.7367	6.8749	GWHBDNU00000004	63242177	63277016	-	GelC04G01403	--	K07910 Ras-related protein Rab-18 | (RefSeq) ras-related protein RABC2a (A)	--	ras-related protein RABC2a [Dendrobium catenatum]	RAC2A_ARATH RecName: Full=Ras-related protein RABC2a; Short=AtRABC2a; AltName: Full=Ras-related protein Rab18B; Short=AtRab18B;	A0A2I0VX00_9ASPA SubName: Full=Ras-related protein RABC2a {ECO:0000313|EMBL:PKU67925.1};	GTPase Rab18, small G protein superfamily	GO:0005777,peroxisome; GO:0005886,plasma membrane; GO:0005525,GTP binding; GO:0030742,GTP-dependent protein binding; GO:0003924,GTPase activity; GO:0080115,myosin XI tail binding; GO:0006886,intracellular protein transport; GO:0000166,nucleotide binding; GO:0003674,molecular_function; GO:0005488,binding; GO:0017076,purine nucleotide binding; GO:0019001,guanyl nucleotide binding; GO:0032553,ribonu…	PF00071.25:Ras family	--	--	--
GelC04G01404	red	1120.60033726391	189.526270957478	931.074066306427	-741.548	0.2278	0.1163	0.1494	0.5839	0.5851	0.4928	0.5822	1.019	0.7875	GWHBDNU00000004	63284312	63285480	-	GelC04G01404	--	K13513 lysocardiolipin and lysophospholipid acyltransferase [EC:2.3.1.- 2.3.1.51] | (RefSeq) probable 1-acyl-sn-glycerol-3-phosphate acyltransferase 4 isoform X1 (A)	ko00561: Glycerolipid metabolism; ko00564: Glycerophospholipid metabolism; ko01100: Metabolic pathways; ko01110: Biosynthesis of secondary metabolites	hypothetical protein KFK09_009993 [Dendrobium nobile]	TLP1_PRUPE RecName: Full=Thaumatin-like protein 1; AltName: Full=PpAZ44; Flags: Precursor;	A0A2I0VWY8_9ASPA SubName: Full=Thaumatin-like protein 1 {ECO:0000313|EMBL:PKU67924.1};	--	GO:0005576,extracellular region; GO:0006952,defense response; GO:0006950,response to stress; GO:0008150,biological_process; GO:0050896,response to stimulus; GO:0005575,cellular_component; GO:0110165,cellular anatomical entity	PF00314.20:Thaumatin family	--	--	--
GelC04G01410	red	361.864497032913	87.600790667106	274.263706365807	-186.663	16.4565	16.2549	15.5139	17.598	18.7354	20.5397	16.98	16.7431	20.0879	GWHBDNU00000004	63406291	63407664	+	GelC04G01410	--	--	--	BTB/POZ domain-containing protein At5g41330 [Phalaenopsis equestris]	Y5133_ARATH RecName: Full=BTB/POZ domain-containing protein At5g41330;	A0A2I0VWY7_9ASPA SubName: Full=BTB/POZ domain-containing protein {ECO:0000313|EMBL:PKU67915.1};	SETA binding protein SB1 and related proteins, contain BTB/POZ domain	GO:0051260,protein homooligomerization; GO:0016567,protein ubiquitination; GO:0008150,biological_process; GO:0009987,cellular process; GO:0016043,cellular component organization; GO:0022607,cellular component assembly; GO:0043933,protein-containing complex organization; GO:0044085,cellular component biogenesis; GO:0051259,protein complex oligomerization; GO:0065003,protein-containing complex asse…	PF02214.25:BTB/POZ domain	--	--	--
GelC04G01426	red	730.728925534641	170.223873532452	560.50505200219	-390.281	4.5618	4.49	3.4608	6.7138	5.4005	5.8336	5.653	7.2065	6.8409	GWHBDNU00000004	63843325	63844072	+	GelC04G01426	--	--	--	uncharacterized protein At4g14450, chloroplastic-like [Dendrobium catenatum]	--	A0A2I0VWV5_9ASPA SubName: Full=Uncharacterized protein {ECO:0000313|EMBL:PKU67891.1};	--	--	--	--	--	--
GelC04G01444	red	643.446312163612	168.282503467413	475.164	-306.881	9.6337	11.2866	12.2336	13.2445	13.8847	13.914	12.7007	12.3363	13.5202	GWHBDNU00000004	64578554	64579654	-	GelC04G01444	--	K19041 E3 ubiquitin-protein ligase RNF38/44 [EC:2.3.2.27] | (RefSeq) RING-H2 finger protein ATL16-like (A)	--	hypothetical protein IEQ34_008127 [Dendrobium chrysotoxum]	ATL16_ARATH RecName: Full=RING-H2 finger protein ATL16; EC=2.3.2.27 {ECO:0000305}; AltName: Full=RING-type E3 ubiquitin transferase ATL16 {ECO:0000305};	A0A2I0WT88_9ASPA SubName: Full=RING-H2 finger protein ATL1 {ECO:0000313|EMBL:PKU78874.1};	FOG: Predicted E3 ubiquitin ligase	GO:0016021,integral component of membrane; GO:0046872,metal ion binding; GO:0016740,transferase activity; GO:0016567,protein ubiquitination; GO:0003674,molecular_function; GO:0005488,binding; GO:0043167,ion binding; GO:0043169,cation binding; GO:0003824,catalytic activity; GO:0006807,nitrogen compound metabolic process; GO:0008150,biological_process; GO:0008152,metabolic process; GO:0019538,prote…	PF13639.9:Ring finger domain	--	--	--
GelC04G01446	red	588.299533781032	149.055129120475	439.244404660558	-290.189	4.8272	4.6958	3.9615	5.1752	5.5538	5.1534	5.9652	5.4089	5.2636	GWHBDNU00000004	64729208	64731613	-	GelC04G01446	--	--	--	hypothetical protein IEQ34_012115 [Dendrobium chrysotoxum]	--	A0A2I0XBK2_9ASPA RecName: Full=PAPA-1 domain-containing protein {ECO:0000259|SMART:SM01406};	--	GO:0031011,Ino80 complex; GO:0006338,chromatin remodeling; GO:0006325,chromatin organization; GO:0008150,biological_process; GO:0009987,cellular process; GO:0016043,cellular component organization; GO:0071840,cellular component organization or biogenesis; GO:0000228,nuclear chromosome; GO:0000785,chromatin; GO:0005575,cellular_component; GO:0005622,intracellular anatomical structure; GO:0005634,n…	PF04795.15:PAPA-1-like conserved region	--	--	--
GelC04G01450	red	151.165483822257	12.8179960728669	138.34748774939	-125.529	4.5277	5.8565	6.7711	5.9541	6.1063	6.4536	7.4074	5.0485	5.9201	GWHBDNU00000004	64892021	64892868	+	GelC04G01450	--	--	--	--	--	--	--	--	--	--	--	--
GelC04G01479	red	348.506386237811	64.4586271843005	284.04775905351	-219.589	9.8876	10.894	13.3974	12.7138	13.0342	14.4377	15.0244	11.2827	13.7395	GWHBDNU00000004	65960189	65960662	+	GelC04G01479	--	K00679 phospholipid:diacylglycerol acyltransferase [EC:2.3.1.158] | (RefSeq) hypothetical protein (A)	ko00561: Glycerolipid metabolism; ko01100: Metabolic pathways	hypothetical protein OsJ_07872 [Oryza sativa Japonica Group]	GDL75_ARATH RecName: Full=GDSL esterase/lipase At5g08460; EC=3.1.1.-; AltName: Full=Extracellular lipase At5g08460; Flags: Precursor;	J3LFP6_ORYBR SubName: Full=Uncharacterized protein {ECO:0000313|EnsemblPlants:OB02G34630.1};	--	GO:0005576,extracellular region; GO:0016788,hydrolase activity, acting on ester bonds; GO:0016042,lipid catabolic process; GO:0003674,molecular_function; GO:0003824,catalytic activity; GO:0016787,hydrolase activity; GO:0006629,lipid metabolic process; GO:0008150,biological_process; GO:0008152,metabolic process; GO:0009056,catabolic process; GO:0044238,primary metabolic process; GO:0071704,organic…	PF00657.25:GDSL-like Lipase/Acylhydrolase	--	--	--
GelC04G01480	red	582.943898600183	154.615464582997	428.328434017185	-273.713	12.1991	11.25	11.3149	13.883	14.159	13.9521	12.6305	14.2592	12.2123	GWHBDNU00000004	65961699	65971568	+	GelC04G01480	--	K10590 E3 ubiquitin-protein ligase TRIP12 [EC:2.3.2.26] | (RefSeq) E3 ubiquitin-protein ligase UPL4 (A)	ko04120: Ubiquitin mediated proteolysis	E3 ubiquitin-protein ligase UPL4 [Dendrobium catenatum]	UPL3_ARATH RecName: Full=E3 ubiquitin-protein ligase UPL3; Short=Ubiquitin-protein ligase 3; EC=2.3.2.26; AltName: Full=HECT ubiquitin-protein ligase 3; AltName: Full=HECT-type E3 ubiquitin transferase UPL3; AltName: Full=Protein KAKTUS;	A0A2I0VLP5_9ASPA RecName: Full=HECT-type E3 ubiquitin transferase {ECO:0000256|ARBA:ARBA00012485}; EC=2.3.2.26 {ECO:0000256|ARBA:ARBA00012485};	E3 ubiquitin protein ligase	GO:0005886,plasma membrane; GO:0061630,ubiquitin protein ligase activity; GO:0004842,ubiquitin-protein transferase activity; GO:0042023,DNA endoreduplication; GO:0043161,proteasome-mediated ubiquitin-dependent protein catabolic process; GO:0000209,protein polyubiquitination; GO:0010091,trichome branching; GO:0003674,molecular_function; GO:0003824,catalytic activity; GO:0016740,transferase activit…	PF00632.28:HECT-domain (ubiquitin-transferase)	--	--	--
GelC04G01484	red	838.794676460423	162.520971724437	676.273704735986	-513.753	22.1114	21.5122	24.2198	26.0139	27.8668	24.5824	28.8311	25.6359	29.5497	GWHBDNU00000004	66137349	66143199	+	GelC04G01484	--	K12309 beta-galactosidase [EC:3.2.1.23] | (RefSeq) hypothetical protein (A)	ko00052: Galactose metabolism; ko00511: Other glycan degradation; ko00531: Glycosaminoglycan degradation; ko00600: Sphingolipid metabolism; ko00604: Glycosphingolipid biosynthesis - ganglio series; ko01100: Metabolic pathways	beta-galactosidase 11-like [Phalaenopsis equestris]	BGA11_ORYSJ RecName: Full=Beta-galactosidase 11; EC=3.2.1.23; AltName: Full=Lactase 115; Flags: Precursor;	A0A2I0VM84_9ASPA RecName: Full=Beta-galactosidase {ECO:0000256|RuleBase:RU000675}; EC=3.2.1.23 {ECO:0000256|RuleBase:RU000675};	Beta-galactosidase	GO:0048046,apoplast; GO:0005773,vacuole; GO:0004565,beta-galactosidase activity; GO:0030246,carbohydrate binding; GO:0005975,carbohydrate metabolic process; GO:0003674,molecular_function; GO:0003824,catalytic activity; GO:0004553,hydrolase activity, hydrolyzing O-glycosyl compounds; GO:0015925,galactosidase activity; GO:0016787,hydrolase activity; GO:0016798,hydrolase activity, acting on glycosyl…	PF01301.22:Glycosyl hydrolases family 35	--	--	--
GelC04G01490	red	516.009107108178	128.474106882201	387.535000225977	-259.061	3.2949	3.747	3.9785	4.2688	4.1119	4.2314	4.4591	3.8656	4.2366	GWHBDNU00000004	66418124	66442774	+	GelC04G01490	--	K07203 serine/threonine-protein kinase mTOR [EC:2.7.11.1] | (RefSeq) serine/threonine-protein kinase TOR (A)	ko04136: Autophagy - other	serine/threonine-protein kinase TOR [Phalaenopsis equestris]	TOR_ORYSJ RecName: Full=Serine/threonine-protein kinase TOR {ECO:0000305}; EC=2.7.11.1 {ECO:0000305|PubMed:28230163}; AltName: Full=Protein TARGET OF RAPAMYCIN {ECO:0000303|PubMed:25956502}; Short=OsTOR {ECO:0000303|PubMed:25956502};	A0A804IJS3_MUSAM RecName: Full=Serine/threonine-protein kinase TOR {ECO:0000256|RuleBase:RU364109}; EC=2.7.11.1 {ECO:0000256|RuleBase:RU364109};	DNA-dependent protein kinase	GO:0005737,cytoplasm; GO:0005634,nucleus; GO:0005844,polysome; GO:0031931,TORC1 complex; GO:0031932,TORC2 complex; GO:0005524,ATP binding; GO:0042802,identical protein binding; GO:0043621,protein self-association; GO:0106310,protein serine kinase activity; GO:0004674,protein serine/threonine kinase activity; GO:0044877,protein-containing complex binding; GO:0000976,transcription cis-regulatory re…	--	--	--	--
GelC04G01523	red	490.447404006959	96.9481928468725	393.499211160086	-296.551	11.4198	11.7368	12.3229	14.1332	13.3432	12.6581	12.2309	12.3987	13.1301	GWHBDNU00000004	67348525	67370558	-	GelC04G01523	--	--	--	--	--	--	--	--	--	--	--	--
GelC04G01526	red	1276.25230695488	236.928837807846	1039.32346914704	-802.395	5.1437	4.9802	4.5734	7.6192	7.3041	6.0224	8.0783	8.3788	8.2273	GWHBDNU00000004	67486896	67488789	-	GelC04G01526	--	--	--	uncharacterized protein At1g76070 [Dendrobium catenatum]	Y1607_ARATH RecName: Full=Uncharacterized protein At1g76070;	A0A2I0VM83_9ASPA SubName: Full=Uncharacterized protein {ECO:0000313|EMBL:PKU64511.1};	--	--	--	--	--	--
GelC04G01560	red	321.262407602158	92.4155152344603	228.846892367698	-136.431	9.5074	10.1848	10.3722	11.2268	11.1417	10.3251	11.3891	10.2618	10.8306	GWHBDNU00000004	68364749	68368493	+	GelC04G01560	--	K11420 [histone H3]-lysine9 N-trimethyltransferase EHMT [EC:2.1.1.355] | (RefSeq) histone-lysine N-methyltransferase, H3 lysine-9 specific SUVH6-like (A)	ko00310: Lysine degradation; ko01100: Metabolic pathways	hypothetical protein IEQ34_008198 [Dendrobium chrysotoxum]	SUVH5_ARATH RecName: Full=Histone-lysine N-methyltransferase, H3 lysine-9 specific SUVH5; EC=2.1.1.- {ECO:0000250|UniProtKB:Q8GZB6}; EC=2.1.1.367 {ECO:0000250|UniProtKB:Q8GZB6}; AltName: Full=Histone H3-K9 methyltransferase 5; Short=H3-K9-HMTase 5; AltName: Full=Protein SET DOMAIN GROUP 9; AltName: Full=Suppressor of variegation 3-9 homolog protein 5; Short=Su(var)3-9 homolog protein 5;	A0A2I0XCQ6_9ASPA SubName: Full=Histone-lysine N-methyltransferase, H3 lysine-9 specific SUVH5 {ECO:0000313|EMBL:PKU85683.1};	Histone H3 (Lys9) methyltransferase SUV39H1/Clr4, required for transcriptional silencing	GO:0000775,chromosome, centromeric region; GO:0005634,nucleus; GO:0003690,double-stranded DNA binding; GO:0042054,histone methyltransferase activity; GO:0018024,histone-lysine N-methyltransferase activity; GO:0008270,zinc ion binding; GO:0031048,small non-coding RNA-dependent heterochromatin formation; GO:0034968,histone lysine methylation; GO:0016571,histone methylation; GO:0040029,epigenetic re…	PF02182.20:SAD/SRA domain	SET	TR	SET
GelC04G01566	red	394.605997194778	97.3493117115191	297.256685483258	-199.907	8.9243	8.9742	8.3252	9.3184	9.4226	9.4945	9.2545	9.1434	10.1595	GWHBDNU00000004	68624579	68672714	+	GelC04G01566	--	--	--	AUGMIN subunit 5 isoform X1 [Dendrobium catenatum]	AUG5_ARATH RecName: Full=AUGMIN subunit 5 {ECO:0000303|PubMed:22505726};	A0A2I0XCQ0_9ASPA SubName: Full=Uncharacterized protein {ECO:0000313|EMBL:PKU85691.1};	--	GO:0070652,HAUS complex; GO:0009524,phragmoplast; GO:0005876,spindle microtubule; GO:0051011,microtubule minus-end binding; GO:0051301,cell division; GO:0051225,spindle assembly; GO:0003674,molecular_function; GO:0005488,binding; GO:0005515,protein binding; GO:0008017,microtubule binding; GO:0008092,cytoskeletal protein binding; GO:0015631,tubulin binding; GO:0008150,biological_process; GO:000998…	PF14817.9:HAUS augmin-like complex subunit 5	--	--	--
GelC04G01572	red	585.172725665821	140.986693475738	444.186032190083	-303.199	8.596	8.6508	9.8669	12.3435	12.0012	11.3202	10.5093	9.3893	12.2169	GWHBDNU00000004	68763304	68766853	+	GelC04G01572	--	K09264 MADS-box transcription factor, plant | (RefSeq) MADS-box transcription factor 16 (A)	--	MADS-box transcription factor 16 [Dendrobium catenatum]	TM6_VITVI RecName: Full=Agamous-like MADS-box protein TM6 {ECO:0000305}; AltName: Full=VvAP3.2 {ECO:0000303|PubMed:18997115}; AltName: Full=VviAP3b {ECO:0000303|PubMed:26818751};	G2XK91_9ASPA SubName: Full=B-class MADS-box protein AP3-3 {ECO:0000313|EMBL:ACD85095.1}; Flags: Fragment;	MADS box transcription factor	GO:0005634,nucleus; GO:0000981,DNA-binding transcription factor activity, RNA polymerase II-specific; GO:0046983,protein dimerization activity; GO:0000978,RNA polymerase II cis-regulatory region sequence-specific DNA binding; GO:0009908,flower development; GO:0045944,positive regulation of transcription by RNA polymerase II; GO:0006357,regulation of transcription by RNA polymerase II; GO:0003674,…	PF00319.21:SRF-type transcription factor (DNA-binding and dimerisation domain)	MADS-MIKC	TF	MADS->MADS-MIKC
GelC04G01579	red	937.987526804487	294.735445108855	643.252081695632	-348.517	2.9349	3.2128	3.1416	4.1427	5.1795	5.0378	4.8086	5.0904	4.8927	GWHBDNU00000004	68948890	68951006	+	GelC04G01579	--	K01179 endoglucanase [EC:3.2.1.4] | (RefSeq) endoglucanase 23-like (A)	ko00500: Starch and sucrose metabolism; ko01100: Metabolic pathways	endoglucanase 23-like [Phalaenopsis equestris]	GUN23_ORYSJ RecName: Full=Endoglucanase 23; EC=3.2.1.4; AltName: Full=Endo-1,4-beta glucanase 23; AltName: Full=OsGLU12; Flags: Precursor;	A0A2I0XCR5_9ASPA RecName: Full=Endoglucanase {ECO:0000256|RuleBase:RU361166}; EC=3.2.1.4 {ECO:0000256|RuleBase:RU361166};	--	GO:0005576,extracellular region; GO:0008810,cellulase activity; GO:0030245,cellulose catabolic process; GO:0010047,fruit dehiscence; GO:1990059,fruit valve development; GO:0009828,plant-type cell wall loosening; GO:0003674,molecular_function; GO:0003824,catalytic activity; GO:0004553,hydrolase activity, hydrolyzing O-glycosyl compounds; GO:0016787,hydrolase activity; GO:0016798,hydrolase activity…	PF00759.22:Glycosyl hydrolase family 9	--	--	--
GelC05G00021	red	370.778840645143	101.98096205547	268.797878589673	-166.817	16.9914	16.3273	15.8306	17.2712	17.7534	16.8327	17.8332	17.6574	16.7855	GWHBDNU00000005	552218	580318	+	GelC05G00021	--	K11314 transcriptional adapter 2-alpha | (RefSeq) transcriptional adapter ADA2 (A)	--	hypothetical protein IEQ34_012981 [Dendrobium chrysotoxum]	TADA2_ORYSJ RecName: Full=Transcriptional adapter ADA2;	A0A2I0VIY0_9ASPA RecName: Full=Transcriptional adapter {ECO:0000256|PIRNR:PIRNR025024};	Histone acetyltransferase complex SAGA/ADA, subunit ADA2	GO:0005634,nucleus; GO:0003682,chromatin binding; GO:0003677,DNA binding; GO:0003713,transcription coactivator activity; GO:0008270,zinc ion binding; GO:0006338,chromatin remodeling; GO:0035066,positive regulation of histone acetylation; GO:0006357,regulation of transcription by RNA polymerase II; GO:0003674,molecular_function; GO:0005488,binding; GO:0003676,nucleic acid binding; GO:0097159,organ…	PF00249.34:Myb-like DNA-binding domain	MYB-related	TF	MYB->MYB-related
GelC05G00046	red	586.300223182126	131.783919928882	454.516303253244	-322.732	0.1575	0.8042	0.155	0.5701	1.6691	1.323	1.279	1.6262	1.4853	GWHBDNU00000005	974129	974389	+	GelC05G00046	--	--	--	--	--	--	--	--	--	--	--	--
GelC05G00048	red	561.532829075958	169.152780908522	392.380048167436	-223.227	5.6705	6.8763	7.242	8.6832	8.8505	7.7231	8.1414	7.7121	9.1514	GWHBDNU00000005	999424	1000997	-	GelC05G00048	--	K10859 DNA oxidative demethylase [EC:1.14.11.33] | (RefSeq) alpha-ketoglutarate-dependent dioxygenase alkB homolog 3-like (A)	--	early nodulin-like protein 1 [Dendrobium catenatum]	ENL1_ARATH RecName: Full=Early nodulin-like protein 1; AltName: Full=Phytocyanin-like protein; Flags: Precursor;	A0A2I0WSR3_9ASPA SubName: Full=Early nodulin-like protein 1 {ECO:0000313|EMBL:PKU78687.1};	--	GO:0031225,anchored component of membrane; GO:0046658,anchored component of plasma membrane; GO:0005886,plasma membrane; GO:0009506,plasmodesma; GO:0099503,secretory vesicle; GO:0005773,vacuole; GO:0009055,electron transfer activity; GO:0003674,molecular_function; GO:0003824,catalytic activity; GO:0016491,oxidoreductase activity; GO:0005575,cellular_component; GO:0016020,membrane; GO:0031224,intr…	PF02298.20:Plastocyanin-like domain	--	--	--
GelC05G00053	red	923.166355589678	176.684712340641	746.481643249037	-569.797	16.6429	17.1057	17.2614	19.1871	20.3404	19.9643	18.8223	17.9459	18.1584	GWHBDNU00000005	1064603	1106084	-	GelC05G00053	--	K20553 5'-3' exoribonuclease 4 [EC:3.1.13.-] | (RefSeq) 5'-3' exoribonuclease 4 (A)	ko04016: MAPK signaling pathway - plant	protein FRIGIDA [Dendrobium catenatum]	FRIGI_ARATH RecName: Full=Protein FRIGIDA {ECO:0000303|PubMed:11030654};	A0A2I0WSR6_9ASPA RecName: Full=FRIGIDA-like protein {ECO:0000256|RuleBase:RU364012};	--	GO:0016607,nuclear speck; GO:0030154,cell differentiation; GO:0009908,flower development; GO:0008150,biological_process; GO:0009987,cellular process; GO:0032502,developmental process; GO:0048869,cellular developmental process; GO:0000003,reproduction; GO:0003006,developmental process involved in reproduction; GO:0007275,multicellular organism development; GO:0009791,post-embryonic development; GO…	PF07899.14:Frigida-like protein	--	--	--
GelC05G00104	red	581.767466475574	181.479464119962	400.288002355612	-218.809	27.5563	27.2679	27.6882	28.7498	30.0925	30.468	29.8387	28.1342	30.1399	GWHBDNU00000005	2219926	2223152	-	GelC05G00104	--	K13095 splicing factor 1 | (RefSeq) splicing factor-like protein 1 (A)	--	hypothetical protein KFK09_012041 [Dendrobium nobile]	SF1_ARATH RecName: Full=Splicing factor-like protein 1 {ECO:0000303|PubMed:24580679}; Short=AtSF1 {ECO:0000303|PubMed:24580679}; Short=SF1 homolog protein {ECO:0000303|PubMed:24580679};	A0A2I0X4F3_9ASPA SubName: Full=KH domain-containing protein {ECO:0000313|EMBL:PKU82798.1};	Splicing factor 1/branch point binding protein (RRM superfamily)	GO:0005730,nucleolus; GO:0005654,nucleoplasm; GO:0005634,nucleus; GO:0005681,spliceosomal complex; GO:0003729,mRNA binding; GO:0008270,zinc ion binding; GO:0009738,abscisic acid-activated signaling pathway; GO:0006397,mRNA processing; GO:0048024,regulation of mRNA splicing, via spliceosome; GO:0009737,response to abscisic acid; GO:0008380,RNA splicing; GO:0003674,molecular_function; GO:0003676,nu…	PF16275.8:Splicing factor 1 helix-hairpin domain	--	--	--
GelC05G00146	red	593.500291961004	169.772529162619	423.727762798385	-253.955	2.0758	1.472	2.4394	3.026	3.4438	3.7424	2.6791	3.3337	2.7728	GWHBDNU00000005	3265096	3278799	+	GelC05G00146	--	K10949 ER lumen protein retaining receptor | (RefSeq) putative ER lumen protein-retaining receptor C28H8.4 (A)	--	ER lumen protein-retaining receptor-like [Dendrobium catenatum]	ERD2_PETHY RecName: Full=ER lumen protein-retaining receptor; AltName: Full=HDEL receptor; AltName: Full=PGP169-12;	A0A2I0WIQ6_9ASPA SubName: Full=ER lumen protein retaining receptor {ECO:0000313|EMBL:PKU75546.1};	ER lumen protein retaining receptor	GO:0005789,endoplasmic reticulum membrane; GO:0016021,integral component of membrane; GO:0046923,ER retention sequence binding; GO:0006621,protein retention in ER lumen; GO:0015031,protein transport; GO:0016192,vesicle-mediated transport; GO:0003674,molecular_function; GO:0005048,signal sequence binding; GO:0005488,binding; GO:0033218,amide binding; GO:0042277,peptide binding; GO:0008104,protein …	PF00810.21:ER lumen protein retaining receptor	--	--	--
GelC05G00152	red	1686.42298700206	207.276477486859	1479.1465095152	-1271.87	16.2023	17.1251	16.4996	19.1821	20.2395	18.4422	22.2344	21.8867	21.667	GWHBDNU00000005	3592533	3594422	-	GelC05G00152	--	K06627 cyclin-A | (RefSeq) LOW QUALITY PROTEIN: cyclin-A3-1-like (A)	--	hypothetical protein KFK09_011989 [Dendrobium nobile]	CCA31_ORYSJ RecName: Full=Cyclin-A3-1; AltName: Full=G2/mitotic-specific cyclin-A3-1; Short=CycA3;1;	A0A835USJ4_VANPL RecName: Full=Cyclin N-terminal domain-containing protein {ECO:0000259|PROSITE:PS00292};	G2/Mitotic-specific cyclin A	GO:0000307,cyclin-dependent protein kinase holoenzyme complex; GO:0005737,cytoplasm; GO:0005634,nucleus; GO:0016538,cyclin-dependent protein serine/threonine kinase regulator activity; GO:0051301,cell division; GO:0044772,mitotic cell cycle phase transition; GO:0000079,regulation of cyclin-dependent protein serine/threonine kinase activity; GO:0003674,molecular_function; GO:0019207,kinase regulat…	PF00134.26:Cyclin, N-terminal domain	--	--	--
GelC05G00162	red	629.812792696749	165.456031545417	464.356761151331	-298.901	0.9826	0.7051	0.5748	1.2736	1.5094	1.7034	1.1741	1.3161	1.0768	GWHBDNU00000005	3870933	3872480	+	GelC05G00162	--	--	--	zinc finger protein 7-like [Dendrobium catenatum]	ZFP4_ARATH RecName: Full=Zinc finger protein 4 {ECO:0000305};	A0A835PF02_VANPL RecName: Full=C2H2-type domain-containing protein {ECO:0000259|PROSITE:PS50157};	--	GO:0005634,nucleus; GO:0003700,DNA-binding transcription factor activity; GO:0046872,metal ion binding; GO:0000976,transcription cis-regulatory region binding; GO:0009738,abscisic acid-activated signaling pathway; GO:0019760,glucosinolate metabolic process; GO:0009788,negative regulation of abscisic acid-activated signaling pathway; GO:0006355,regulation of DNA-templated transcription; GO:0003674…	PF13912.9:C2H2-type zinc finger	--	--	--
GelC05G00175	red	371.765772740229	116.14695421045	255.61881852978	-139.472	26.7264	27.0482	26.3735	28.434	28.1241	26.7917	27.9204	28.0589	27.5285	GWHBDNU00000005	4352801	4364473	+	GelC05G00175	--	K01051 pectinesterase [EC:3.1.1.11] | (RefSeq) pectinesterase 1-like (A)	ko00040: Pentose and glucuronate interconversions; ko01100: Metabolic pathways	hypothetical protein IEQ34_008351 [Dendrobium chrysotoxum]	OSB1_ARATH RecName: Full=Protein OSB1, mitochondrial; AltName: Full=Organellar single-stranded DNA-binding protein 1; Flags: Precursor;	A0A2I0W934_9ASPA SubName: Full=Protein OSB1, mitochondrial {ECO:0000313|EMBL:PKU72151.1};	--	GO:0048046,apoplast; GO:0042645,mitochondrial nucleoid; GO:0005739,mitochondrion; GO:0009295,nucleoid; GO:0003697,single-stranded DNA binding; GO:0006264,mitochondrial DNA replication; GO:0000002,mitochondrial genome maintenance; GO:0045910,negative regulation of DNA recombination; GO:0051096,positive regulation of helicase activity; GO:0003674,molecular_function; GO:0003676,nucleic acid binding;…	PF00436.28:Single-strand binding protein family	--	--	--
GelC05G00194	red	1013.16006236634	275.809245523045	737.350816843293	-461.542	262.037	249.666	268.772	412.672	409.363	423.843	361.44	332.681	364.947	GWHBDNU00000005	5214333	5214653	+	GelC05G00194	--	--	--	hypothetical protein AXF42_Ash020730 [Apostasia shenzhenica]	--	A0A2H9ZYA3_9ASPA SubName: Full=Uncharacterized protein {ECO:0000313|EMBL:PKA48295.1};	--	--	--	--	--	--
GelC05G00201	red	449.629084483062	83.6069423880195	366.022142095043	-282.415	79.6281	82.6384	77.9444	89.0001	83.4258	87.9228	81.3526	82.6288	86.0936	GWHBDNU00000005	5453444	5461904	-	GelC05G00201	--	K02260 cytochrome c oxidase assembly protein subunit 17 | (RefSeq) cytochrome c oxidase copper chaperone 1-like (A)	ko00190: Oxidative phosphorylation; ko01100: Metabolic pathways	hypothetical protein IEQ34_009566 [Dendrobium chrysotoxum]	CX171_ARATH RecName: Full=Cytochrome c oxidase copper chaperone 1; AltName: Full=Cytochrome c oxidase 17 copper chaperone; Short=AtCOX17;	A0A7C9D3F3_OPUST SubName: Full=Uncharacterized protein {ECO:0000313|EMBL:MBA4630643.1};	Cytochrome c oxidase assembly protein/Cu2+ chaperone COX17	GO:0005758,mitochondrial intermembrane space; GO:0016531,copper chaperone activity; GO:0005507,copper ion binding; GO:0009617,response to bacterium; GO:0046688,response to copper ion; GO:0003674,molecular_function; GO:0016530,metallochaperone activity; GO:0140104,molecular carrier activity; GO:0005488,binding; GO:0043167,ion binding; GO:0043169,cation binding; GO:0046872,metal ion binding; GO:004…	PF05051.16:Cytochrome C oxidase copper chaperone (COX17)	--	--	--
GelC05G00212	red	541.710050824865	173.080602478751	368.629448346114	-195.549	18.0737	19.6605	17.0805	21.3668	21.5853	20.3138	20.4139	20.6984	19.9385	GWHBDNU00000005	5743985	5759132	-	GelC05G00212	--	K00728 dolichyl-phosphate-mannose-protein mannosyltransferase [EC:2.4.1.109] | (RefSeq) dolichyl-phosphate-mannose--protein mannosyltransferase 1-like (A)	ko00514: Other types of O-glycan biosynthesis; ko00515: Mannose type O-glycan biosynthesis; ko01100: Metabolic pathways	hypothetical protein KFK09_011894 [Dendrobium nobile]	SDF2_ARATH RecName: Full=Stromal cell-derived factor 2-like protein; Short=AtSDF2; Short=SDF2-like protein; Flags: Precursor;	A0A8K0N9T5_COCNU SubName: Full=Stromal cell-derived factor 2-like protein {ECO:0000313|EMBL:KAG1364369.1};	Uncharacterized secreted protein SDF2 (Stromal cell-derived factor 2), contains MIR domains	GO:0005783,endoplasmic reticulum; GO:0005773,vacuole; GO:0042742,defense response to bacterium; GO:0050832,defense response to fungus; GO:0002221,pattern recognition receptor signaling pathway; GO:0006950,response to stress; GO:0006952,defense response; GO:0008150,biological_process; GO:0009605,response to external stimulus; GO:0009607,response to biotic stimulus; GO:0009617,response to bacterium…	PF02815.22:MIR domain	--	--	--
GelC05G00216	red	799.403111107485	219.601065311396	579.802045796089	-360.201	101.662	105.524	112.106	118.809	120.865	118.166	116.724	118.74	126.728	GWHBDNU00000005	5850974	5851783	+	GelC05G00216	--	K12581 CCR4-NOT transcription complex subunit 7/8 | (RefSeq) probable CCR4-associated factor 1 homolog 7 (A)	ko03018: RNA degradation	hypothetical protein KFK09_011891 [Dendrobium nobile]	CAF1G_ARATH RecName: Full=Probable CCR4-associated factor 1 homolog 7; EC=3.1.13.4;	A0A2I0VU08_9ASPA RecName: Full=Poly(A)-specific ribonuclease {ECO:0000256|ARBA:ARBA00012161}; EC=3.1.13.4 {ECO:0000256|ARBA:ARBA00012161};	mRNA deadenylase subunit	GO:0030015,CCR4-NOT core complex; GO:0005634,nucleus; GO:0000932,P-body; GO:0046872,metal ion binding; GO:0004535,poly(A)-specific ribonuclease activity; GO:0003723,RNA binding; GO:0043928,exonucleolytic catabolism of deadenylated mRNA; GO:0003674,molecular_function; GO:0005488,binding; GO:0043167,ion binding; GO:0043169,cation binding; GO:0000175,3'-5'-exoribonuclease activity; GO:0003824,cataly…	PF04857.23:CAF1 family ribonuclease	--	--	--
GelC05G00217	red	911.199429292068	322.312803429894	588.886625862174	-266.574	4.3372	3.5338	3.0416	13.1096	9.9565	11.063	9.9077	11.1471	10.6593	GWHBDNU00000005	5863883	5892260	+	GelC05G00217	--	--	--	hypothetical protein KFK09_011890 [Dendrobium nobile]	--	A0A2I0VU25_9ASPA SubName: Full=Uncharacterized protein {ECO:0000313|EMBL:PKU66903.1};	DRIM (Down-regulated in metastasis)-like proteins	--	--	--	--	--
GelC05G00227	red	611.807825594269	159.670074856288	452.137750737981	-292.468	21.0654	18.0417	19.2769	21.7049	22.6276	21.4989	23.2358	23.0113	21.5504	GWHBDNU00000005	6321179	6336696	-	GelC05G00227	--	K15281 solute carrier family 35 | (RefSeq) UDP-galactose/UDP-glucose transporter 7 (A)	--	UDP-galactose/UDP-glucose transporter 7 [Dendrobium catenatum]	UTR7_ARATH RecName: Full=UDP-galactose/UDP-glucose transporter 7 {ECO:0000303|PubMed:22933714}; Short=AtUTr7 {ECO:0000303|PubMed:22933714};	A0A2I0BCC6_9ASPA SubName: Full=GDP-mannose transporter GONST2 {ECO:0000313|EMBL:PKA65448.1};	Nucleotide-sugar transporter VRG4/SQV-7	GO:0005794,Golgi apparatus; GO:0000139,Golgi membrane; GO:0016021,integral component of membrane; GO:0015297,antiporter activity; GO:0005459,UDP-galactose transmembrane transporter activity; GO:0005460,UDP-glucose transmembrane transporter activity; GO:0008643,carbohydrate transport; GO:0048527,lateral root development; GO:0080147,root hair cell development; GO:0072334,UDP-galactose transmembrane…	PF03151.19:Triose-phosphate Transporter family	--	--	--
GelC05G00272	red	609.405106244348	189.27936207364	420.125744170707	-230.846	35.9795	34.6524	34.5757	38.1754	38.1171	40.0246	40.799	37.031	38.7125	GWHBDNU00000005	8016966	8023675	+	GelC05G00272	--	K12930 anthocyanidin 3-O-glucosyltransferase [EC:2.4.1.115] | (RefSeq) anthocyanidin 3-O-glucosyltransferase 7 (A)	ko00942: Anthocyanin biosynthesis; ko01100: Metabolic pathways; ko01110: Biosynthesis of secondary metabolites	glycosyltransferase 1, partial [Dendrobium hybrid cultivar]	U77B2_CROXC RecName: Full=Myricetin 3-O-rhamnosyltransferase UGT77B2 {ECO:0000305}; EC=2.4.1.- {ECO:0000269|PubMed:29967287}; AltName: Full=UDP-glucosyltransferase 1 {ECO:0000303|PubMed:31004005}; Short=CcUGT1 {ECO:0000303|PubMed:31004005};	A0A1S6JYF1_9ASPA SubName: Full=Glycosyltransferase 1 {ECO:0000313|EMBL:AQS95365.1}; Flags: Fragment;	UDP-glucuronosyl and UDP-glucosyl transferase	GO:0008194,UDP-glycosyltransferase activity; GO:0003674,molecular_function; GO:0003824,catalytic activity; GO:0016740,transferase activity; GO:0016757,glycosyltransferase activity	PF00201.21:UDP-glucoronosyl and UDP-glucosyl transferase	--	--	--
GelC05G00274	red	603.273953939606	168.829923344016	434.444030595591	-265.614	34.5114	33.8007	33.632	36	38.9172	35.376	37.8246	37.9264	36.5607	GWHBDNU00000005	8177700	8198907	+	GelC05G00274	--	--	--	hypothetical protein IEQ34_008996 [Dendrobium chrysotoxum]	CB60B_ARATH RecName: Full=Calmodulin-binding protein 60 B {ECO:0000303|PubMed:11782485};	A0A2I0WTI6_9ASPA SubName: Full=Uncharacterized protein {ECO:0000313|EMBL:PKU78982.1};	--	GO:0005634,nucleus; GO:0005516,calmodulin binding; GO:0003700,DNA-binding transcription factor activity; GO:0043565,sequence-specific DNA binding; GO:0080142,regulation of salicylic acid biosynthetic process; GO:0003674,molecular_function; GO:0005488,binding; GO:0005515,protein binding; GO:0140110,transcription regulator activity; GO:0003676,nucleic acid binding; GO:0003677,DNA binding; GO:009715…	PF07887.14:Calmodulin binding protein-like N-terminal domain	--	--	--
GelC05G00299	red	237.743154167829	19.0333958191058	218.709758348723	-199.676	2.9454	2.9446	3.7489	3.541	3.1747	3.8218	3.4378	2.9558	3.9231	GWHBDNU00000005	9042328	9046523	-	GelC05G00299	--	--	--	uncharacterized protein LOC110093057 isoform X2 [Dendrobium catenatum]	--	A0A835QDI5_VANPL SubName: Full=Uncharacterized protein {ECO:0000313|EMBL:KAG0468675.1};	--	--	--	--	--	--
GelC05G00307	red	843.483536602214	230.614559441755	612.868977160459	-382.254	88.6795	93.3822	87.119	104.564	107.133	98.7042	112.82	102.166	106.604	GWHBDNU00000005	9242227	9242620	-	GelC05G00307	--	K01489 cytidine deaminase [EC:3.5.4.5] | (RefSeq) cytidine deaminase 1-like (A)	ko00240: Pyrimidine metabolism; ko01100: Metabolic pathways; ko01232: Nucleotide metabolism	transmembrane protein 230-like [Phalaenopsis equestris]	--	A0A2I0X1M9_9ASPA RecName: Full=Transmembrane protein 230 {ECO:0000256|ARBA:ARBA00024088};	Predicted membrane protein	GO:0005776,autophagosome; GO:0005768,endosome; GO:0005794,Golgi apparatus; GO:0016021,integral component of membrane; GO:0005575,cellular_component; GO:0005622,intracellular anatomical structure; GO:0005737,cytoplasm; GO:0005773,vacuole; GO:0043226,organelle; GO:0043227,membrane-bounded organelle; GO:0043229,intracellular organelle; GO:0043231,intracellular membrane-bounded organelle; GO:0110165,…	PF05915.15:Transmembrane proteins 230/134	--	--	--
GelC05G00329	red	210.726404777275	34.3309114601379	176.395493317137	-142.065	37.9545	40.7361	39.8834	40.6403	42.9214	39.6648	43.6942	39.0371	42.5536	GWHBDNU00000005	9954813	9961488	+	GelC05G00329	--	K03123 transcription initiation factor TFIIA small subunit | (RefSeq) transcription initiation factor IIA subunit 2 (A)	ko03022: Basal transcription factors	transcription initiation factor IIA subunit 2 [Phalaenopsis equestris]	T2AG_ARATH RecName: Full=Transcription initiation factor IIA subunit 2; AltName: Full=General transcription factor IIA subunit 2; AltName: Full=Transcription initiation factor IIA gamma chain; Short=TFIIA-gamma;	A0A834GRT1_RHOSS RecName: Full=Transcription initiation factor IIA subunit 2 {ECO:0000256|PIRNR:PIRNR009415};	Transcription initiation factor IIA, gamma subunit	GO:0005672,transcription factor TFIIA complex; GO:0016251,RNA polymerase II general transcription initiation factor activity; GO:0017025,TBP-class protein binding; GO:0051123,RNA polymerase II preinitiation complex assembly; GO:0003674,molecular_function; GO:0140223,general transcription initiation factor activity; GO:0005488,binding; GO:0005515,protein binding; GO:0008134,transcription factor bi…	PF02268.19:Transcription initiation factor IIA, gamma subunit, helical domain	--	--	--
GelC05G00335	red	636.049115977145	207.207228483666	428.841887493479	-221.635	66.6434	66.6112	64.6048	68.9935	69.238	67.6299	69.2517	68.267	68.917	GWHBDNU00000005	10147945	10178911	+	GelC05G00335	--	K15333 tRNA guanosine-2'-O-methyltransferase [EC:2.1.1.34] | (RefSeq) uncharacterized protein LOC104224633 (A)	--	hypothetical protein KFK09_011693 [Dendrobium nobile]	SBT25_ARATH RecName: Full=Subtilisin-like protease SBT2.5 {ECO:0000303|PubMed:16193095}; EC=3.4.21.- {ECO:0000305}; AltName: Full=Subtilase subfamily 2 member 5 {ECO:0000303|PubMed:16193095}; Short=AtSBT2.5 {ECO:0000303|PubMed:16193095}; AltName: Full=Subtilisin-like serine protease 3 {ECO:0000303|PubMed:12702015}; Short=At-SLP3 {ECO:0000303|PubMed:12702015}; Flags: Precursor;	A0A2I0VIU5_9ASPA SubName: Full=Subtilisin-like protease {ECO:0000313|EMBL:PKU63336.1};	--	GO:0004252,serine-type endopeptidase activity; GO:0008236,serine-type peptidase activity; GO:0006508,proteolysis; GO:0003674,molecular_function; GO:0003824,catalytic activity; GO:0004175,endopeptidase activity; GO:0008233,peptidase activity; GO:0016787,hydrolase activity; GO:0017171,serine hydrolase activity; GO:0140096,catalytic activity, acting on a protein; GO:0006807,nitrogen compound metabol…	PF00082.25:Subtilase family	--	--	--
GelC05G00352	red	1001.26578516695	308.636011883371	692.629773283575	-383.994	0.3754	1.5336	1.4776	112.788	104.887	117.685	76.8929	63.1823	85.8496	GWHBDNU00000005	10611496	10611714	-	GelC05G00352	--	--	--	--	--	--	--	--	--	--	--	--
GelC05G00361	red	1677.14991113809	203.258998333712	1473.89091280437	-1270.63	2.828	3.168	2.6163	4.354	3.8018	4.2544	5.3314	5.5344	5.0944	GWHBDNU00000005	10993592	10995539	-	GelC05G00361	--	K09286 EREBP-like factor | (RefSeq) ethylene-responsive transcription factor RAP2-9-like (A)	--	hypothetical protein IEQ34_026895 [Dendrobium chrysotoxum]	RA210_ARATH RecName: Full=Ethylene-responsive transcription factor RAP2-10; AltName: Full=Protein RELATED TO APETALA2 10;	A0A2I0XCE9_9ASPA SubName: Full=Ethylene-responsive transcription factor ERF008 {ECO:0000313|EMBL:PKU85580.1};	--	GO:0005634,nucleus; GO:0003700,DNA-binding transcription factor activity; GO:0000976,transcription cis-regulatory region binding; GO:0009873,ethylene-activated signaling pathway; GO:0045892,negative regulation of DNA-templated transcription; GO:1900057,positive regulation of leaf senescence; GO:0003674,molecular_function; GO:0140110,transcription regulator activity; GO:0001067,transcription regul…	PF00847.23:AP2 domain	AP2/ERF-ERF	TF	AP2/ERF->AP2/ERF-ERF
GelC05G00380	red	582.188076228945	142.228908391192	439.959167837753	-297.73	0	0	0.4055	0.2797	0.6948	0.7081	0.8367	0.5319	0.5829	GWHBDNU00000005	11648687	11649085	-	GelC05G00380	--	--	--	--	--	--	--	--	--	--	--	--
GelC05G00406	red	383.216367752116	90.3493289332474	292.867038818869	-202.518	39.1025	48.7221	46.4483	51.0926	50.5934	51.0054	47.6429	49.852	51.9574	GWHBDNU00000005	12392754	12393326	-	GelC05G00406	--	K24970 transcription factor 25 | (RefSeq) transcription factor 25 (A)	--	hypothetical protein IEQ34_009157 [Dendrobium chrysotoxum]	--	A0A2I0VXH3_9ASPA SubName: Full=Uncharacterized protein {ECO:0000313|EMBL:PKU68111.1};	--	--	PF14009.9:PADRE domain	--	--	--
GelC05G00413	red	959.796055148158	264.281794703239	695.514260444919	-431.232	0	0	0	1.2071	1.8692	1.2038	1.313	2.2537	1.7153	GWHBDNU00000005	12613100	12613895	+	GelC05G00413	--	--	--	hypothetical protein HPP92_003256 [Vanilla planifolia]	--	A0A835VIS2_VANPL SubName: Full=Uncharacterized protein {ECO:0000313|EMBL:KAG0498565.1};	Adaptor protein NUB1, contains UBA domain	GO:0031593,polyubiquitin modification-dependent protein binding; GO:0003674,molecular_function; GO:0005488,binding; GO:0005515,protein binding; GO:0140030,modification-dependent protein binding	PF00627.34:UBA/TS-N domain	--	--	--
GelC05G00415	red	1078.86781136692	344.498906522717	734.368904844202	-389.87	10.4346	10.8206	10.5846	13.1379	13.2272	12.4457	13.0815	13.4244	13.0806	GWHBDNU00000005	12671728	12676935	+	GelC05G00415	--	K07964 heparanase [EC:3.2.1.166] | (RefSeq) heparanase-like protein 3 (A)	ko00531: Glycosaminoglycan degradation; ko01100: Metabolic pathways	hypothetical protein KFK09_011680 [Dendrobium nobile]	HPSE3_ARATH RecName: Full=Heparanase-like protein 3; EC=3.2.-.-; Flags: Precursor;	A0A2I0B5J0_9ASPA SubName: Full=Heparanase-like protein 3 {ECO:0000313|EMBL:PKA63060.1}; EC=3.2.1.166 {ECO:0000313|EMBL:PKA63060.1};	--	GO:0005576,extracellular region; GO:0005765,lysosomal membrane; GO:0004566,beta-glucuronidase activity; GO:0003674,molecular_function; GO:0003824,catalytic activity; GO:0004553,hydrolase activity, hydrolyzing O-glycosyl compounds; GO:0016787,hydrolase activity; GO:0016798,hydrolase activity, acting on glycosyl bonds; GO:0005575,cellular_component; GO:0110165,cellular anatomical entity; GO:0000323…	PF03662.17:Glycosyl hydrolase family 79, N-terminal domain	--	--	--
GelC05G00427	red	911.009886367676	215.053670733308	695.956215634368	-480.903	2.9738	3.0368	2.8468	3.5454	3.1745	3.6517	3.6258	3.5889	3.5999	GWHBDNU00000005	13125884	13127929	+	GelC05G00427	--	K22733 magnesium transporter | (RefSeq) uncharacterized protein LOC102612526 (A)	--	hypothetical protein IEQ34_009425 [Dendrobium chrysotoxum]	PP116_ARATH RecName: Full=Pentatricopeptide repeat-containing protein At1g71490;	A0A2I0WSX6_9ASPA SubName: Full=Pentatricopeptide repeat-containing protein {ECO:0000313|EMBL:PKU78765.1};	FOG: PPR repeat	GO:0043231,intracellular membrane-bounded organelle; GO:0003723,RNA binding; GO:0009451,RNA modification; GO:0003674,molecular_function; GO:0003676,nucleic acid binding; GO:0005488,binding; GO:0097159,organic cyclic compound binding; GO:1901363,heterocyclic compound binding; GO:0006139,nucleobase-containing compound metabolic process; GO:0006725,cellular aromatic compound metabolic process; GO:00…	PF13041.9:PPR repeat family	--	--	--
GelC05G00448	red	1432.74918872222	222.38801738147	1210.36117134075	-987.973	3.1604	3.2273	2.835	3.8569	3.6073	3.6908	4.1333	4.1266	4.2697	GWHBDNU00000005	14028418	14033916	+	GelC05G00448	--	K04733 interleukin-1 receptor-associated kinase 4 [EC:2.7.11.1] | (RefSeq) proline-rich receptor-like protein kinase PERK12 (A)	--	proline-rich receptor-like protein kinase PERK13 [Dendrobium catenatum]	PEK13_ARATH RecName: Full=Proline-rich receptor-like protein kinase PERK13; EC=2.7.11.1; AltName: Full=Proline-rich extensin-like receptor kinase 13; Short=AtPERK13; AltName: Full=Protein ROOT HAIR SPECIFIC 10;	A0A835PH38_VANPL RecName: Full=Protein kinase domain-containing protein {ECO:0000259|PROSITE:PS50011};	Serine/threonine protein kinase	GO:0016021,integral component of membrane; GO:0005886,plasma membrane; GO:0005524,ATP binding; GO:0019901,protein kinase binding; GO:0106310,protein serine kinase activity; GO:0004674,protein serine/threonine kinase activity; GO:0006468,protein phosphorylation; GO:0000166,nucleotide binding; GO:0003674,molecular_function; GO:0005488,binding; GO:0017076,purine nucleotide binding; GO:0030554,adenyl…	PF07714.20:Protein tyrosine and serine/threonine kinase	--	--	--
GelC05G00459	red	1510.41641645626	224.832452641825	1285.58396381443	-1060.75	31.9575	30.8828	31.9435	34.9978	35.8756	35.9045	39.3705	36.6545	39.8358	GWHBDNU00000005	14278599	14289515	+	GelC05G00459	--	K10752 histone-binding protein RBBP4 | (RefSeq) WD-40 repeat-containing protein MSI1 (A)	--	WD-40 repeat-containing protein MSI1 [Phalaenopsis equestris]	MSI1_SOLLC RecName: Full=WD-40 repeat-containing protein MSI1;	A0A2H9ZTZ8_9ASPA SubName: Full=WD-40 repeat-containing protein MSI1 {ECO:0000313|EMBL:PKA46760.1};	Nucleosome remodeling factor, subunit CAF1/NURF55/MSI1	GO:0005634,nucleus; GO:0042393,histone binding; GO:0006338,chromatin remodeling; GO:0006355,regulation of DNA-templated transcription; GO:0003674,molecular_function; GO:0005488,binding; GO:0005515,protein binding; GO:0006325,chromatin organization; GO:0008150,biological_process; GO:0009987,cellular process; GO:0016043,cellular component organization; GO:0071840,cellular component organization or …	PF12265.11:Histone-binding protein RBBP4 or subunit C of CAF1 complex	--	--	--
GelC05G00489	red	777.162296466012	271.806556193616	505.355740272395	-233.549	68.8554	65.8485	67.4962	80.1045	81.0704	76.4582	74.3348	79.334	76.0239	GWHBDNU00000005	15003209	15011220	+	GelC05G00489	--	K17422 large subunit ribosomal protein L41 | (RefSeq) 39S ribosomal protein L41-A, mitochondrial (A)	--	39S ribosomal protein L41-A, mitochondrial [Dendrobium catenatum]	--	A0A199UUT6_ANACO SubName: Full=39S ribosomal protein L41-A, mitochondrial {ECO:0000313|EMBL:OAY68519.1}; SubName: Full=39S ribosomal protein L41-A, mitochondrial-like {ECO:0000313|RefSeq:XP_020113406.1};	Mitochondrial ribosomal protein L27	GO:0005762,mitochondrial large ribosomal subunit; GO:0003735,structural constituent of ribosome; GO:0003674,molecular_function; GO:0005198,structural molecule activity; GO:0000313,organellar ribosome; GO:0000315,organellar large ribosomal subunit; GO:0005575,cellular_component; GO:0005622,intracellular anatomical structure; GO:0005737,cytoplasm; GO:0005739,mitochondrion; GO:0005759,mitochondrial …	PF09809.12:Mitochondrial ribosomal protein L27	--	--	--
GelC05G00520	red	538.618844973392	166.581260767239	372.037584206153	-205.456	8.0603	8.7272	8.2291	9.8038	10.4765	9.8352	9.1358	11.1234	9.8727	GWHBDNU00000005	16111242	16197283	+	GelC05G00520	--	K13680 beta-mannan synthase [EC:2.4.1.32] | (RefSeq) probable glucomannan 4-beta-mannosyltransferase 9 isoform X1 (A)	--	glucomannan 4-beta-mannosyltransferase 9 isoform X3 [Dendrobium catenatum]	CSLA1_ORYSJ RecName: Full=Glucomannan 4-beta-mannosyltransferase 1 {ECO:0000305}; EC=2.4.1.32 {ECO:0000269|PubMed:17307900}; AltName: Full=Cellulose synthase-like protein A1 {ECO:0000303|PubMed:11842136}; Short=OsCslA1 {ECO:0000303|PubMed:11842136}; AltName: Full=Glucomannan-synthase 1 {ECO:0000305}; Short=Mannan synthase 1 {ECO:0000305};	A0A0F6NYM4_DENOF SubName: Full=Mannosyltransferase {ECO:0000313|EMBL:AIW60930.1}; EC=2.4.1.32 {ECO:0000313|EMBL:AIW60930.1};	--	GO:0005794,Golgi apparatus; GO:0000139,Golgi membrane; GO:0016021,integral component of membrane; GO:0047259,glucomannan 4-beta-mannosyltransferase activity; GO:0016757,glycosyltransferase activity; GO:0051753,mannan synthase activity; GO:0071555,cell wall organization; GO:0000030,mannosyltransferase activity; GO:0003674,molecular_function; GO:0003824,catalytic activity; GO:0016740,transferase ac…	PF00535.29:Glycosyl transferase family 2	--	--	--
GelC05G00567	red	541.604253640391	101.731320794789	439.872932845602	-338.142	93.7333	91.6398	94.9669	100.133	100.148	96.6965	95.7064	98.0978	94.377	GWHBDNU00000005	18284126	18305906	-	GelC05G00567	--	K23544 serine incorporator 1 | (RefSeq) probable serine incorporator (A)	--	hypothetical protein KFK09_011359 [Dendrobium nobile]	--	A0A2I0WSW8_9ASPA SubName: Full=Uncharacterized protein {ECO:0000313|EMBL:PKU78759.1};	Tumor differentially expressed (TDE) protein	GO:0016021,integral component of membrane; GO:0005575,cellular_component; GO:0016020,membrane; GO:0031224,intrinsic component of membrane; GO:0110165,cellular anatomical entity	PF03348.18:Serine incorporator (Serinc)	--	--	--
GelC05G00579	red	1035.65162462582	267.211549753762	768.440074872058	-501.229	11.0318	10.7993	11.2833	12.4597	12.3475	11.6963	12.6025	12.5572	12.3854	GWHBDNU00000005	18779668	18781739	+	GelC05G00579	--	--	--	hypothetical protein IEQ34_004612 [Dendrobium chrysotoxum]	--	A0A2I0WFT8_9ASPA SubName: Full=U-box domain-containing protein 4 {ECO:0000313|EMBL:PKU74502.1};	FOG: Armadillo/beta-catenin-like repeats	--	PF00514.26:Armadillo/beta-catenin-like repeat	--	--	--
GelC05G00583	red	504.051825744513	146.977004474397	357.074821270115	-210.098	49.4903	51.3375	54.0849	54.9136	57.7839	56.2667	57.5802	53.4397	55.3787	GWHBDNU00000005	18845984	18848068	+	GelC05G00583	--	--	--	hypothetical protein IEQ34_003791 [Dendrobium chrysotoxum]	--	A0A2I0WFR5_9ASPA SubName: Full=Uncharacterized protein {ECO:0000313|EMBL:PKU74505.1};	--	--	PF09784.12:Mitochondrial ribosomal protein L31	--	--	--
GelC05G00648	red	140.057175429011	14.437376226846	125.619799202165	-111.182	9.8632	10.7827	9.8643	10.4657	10.6	10.1776	10.2483	10.6876	10.4733	GWHBDNU00000005	22638983	22691185	-	GelC05G00648	--	K13648 alpha-1,4-galacturonosyltransferase [EC:2.4.1.43] | (RefSeq) probable galacturonosyltransferase 11 (A)	ko00520: Amino sugar and nucleotide sugar metabolism; ko01100: Metabolic pathways	hypothetical protein KFK09_005948 [Dendrobium nobile]	GAUTB_ARATH RecName: Full=Hexosyltransferase GAUT11 {ECO:0000305}; EC=2.4.1.43 {ECO:0000269|PubMed:30228108}; AltName: Full=Galacturonosyltransferase 11 {ECO:0000303|PubMed:16540543};	A0A835RIR5_VANPL RecName: Full=Hexosyltransferase {ECO:0000256|RuleBase:RU362027}; EC=2.4.1.- {ECO:0000256|RuleBase:RU362027};	--	GO:0005794,Golgi apparatus; GO:0000137,Golgi cis cisterna; GO:0000139,Golgi membrane; GO:0016021,integral component of membrane; GO:0016757,glycosyltransferase activity; GO:0047262,polygalacturonate 4-alpha-galacturonosyltransferase activity; GO:0052546,cell wall pectin metabolic process; GO:0010442,guard cell morphogenesis; GO:0010192,mucilage biosynthetic process; GO:0080001,mucilage extrusion …	PF01501.23:Glycosyl transferase family 8	--	--	--
GelC05G00652	red	427.483332921902	134.243277305764	293.240055616138	-158.997	5.8437	4.9478	5.8939	7.0148	7.355	5.8972	6.597	6.9124	6.7008	GWHBDNU00000005	22827660	22857095	+	GelC05G00652	--	K08819 cyclin-dependent kinase 12/13 [EC:2.7.11.22 2.7.11.23] | (RefSeq) probable serine/threonine-protein kinase At1g54610 (A)	--	protein IMPAIRED IN BABA-INDUCED STERILITY 1 isoform X2 [Dendrobium catenatum]	IBS1_ARATH RecName: Full=Protein IMPAIRED IN BABA-INDUCED STERILITY 1 {ECO:0000303|PubMed:15722464}; EC=2.7.11.- {ECO:0000255|PROSITE-ProRule:PRU00159};	A0A2I0W5Q1_9ASPA SubName: Full=Putative serine/threonine-protein kinase {ECO:0000313|EMBL:PKU70981.1};	Cdc2-related protein kinase	GO:0000307,cyclin-dependent protein kinase holoenzyme complex; GO:0005634,nucleus; GO:0005886,plasma membrane; GO:0005524,ATP binding; GO:0004693,cyclin-dependent protein serine/threonine kinase activity; GO:0008353,RNA polymerase II CTD heptapeptide repeat kinase activity; GO:0042742,defense response to bacterium; GO:0002229,defense response to oomycetes; GO:0070816,phosphorylation of RNA polyme…	--	--	--	--
GelC05G00657	red	133.868226363889	21.1275279273855	112.740698436504	-91.6132	0.3972	0	0	0.3594	0.574	0.1517	0.3584	0	0.5618	GWHBDNU00000005	23105915	23106121	+	GelC05G00657	--	--	--	--	--	--	--	--	--	--	--	--
GelC05G00667	red	140.433936969881	16.5268262347931	123.907110735088	-107.38	23.1413	21.4567	24.1376	23.5223	24.5129	23.1287	24.0345	22.9254	23.365	GWHBDNU00000005	23637477	23652861	+	GelC05G00667	--	K05391 cyclic nucleotide gated channel, plant | (RefSeq) cyclic nucleotide-gated ion channel 17 (A)	ko04626: Plant-pathogen interaction	cyclic nucleotide-gated ion channel 17 [Dendrobium catenatum]	CNG17_ARATH RecName: Full=Cyclic nucleotide-gated ion channel 17 {ECO:0000303|PubMed:11500563}; AltName: Full=Cyclic nucleotide- and calmodulin-regulated ion channel 17 {ECO:0000303|PubMed:11500563};	A0A835QD10_VANPL RecName: Full=Cyclic nucleotide-binding domain-containing protein {ECO:0000259|PROSITE:PS50042};	K+-channel ERG and related proteins, contain PAS/PAC sensor domain	GO:0016021,integral component of membrane; GO:0005886,plasma membrane; GO:0005516,calmodulin binding; GO:0030552,cAMP binding; GO:0030553,cGMP binding; GO:0005249,voltage-gated potassium channel activity; GO:0003674,molecular_function; GO:0005488,binding; GO:0005515,protein binding; GO:0000166,nucleotide binding; GO:0017076,purine nucleotide binding; GO:0030551,cyclic nucleotide binding; GO:00305…	PF00520.34:Ion transport protein	--	--	--
GelC05G00706	red	879.180333889421	285.325329370407	593.855004519013	-308.53	28.1551	29.2345	29.2942	32.4651	32.5711	34.9309	33.4273	33.0296	32.7271	GWHBDNU00000005	25950121	25951770	-	GelC05G00706	--	K14494 DELLA protein | (RefSeq) DELLA protein 1 (A)	ko04075: Plant hormone signal transduction	scarecrow-like protein 4-like [Cymbidium ensifolium]	SCL4_ARATH RecName: Full=Scarecrow-like protein 4; Short=AtSCL4; AltName: Full=GRAS family protein 32; Short=AtGRAS-32;	A0A3G2CI35_CYMEN SubName: Full=Scarecrow-like protein 4-like {ECO:0000313|EMBL:AYM54773.1};	--	GO:0005634,nucleus; GO:0003700,DNA-binding transcription factor activity; GO:0043565,sequence-specific DNA binding; GO:0006355,regulation of DNA-templated transcription; GO:0003674,molecular_function; GO:0140110,transcription regulator activity; GO:0003676,nucleic acid binding; GO:0003677,DNA binding; GO:0005488,binding; GO:0097159,organic cyclic compound binding; GO:1901363,heterocyclic compound…	PF03514.17:GRAS domain family	GRAS	TF	GRAS
GelC05G00735	red	373.847478260171	104.253572114283	269.593906145887	-165.34	2.7109	3.011	2.8246	2.9535	3.3733	3.0788	3.1346	3.2047	3.1122	GWHBDNU00000005	27743717	27754498	+	GelC05G00735	--	K13412 calcium-dependent protein kinase [EC:2.7.11.1] | (RefSeq) calcium-dependent protein kinase 20-like (A)	ko04626: Plant-pathogen interaction	calcium-dependent protein kinase 20-like [Phalaenopsis equestris]	CDPKK_ORYSJ RecName: Full=Calcium-dependent protein kinase 20 {ECO:0000305}; Short=OsCDPK20 {ECO:0000305}; Short=OsCPK20 {ECO:0000303|PubMed:15695435}; EC=2.7.11.1 {ECO:0000305};	A0A2I0A2U2_9ASPA SubName: Full=Calcium-dependent protein kinase 8 {ECO:0000313|EMBL:PKA49856.1}; EC=2.7.11.1 {ECO:0000313|EMBL:PKA49856.1};	Ca2+/calmodulin-dependent protein kinase, EF-Hand protein superfamily	GO:0005737,cytoplasm; GO:0005634,nucleus; GO:0005886,plasma membrane; GO:0005524,ATP binding; GO:0005509,calcium ion binding; GO:0009931,calcium-dependent protein serine/threonine kinase activity; GO:0005516,calmodulin binding; GO:0004683,calmodulin-dependent protein kinase activity; GO:0106310,protein serine kinase activity; GO:0035556,intracellular signal transduction; GO:0018105,peptidyl-serin…	PF00069.28:Protein kinase domain	--	--	--
GelC05G00736	red	397.751163688328	123.951033718009	273.800129970319	-149.849	10.3464	9.3248	9.1577	10.6208	10.9864	10.2197	11.1027	10.4594	10.3657	GWHBDNU00000005	27849254	27883437	+	GelC05G00736	--	--	--	membrane-anchored ubiquitin-fold protein 1-like [Phalaenopsis equestris]	MUB1_ORYSJ RecName: Full=Membrane-anchored ubiquitin-fold protein 1; Short=Membrane-anchored ub-fold protein 1; AltName: Full=OsMUB1; Flags: Precursor;	A0A2I0W8T7_9ASPA RecName: Full=Membrane-anchored ubiquitin-fold protein {ECO:0000256|PIRNR:PIRNR032572};	--	GO:0005886,plasma membrane; GO:0005575,cellular_component; GO:0016020,membrane; GO:0071944,cell periphery; GO:0110165,cellular anatomical entity	PF13881.9:Ubiquitin-2 like Rad60 SUMO-like	--	--	--
GelC05G00753	red	1581.6486474532	202.164474151202	1379.48	-1177.32	132.731	136.453	141.644	151.478	152.831	164.877	172.718	166.457	179.355	GWHBDNU00000005	29007153	29009241	-	GelC05G00753	--	--	--	--	--	--	--	--	--	--	--	--
GelC05G00756	red	137.120496686799	17.7780043235193	119.34249236328	-101.564	6.2335	6.0623	6.6683	6.3118	6.267	7.3286	6.6283	6.8953	6.4842	GWHBDNU00000005	29150816	29167024	-	GelC05G00756	--	K13348 protein Mpv17 | (RefSeq) protein SYM1 (A)	ko04146: Peroxisome	hypothetical protein IEQ34_003703 [Dendrobium chrysotoxum]	--	A0A2I0VZD2_9ASPA SubName: Full=Peroxisomal membrane protein PMP22 {ECO:0000313|EMBL:PKU68761.1};	Peroxisomal membrane protein MPV17 and related proteins	GO:0016021,integral component of membrane; GO:0005575,cellular_component; GO:0016020,membrane; GO:0031224,intrinsic component of membrane; GO:0110165,cellular anatomical entity	PF04117.15:Mpv17 / PMP22 family	--	--	--
GelC05G00813	red	815.733790200422	166.09610822117	649.637681979252	-483.542	1.7428	1.9591	1.9938	2.1638	2.4858	2.5378	2.9741	2.4688	2.4332	GWHBDNU00000005	34189081	34199956	-	GelC05G00813	--	K10872 meiotic recombination protein DMC1 | (RefSeq) meiotic recombination protein DMC1 homolog (A)	--	meiotic recombination protein DMC1 homolog [Phalaenopsis equestris]	DMC1_LILLO RecName: Full=Meiotic recombination protein DMC1 homolog;	A0A2I0W407_9ASPA SubName: Full=Meiotic recombination protein DMC1 like {ECO:0000313|EMBL:PKU70406.1};	Meiotic recombination protein Dmc1	GO:0005634,nucleus; GO:0005524,ATP binding; GO:0140664,ATP-dependent DNA damage sensor activity; GO:0003677,DNA binding; GO:0000150,DNA strand exchange activity; GO:0006281,DNA repair; GO:0007131,reciprocal meiotic recombination; GO:0000166,nucleotide binding; GO:0003674,molecular_function; GO:0005488,binding; GO:0017076,purine nucleotide binding; GO:0030554,adenyl nucleotide binding; GO:0032553,…	PF08423.14:Rad51	--	--	--
GelC05G00881	red	623.145159431069	185.14450031093	438.000659120139	-252.856	46.4593	45.6507	48.4226	53.6823	49.9877	55.4467	52.1694	55.0399	51.608	GWHBDNU00000005	39156867	39190616	-	GelC05G00881	--	K10418 dynein light chain LC8-type | (RefSeq) dynein light chain 1, cytoplasmic-like (A)	--	hypothetical protein IEQ34_004000 [Dendrobium chrysotoxum]	DYL1_CHLRE RecName: Full=Dynein 8 kDa light chain, flagellar outer arm;	A0A835UD08_VANPL RecName: Full=Dynein light chain {ECO:0000256|RuleBase:RU365010};	Dynein light chain type 1	GO:0005930,axoneme; GO:0097014,ciliary plasm; GO:0030286,dynein complex; GO:0005874,microtubule; GO:0031514,motile cilium; GO:0007017,microtubule-based process; GO:0044458,motile cilium assembly; GO:0008150,biological_process; GO:0009987,cellular process; GO:0006996,organelle organization; GO:0016043,cellular component organization; GO:0022607,cellular component assembly; GO:0030030,cell projecti…	PF01221.21:Dynein light chain type 1	--	--	--
GelC05G00903	red	604.330605013727	128.293480246348	476.037124767378	-347.744	0	0.3133	0.1006	0.5552	0.2956	0.3904	0.6459	0.5279	0.3857	GWHBDNU00000005	40122115	40122516	-	GelC05G00903	--	--	--	hypothetical protein AXG93_854s1070 [Marchantia polymorpha subsp. ruderalis]	--	A0A176VG29_MARPO RecName: Full=HTH CENPB-type domain-containing protein {ECO:0000259|PROSITE:PS51253};	--	--	--	--	--	--
GelC05G00906	red	869.495753156813	184.599399847394	684.896353309419	-500.297	0.5337	0.6752	0.7289	1.0523	1.2278	1.0523	0.9055	0.8471	0.8788	GWHBDNU00000005	40391217	40415541	+	GelC05G00906	--	--	--	hypothetical protein KFK09_005627 [Dendrobium nobile]	BH148_ORYSJ RecName: Full=Transcription factor BHLH148 {ECO:0000305}; AltName: Full=Basic helix-loop-helix protein 148 {ECO:0000303|PubMed:20472752}; Short=OsbHLH148 {ECO:0000303|PubMed:20472752}; AltName: Full=bHLH transcription factor bHLH148 {ECO:0000305};	A0A835P9H3_VANPL RecName: Full=BHLH domain-containing protein {ECO:0000259|PROSITE:PS50888};	--	GO:0005634,nucleus; GO:0003677,DNA binding; GO:0046983,protein dimerization activity; GO:0006355,regulation of DNA-templated transcription; GO:0009414,response to water deprivation; GO:0003674,molecular_function; GO:0003676,nucleic acid binding; GO:0005488,binding; GO:0097159,organic cyclic compound binding; GO:1901363,heterocyclic compound binding; GO:0005515,protein binding; GO:0006139,nucleoba…	PF00010.29:Helix-loop-helix DNA-binding domain	--	--	--
GelC05G00912	red	705.128042959629	147.251637871806	557.876405087823	-410.625	2.8825	3.385	4.3603	5.0208	4.9982	5.31	4.291	4.3895	4.4847	GWHBDNU00000005	40921817	40923952	+	GelC05G00912	--	--	--	cell number regulator 2-like [Dendrobium catenatum]	CNR2_MAIZE RecName: Full=Cell number regulator 2; AltName: Full=ZmCNR02;	A0A2I0B5Q2_9ASPA SubName: Full=Protein plant cadmium resistance 2 {ECO:0000313|EMBL:PKA63105.1};	--	GO:0016021,integral component of membrane; GO:0008285,negative regulation of cell population proliferation; GO:0008150,biological_process; GO:0008283,cell population proliferation; GO:0009987,cellular process; GO:0042127,regulation of cell population proliferation; GO:0048519,negative regulation of biological process; GO:0048523,negative regulation of cellular process; GO:0050789,regulation of bi…	PF04749.20:PLAC8 family	--	--	--
GelC05G00913	red	465.499364755947	82.8687344342098	382.630630321737	-299.762	7.086	6.6664	6.3924	7.4399	7.7217	7.359	6.8032	7.5291	6.9251	GWHBDNU00000005	40922556	41013710	-	GelC05G00913	--	K15305 vacuole morphology and inheritance protein 14 | (RefSeq) protein VAC14 homolog (A)	--	hypothetical protein KFK09_005650 [Dendrobium nobile]	VAC14_ARATH RecName: Full=Protein VAC14 homolog;	A0A2I0XAY8_9ASPA SubName: Full=Protein VAC14 like {ECO:0000313|EMBL:PKU85056.1};	Uncharacterized conserved protein	GO:0010008,endosome membrane; GO:0000306,extrinsic component of vacuolar membrane; GO:0070772,PAS complex; GO:0006661,phosphatidylinositol biosynthetic process; GO:0033674,positive regulation of kinase activity; GO:0006629,lipid metabolic process; GO:0006644,phospholipid metabolic process; GO:0006650,glycerophospholipid metabolic process; GO:0006793,phosphorus metabolic process; GO:0006796,phosph…	PF11916.11:Vacuolar protein 14 C-terminal Fig4p binding	--	--	--
GelC05G00941	red	1403.1583483418	232.241840732784	1170.91650760902	-938.675	6.1828	5.357	5.0823	9.1304	10.4682	9.3195	10.8908	12.5178	13.6031	GWHBDNU00000005	43311490	43313025	-	GelC05G00941	--	--	--	uncharacterized protein LOC110097804 [Dendrobium catenatum]	--	A0A2I0WGM2_9ASPA SubName: Full=Uncharacterized protein {ECO:0000313|EMBL:PKU74798.1};	--	GO:0005509,calcium ion binding; GO:0003674,molecular_function; GO:0005488,binding; GO:0043167,ion binding; GO:0043169,cation binding; GO:0046872,metal ion binding	PF13499.9:EF-hand domain pair	--	--	--
[truncated: 8,592 more rows]
