# Supplementary material for: Integrated Omics Analysis Revealed the Differential Metabolism of Pigments in Three Varieties of Gastrodia elata Bl
Source: Int J Mol Sci. 2025 Dec 9;26(24):11839. doi: 10.3390/ijms262411839 (PMC12733335; doi:10.3390/ijms262411839)
Supplement: Supplementary file 1 [file ijms-26-11839-s001.zip › Table S7 The correlation between carotenoids and DEGs.xlsx]

## Sheet: ModuleTraitCorrelation
Table S7 The correlation between carotenoids and DEGs
Module	carotene.corr	lycopene.corr	carotene.corr	carotene.corr	(E/Z)-phytoene.corr	violaxanthin myristate.corr	antheraxanthin.corr	violaxanthin.corr	neoxanthin.corr	cryptoxanthin.corr	violaxanthin laurate.corr	violaxanthin dilaurate.corr	violaxanthin-myristate-caprate.corr	violaxanthin-myristate-laurate.corr	violaxanthin dimyristate.corr	violaxanthin-myristate-oleate.corr	cryptoxanthin laurate.corr	cryptoxanthin myristate.corr	capsanthin.corr	violaxanthin-myristate-palmitate.corr	8'-apo-beta-carotenal.corr	cryptoxanthin.corr	zeaxanthin dimyristate.corr	antheraxanthin dipalmitate.corr	rubixanthin palmitate.corr	violaxanthin palmitate.corr	zeaxanthin palmitate.corr	violaxanthin dipalmitate.corr	cryptoxanthin palmitate.corr	cryptoxanthin oleate.corr	zeaxanthin.corr	violaxanthin dioleate.corr	carotene.pval	lycopene.pval	伪-carotene.pval	carotene.pval	(E/Z)-phytoene.pval	violaxanthin myristate.pval	antheraxanthin.pval	violaxanthin.pval	neoxanthin.pval	cryptoxanthin.pval	violaxanthin laurate.pval	violaxanthin dilaurate.pval	violaxanthin-myristate-caprate.pval	violaxanthin-myristate-laurate.pval	violaxanthin dimyristate.pval	violaxanthin-myristate-oleate.pval	cryptoxanthin laurate.pval
blue	-0.61	0.6	0.73	-0.28	0.71	0.3	0.78	0.46	-0.93	0.61	0.22	-0.95	-0.99	-0.81	0.15	0.86	-0.78	0.59	0.73	0.47	0.71	0.67	-0.75	0.26	0.84	0.74	0.57	0.78	0.88	0.53	-0.59	0.99	0.081	0.088	0.026	0.47	0.032	0.43	0.013	0.21	0.00028	0.081	0.57	8.8e-05	3.3e-07	0.0081	0.7	0.0029	0.013
yellow	0.14	-0.14	0.013	-0.78	0.035	0.8	0.14	0.94	-0.61	0.39	-0.31	-0.73	-0.66	-0.23	0.41	0.87	-0.47	0.43	0.046	0.91	3.2e-05	-0.059	-0.088	0.59	0.32	0.93	-0.18	0.71	0.76	0.81	0.17	0.76	0.72	0.72	0.97	0.013	0.93	0.0096	0.72	0.00016	0.081	0.3	0.42	0.026	0.053	0.55	0.27	0.0023	0.2
green	0.96	-0.96	-0.92	-0.63	-0.88	0.61	-0.85	0.59	0.42	-0.29	-0.69	0.3	0.43	0.73	0.28	-0.021	0.38	-0.26	-0.89	0.55	-0.92	-0.94	0.85	0.46	-0.66	0.21	-0.97	-0.073	-0.16	0.4	0.97	-0.3	4.1e-05	4.1e-05	0.00044	0.069	0.0017	0.081	0.0037	0.094	0.26	0.45	0.04	0.43	0.25	0.026	0.47	0.96	0.31
black	0.6	-0.53	-0.5	-0.53	-0.42	0.7	-0.37	0.58	0.21	-0.11	-0.3	0.078	0.11	0.6	0.53	0.35	0.5	0.27	-0.43	0.63	-0.51	-0.54	0.5	0.29	-0.31	0.49	-0.54	-0.029	0.069	0.2	0.54	-0.04	0.088	0.14	0.17	0.14	0.26	0.036	0.33	0.1	0.59	0.78	0.43	0.84	0.78	0.088	0.14	0.36	0.17
pink	0.032	0.038	0.1	-0.33	0.14	0.76	0.27	0.65	-0.27	0.23	0.088	-0.44	-0.44	0.035	0.26	0.76	-0.11	0.69	0.17	0.61	0.1	0.039	-0.17	0.23	0.22	0.7	0.0031	0.22	0.64	0.27	0.0036	0.5	0.93	0.92	0.8	0.39	0.72	0.017	0.48	0.058	0.48	0.55	0.82	0.24	0.24	0.93	0.5	0.017	0.78
greenyellow	-0.59	0.63	0.54	0.47	0.52	-0.36	0.54	-0.39	-0.17	-0.013	0.44	-0.26	-0.29	-0.39	-0.017	0.00058	0.07	0.29	0.59	-0.32	0.54	0.53	-0.5	-0.25	0.31	-0.05	0.64	-0.081	-0.039	-0.18	-0.6	0.14	0.094	0.069	0.13	0.2	0.15	0.34	0.13	0.3	0.66	0.97	0.24	0.5	0.45	0.3	0.97	1	0.86
purple	-0.63	0.64	0.59	0.47	0.64	-0.071	0.65	-0.31	-0.14	0.11	0.51	-0.16	-0.26	-0.29	-0.3	0.19	-0.18	0.55	0.63	-0.34	0.59	0.6	-0.63	-0.42	0.37	-0.11	0.64	-0.22	0.33	-0.51	-0.63	0.18	0.069	0.063	0.094	0.2	0.063	0.86	0.058	0.42	0.72	0.78	0.16	0.68	0.5	0.45	0.43	0.62	0.64
red	-0.99	0.99	0.97	0.52	0.93	-0.5	0.92	-0.45	-0.55	0.36	0.66	-0.46	-0.58	-0.82	-0.23	0.18	-0.48	0.35	0.95	-0.41	0.97	0.98	-0.91	-0.34	0.76	-0.05	0.99	0.21	0.31	-0.24	-1	0.46	3.3e-07	3.3e-07	1.5e-05	0.15	0.00028	0.17	0.00044	0.22	0.12	0.34	0.053	0.21	0.1	0.0068	0.55	0.64	0.19
magenta	0.14	-0.043	-0.15	0.18	-0.15	-0.048	-0.13	-0.2	0.52	-0.34	0.26	0.49	0.38	0.45	-0.053	-0.092	0.69	0.056	-0.1	-0.17	-0.15	-0.13	0.23	0.098	-0.095	-0.18	-0.028	-0.34	-0.28	-0.3	0.033	-0.39	0.72	0.91	0.7	0.64	0.7	0.9	0.74	0.61	0.15	0.37	0.5	0.18	0.31	0.22	0.89	0.81	0.04
brown	0.71	-0.69	-0.81	0.16	-0.78	-0.13	-0.83	-0.32	0.94	-0.64	-0.29	0.92	0.96	0.89	-0.087	-0.74	0.84	-0.52	-0.8	-0.32	-0.8	-0.77	0.81	-0.14	-0.87	-0.61	-0.67	-0.75	-0.81	-0.43	0.69	-0.95	0.032	0.04	0.0081	0.68	0.013	0.74	0.0056	0.4	0.00016	0.063	0.45	0.00044	4.1e-05	0.0013	0.82	0.023	0.0046
turquoise	-0.17	0.19	0.019	0.79	0.009	-0.75	-0.08	-0.93	0.61	-0.42	0.35	0.71	0.63	0.25	-0.37	-0.8	0.52	-0.32	0.0041	-0.89	0.032	0.087	0.05	-0.6	-0.31	-0.88	0.22	-0.75	-0.73	-0.85	-0.2	-0.74	0.66	0.62	0.96	0.011	0.98	0.02	0.84	0.00028	0.081	0.26	0.36	0.032	0.069	0.52	0.33	0.0096	0.15
grey	-0.0081	0.012	0.038	-0.23	0.076	-0.21	-0.024	-0.093	-0.28	0.064	-0.17	-0.017	-0.084	0.096	0.79	-0.0086	0.16	-0.14	-0.017	0.17	0.042	0.042	0.06	-0.43	-0.18	0.21	0.0043	-0.065	-0.32	-0.24	-0.057	0.0079	0.98	0.98	0.92	0.55	0.85	0.59	0.95	0.81	0.47	0.87	0.66	0.97	0.83	0.81	0.011	0.98	0.68
[truncated: 15 more columns]
