# Supplementary material for: Integrated Omics Analysis Revealed the Differential Metabolism of Pigments in Three Varieties of Gastrodia elata Bl
Source: Int J Mol Sci. 2025 Dec 9;26(24):11839. doi: 10.3390/ijms262411839 (PMC12733335; doi:10.3390/ijms262411839)
Supplement: Supplementary file 1 [file ijms-26-11839-s001.zip › Table S8 The differential MYB transcription factors in G. elata varieties.xlsx]

## Sheet: TF-DEG
Table S8. The differential MYB transcription factors in G. elata varieties.
ID	LM-F1_fpkm	LM-F2_fpkm	LM-F3_fpkm	HM-F1_fpkm	HM-F2_fpkm	HM-F3_fpkm	WM-F1_fpkm	WM-F2_fpkm	WM-F3_fpkm	LM-S1_fpkm	LM-S2_fpkm	LM-S3_fpkm	HM-S1_fpkm	HM-S2_fpkm	HM-S3_fpkm	WM-S1_fpkm	WM-S2_fpkm	WM-S3_fpkm	HM-F_vs_LM-F.log2FoldChange	HM-F_vs_LM-F.pvalue	HM-F_vs_LM-F.padj	HM-F_vs_LM-F.regulated	LM-F_vs_HM-F.log2FoldChange	LM-F_vs_HM-F.pvalue	LM-F_vs_HM-F.padj	LM-F_vs_HM-F.regulated	WM-F_vs_LM-F.log2FoldChange	WM-F_vs_LM-F.pvalue	WM-F_vs_LM-F.padj	WM-F_vs_LM-F.regulated	LM-F_vs_WM-F.log2FoldChange	LM-F_vs_WM-F.pvalue	LM-F_vs_WM-F.padj	LM-F_vs_WM-F.regulated	HM-F_vs_WM-F.log2FoldChange	HM-F_vs_WM-F.pvalue	HM-F_vs_WM-F.padj	HM-F_vs_WM-F.regulated	WM-F_vs_HM-F.log2FoldChange	WM-F_vs_HM-F.pvalue	WM-F_vs_HM-F.padj	WM-F_vs_HM-F.regulated	HM-S_vs_LM-S.log2FoldChange	HM-S_vs_LM-S.pvalue	HM-S_vs_LM-S.padj	HM-S_vs_LM-S.regulated	LM-S_vs_HM-S.log2FoldChange	LM-S_vs_HM-S.pvalue	LM-S_vs_HM-S.padj
GelC01G00292	11.3592	11.6822	12.1305	11.4854	12.1888	11.5135	14.2604	15.9428	14.2939	0.2357	0.0484	0.0914	0.8496	0.3626	0.6976	0.0975	0	0.0472	-0.015084	0.885204	0.944455	false	0.015084	0.885204	0.944455	false	0.332215	0.00123242	0.00504722	false	-0.332215	0.00123242	0.00504722	false	-0.342386	0.000519384	0.00183324	false	0.342386	0.000519384	0.00183324	false	NA	NA	NA	NA	NA	NA	NA
GelC01G00771	49.1886	57.1938	52.7253	82.6705	80.2327	80.4378	116.86	111.854	115.794	8.0098	6.3121	8.5266	16.5862	18.3282	19.6986	30.5652	29.5558	26.2982	0.598604	2.47858e-25	1.42109e-23	false	-0.598604	2.47858e-25	1.42109e-23	false	1.11015	8.82444e-86	5.80756e-84	up	-1.11015	8.82445e-86	5.80757e-84	down	-0.506626	5.12685e-30	1.12472e-28	false	0.506626	5.12684e-30	1.12472e-28	false	1.20664	3.27268e-18	5.0996e-17	up	-1.20664	3.27268e-18	5.0996e-17
GelC01G01253	3.2177	2.584	3.1658	3.8161	3.3103	3.0295	2.1421	2.677	2.1209	55.6699	54.0477	56.8733	46.757	48.088	47.3349	36.6582	38.7877	37.0337	0.161197	0.371707	0.587892	false	-0.161197	0.371707	0.587892	false	-0.379717	0.0595074	0.137257	false	0.379717	0.0595074	0.137257	false	0.54623	0.00405604	0.0115665	false	-0.54623	0.00405604	0.0115665	false	-0.276829	1.18847e-07	7.98782e-07	false	0.276829	1.18847e-07	7.98782e-07
GelC01G01603	1.8546	2.3457	1.8617	2.3255	2.4486	2.3363	1.6138	1.7398	1.6688	2.613	2.6263	2.8086	2.1974	2.3326	2.4803	2.1799	2.2192	2.1969	0.215934	0.0792532	0.209	false	-0.215934	0.0792532	0.209	false	-0.276517	0.042827	0.105776	false	0.276517	0.042827	0.105776	false	0.49748	3.35274e-05	0.000148911	false	-0.49748	3.35274e-05	0.000148911	false	-0.248139	0.0462093	0.0998053	false	0.248139	0.0462093	0.0998053
GelC02G00047	66.7394	73.6041	79.262	88.9998	84.8082	84.0748	70.2223	73.1908	78.1455	67.2491	73.3012	67.7107	97.913	98.6348	99.2391	65.8217	67.6834	63.0586	0.216323	0.000469936	0.00320786	false	-0.216323	0.000469936	0.00320786	false	0.00710117	0.916974	0.952492	false	-0.00710117	0.916974	0.952492	false	0.214202	0.000109751	0.000441126	false	-0.214202	0.000109751	0.000441126	false	0.458534	1.22642e-15	1.60185e-14	false	-0.458534	1.22642e-15	1.60185e-14
GelC02G00306	0.7341	0.5405	0.8903	0.7724	0.7401	0.704	0.6623	0.7932	0.66	0.677	0.7359	0.463	0.831	0.7465	0.6678	1.2354	0.8596	0.9363	0.015646	0.954834	0.97959	false	-0.015646	0.954834	0.97959	false	-0.0438425	0.878785	0.930395	false	0.0438425	0.878785	0.930395	false	0.0645174	0.808287	0.872359	false	-0.0645174	0.808287	0.872359	false	0.214834	0.508551	0.640123	false	-0.214834	0.508551	0.640123
GelC02G00469	3.8109	3.8522	3.56	5.155	4.3386	5.5847	3.473	3.2589	3.1215	0.8081	0.5531	0.4785	0.3407	0.6905	0.31	0.6035	0.3084	0.4941	0.417357	0.0147819	0.0585185	false	-0.417357	0.0147819	0.0585185	false	-0.191604	0.306514	0.471711	false	0.191604	0.306514	0.471711	false	0.613773	0.000462473	0.00164614	false	-0.613773	0.000462473	0.00164614	false	NA	NA	NA	NA	NA	NA	NA
GelC02G00594	0.2531	0.2327	0.1743	0.3894	0.3658	0.2513	0.4568	0.4182	0.4058	7.7056	7.1227	8.5823	9.1013	9.1389	10.5724	7.7852	7.503	7.5025	NA	NA	NA	NA	NA	NA	NA	NA	NA	NA	NA	NA	NA	NA	NA	NA	NA	NA	NA	NA	NA	NA	NA	NA	0.249612	0.0315413	0.072215	false	-0.249612	0.0315413	0.072215
GelC02G01032	0	0.0344	0	0.0305	0.1298	0.1287	0.0304	0	0.0635	1.0611	0.8069	1.0282	1.2302	0.8689	0.9305	0.7722	0.7712	0.865	NA	NA	NA	NA	NA	NA	NA	NA	NA	NA	NA	NA	NA	NA	NA	NA	NA	NA	NA	NA	NA	NA	NA	NA	0.0164558	0.96495	0.976797	false	-0.0164558	0.96495	0.976797
GelC03G00005	39.0251	39.2229	37.5533	35.1665	35.8418	37.1722	50.6539	51.3919	53.1412	3.9305	3.2345	3.7784	2.4855	2.6389	3.262	8.3226	8.5092	8.4265	-0.111271	0.0333162	0.110753	false	0.111271	0.0333162	0.110753	false	0.417654	5.88976e-17	9.42299e-16	false	-0.417654	5.88976e-17	9.42299e-16	false	-0.523911	2.87203e-26	5.59695e-25	false	0.523911	2.87203e-26	5.59695e-25	false	-0.434296	0.0226051	0.0547002	false	0.434296	0.0226051	0.0547002
GelC03G01069	0.0701	0.1789	0.2414	0.2854	0.3714	0.0803	0.253	0.2171	0.1983	58.737	61.3919	60.7966	47.1843	45.2665	44.436	37.9571	44.0377	37.6635	NA	NA	NA	NA	NA	NA	NA	NA	NA	NA	NA	NA	NA	NA	NA	NA	NA	NA	NA	NA	NA	NA	NA	NA	-0.450126	2.93566e-16	4.00264e-15	false	0.450126	2.93566e-16	4.00264e-15
GelC03G01075	0.0237	0.0242	0.0233	0.1717	0.1143	0.1993	0	0.0245	0.0224	0.0277	0.0284	0	0.5773	0.1064	0.2456	0	0	0	NA	NA	NA	NA	NA	NA	NA	NA	NA	NA	NA	NA	NA	NA	NA	NA	NA	NA	NA	NA	NA	NA	NA	NA	NA	NA	NA	NA	NA	NA	NA
GelC03G01146	0.0528	0.0808	0.2337	0.0239	0.1017	0.0604	0.0714	0.0545	0.2737	0.4616	0.0948	0.328	0.2627	0.2958	0.3339	0.8592	0.6945	1.3239	NA	NA	NA	NA	NA	NA	NA	NA	NA	NA	NA	NA	NA	NA	NA	NA	NA	NA	NA	NA	NA	NA	NA	NA	NA	NA	NA	NA	NA	NA	NA
GelC03G01300	0.0395	0	0.0973	0.0358	0	0.0302	0.0357	0	0.0186	5.6963	5.3271	5.9666	5.25	5.476	4.7322	5.2467	5.5215	6.0682	NA	NA	NA	NA	NA	NA	NA	NA	NA	NA	NA	NA	NA	NA	NA	NA	NA	NA	NA	NA	NA	NA	NA	NA	-0.184106	0.141929	0.24711	false	0.184106	0.141929	0.24711
GelC03G01306	0.0514	0.2884	0.2526	0.5344	0.5442	0.5098	0.417	0.3446	0.3874	3.2044	3.2282	2.8438	2.4713	3.282	2.2158	2.0439	1.9394	2.4569	NA	NA	NA	NA	NA	NA	NA	NA	NA	NA	NA	NA	NA	NA	NA	NA	NA	NA	NA	NA	NA	NA	NA	NA	-0.264965	0.191187	0.312485	false	0.264965	0.191187	0.312485
GelC03G01553	0.9722	1.3237	0.5921	1.8851	1.2488	1.5908	1.3784	1.3861	1.0477	0.378	0.3326	0.3139	0.2561	0.9862	0.4794	0.67	1.2185	0.7563	0.702411	0.0518413	0.15382	false	-0.702411	0.0518413	0.15382	false	0.398325	0.299557	0.463705	false	-0.398325	0.299557	0.463705	false	0.309689	0.334624	0.461907	false	-0.309689	0.334624	0.461907	false	NA	NA	NA	NA	NA	NA	NA
GelC03G01603	3.0676	3.5932	2.7814	4.3268	3.9401	4.6617	15.439	16.2699	15.5968	0.1754	0.216	0.2719	1.9961	2.7648	3.5293	1.9586	1.7552	2.2458	0.443967	0.00723645	0.0326506	false	-0.443967	0.00723645	0.0326506	false	2.32092	4.25111e-81	2.57303e-79	up	-2.32092	4.25111e-81	2.57303e-79	down	-1.86919	1.72038e-68	7.98686e-67	down	1.86919	1.72038e-68	7.98686e-67	up	3.59073	5.31866e-17	7.6534e-16	up	-3.59073	5.31866e-17	7.6534e-16
GelC04G00927	3.8381	3.493	3.2864	3.4875	3.914	3.5807	3.8106	2.9512	3.5585	1.8729	2.0766	2.087	2.6115	2.3226	2.2356	2.0142	2.2604	2.6982	0.0332922	0.782457	0.886717	false	-0.0332922	0.782457	0.886717	false	-0.0417429	0.752139	0.850949	false	0.0417429	0.752139	0.850949	false	0.0799644	0.525562	0.645561	false	-0.0799644	0.525562	0.645561	false	0.200737	0.248131	0.379686	false	-0.200737	0.248131	0.379686
GelC04G00990	38.2632	33.8048	39.9194	42.0136	43.7454	43.5797	38.1582	40.7246	43.123	170.036	165.427	169.317	187.502	175.57	185.672	155.742	150.239	152.246	0.192914	0.00825345	0.0362887	false	-0.192914	0.00825345	0.0362887	false	0.117643	0.137372	0.262699	false	-0.117643	0.137372	0.262699	false	0.0803292	0.239543	0.358878	false	-0.0803292	0.239543	0.358878	false	0.072202	0.0682405	0.136912	false	-0.072202	0.0682405	0.136912
GelC04G01053	4.1388	3.8693	3.9287	3.8769	3.608	3.6611	4.3653	4.5589	4.8508	4.0621	4.4494	3.2114	3.853	4.3461	4.6444	14.6932	14.1254	15.7799	-0.113259	0.299507	0.515695	false	0.113259	0.299507	0.515695	false	0.201543	0.0611959	0.14021	false	-0.201543	0.0611959	0.14021	false	-0.309834	0.00338971	0.00986565	false	0.309834	0.00338971	0.00986565	false	0.0844265	0.534815	0.664288	false	-0.0844265	0.534815	0.664288
GelC04G01487	2.3085	2.0564	1.8364	4.0444	4.7316	5.4758	2.4816	2.6876	3.0104	0.2864	0.1176	0.1665	0.2173	0.2753	0.226	0.1185	0	0.0573	1.19142	1.73625e-07	2.36289e-06	up	-1.19142	1.73625e-07	2.36289e-06	down	0.395119	0.127625	0.24915	false	-0.395119	0.127625	0.24915	false	0.801562	0.000147376	0.000579617	false	-0.801562	0.000147376	0.000579617	false	NA	NA	NA	NA	NA	NA	NA
GelC05G01300	2.2328	3.2631	2.62	2.4837	2.2101	2.7059	2.1623	3.2568	2.4916	228.311	223.206	226.669	206.681	213.073	212.928	137.083	130.542	138.314	-0.142691	0.405708	0.61845	false	0.142691	0.405708	0.61845	false	-0.0468334	0.797888	0.881273	false	0.0468334	0.797888	0.881273	false	-0.0907216	0.599533	0.70851	false	0.0907216	0.599533	0.70851	false	-0.14832	8.7652e-09	6.712e-08	false	0.14832	8.7652e-09	6.712e-08
GelC07G00110	0.3196	0.0408	0.1965	0.47	0.3849	0.4576	1.0814	1.1962	1.0172	0	0.0478	0	0.442	0.224	0.1379	0.0482	0.3658	0.2331	NA	NA	NA	NA	NA	NA	NA	NA	2.55258	3.75307e-06	2.45604e-05	up	-2.55258	3.75307e-06	2.45604e-05	down	-1.32584	0.00121251	0.00393062	down	1.32584	0.00121251	0.00393062	up	NA	NA	NA	NA	NA	NA	NA
GelC08G00216	1.0151	1.5244	1.2043	1.5939	1.3518	1.4818	0.6734	0.524	0.563	0	0.143	0.1012	0.1982	0.1339	0.2748	0.2881	0.0342	0.0697	0.229736	0.387826	0.602162	false	-0.229736	0.387826	0.602162	false	-1.08855	0.00134028	0.00543871	down	1.08855	0.00134028	0.00543871	up	1.32255	2.12992e-05	9.75394e-05	up	-1.32255	2.12992e-05	9.75394e-05	down	NA	NA	NA	NA	NA	NA	NA
GelC08G00731	5.8923	6.1543	5.6209	6.9736	7.5107	6.7403	6.2459	6.5922	4.88	11.4705	13.5195	12.3806	11.7723	12.3832	12.424	10.6727	10.4859	9.5415	0.24845	0.0188212	0.0707566	false	-0.24845	0.0188212	0.0707566	false	-0.00241956	0.984283	0.990651	false	0.00241956	0.984283	0.990651	false	0.256065	0.0254398	0.0573766	false	-0.256065	0.0254398	0.0573766	false	-0.0786125	0.386897	0.529132	false	0.0786125	0.386897	0.529132
GelC08G01061	48.3453	48.818	50.748	75.1309	72.9749	73.2827	68.8321	71.6687	74.6916	36.3133	34.9131	31.785	75.5985	75.5097	78.1596	114.984	115.172	118.271	0.567144	4.83053e-27	3.04768e-25	false	-0.567144	4.83053e-27	3.04768e-25	false	0.535499	5.40848e-21	1.03968e-19	false	-0.535499	5.40848e-21	1.03968e-19	false	0.0366333	0.459702	0.585907	false	-0.0366333	0.459702	0.585907	false	1.10662	3.52251e-67	2.49174e-65	up	-1.10662	3.52251e-67	2.49174e-65
GelC09G00441	5.5166	5.7674	4.523	5.1897	4.2598	5.5162	5.3326	4.3394	4.7889	21.2924	21.8068	21.3741	11.6239	13.4986	11.8877	20.5399	18.688	17.4711	-0.08651	0.614492	0.783539	false	0.08651	0.614492	0.783539	false	-0.129025	0.458952	0.62097	false	0.129025	0.458952	0.62097	false	0.0476012	0.783001	0.853258	false	-0.0476012	0.783001	0.853258	false	-0.84837	2.04576e-15	2.64541e-14	false	0.84837	2.04576e-15	2.64541e-14
GelC09G00898	0.3788	0.4778	0.4165	0.4637	0.4722	0.2552	0.3016	0.2991	0.5253	81.3655	84.6789	81.7375	67.3425	73.7466	67.1158	41.4921	42.1754	44.8489	NA	NA	NA	NA	NA	NA	NA	NA	NA	NA	NA	NA	NA	NA	NA	NA	NA	NA	NA	NA	NA	NA	NA	NA	-0.298623	1.39086e-11	1.36404e-10	false	0.298623	1.39086e-11	1.36404e-10
GelC10G00057	0.1742	0.0593	0.457	0.2627	0.5034	0.6207	0.1048	0.5395	0.6023	1.219	1.3209	0.7874	0.7708	0.9765	0.6013	1.1205	0.9303	0.8808	NA	NA	NA	NA	NA	NA	NA	NA	NA	NA	NA	NA	NA	NA	NA	NA	NA	NA	NA	NA	NA	NA	NA	NA	NA	NA	NA	NA	NA	NA	NA
GelC10G00096	0.6108	0.5847	1.0516	3.1086	3.9714	2.7107	0.5855	0.3153	0.4319	245.34	252.649	251.275	213.161	217.876	205.665	137.28	140.744	133.885	2.09852	9.02879e-13	2.27287e-11	up	-2.09852	9.02879e-13	2.27287e-11	down	NA	NA	NA	NA	NA	NA	NA	NA	2.852	3.41317e-18	4.65547e-17	up	-2.852	3.41317e-18	4.65547e-17	down	-0.282571	1.93752e-17	2.863e-16	false	0.282571	1.93752e-17	2.863e-16
GelC10G01069	0.5442	0.8588	0.4381	1.5668	1.811	0.9444	1.1159	1.7877	1.1662	1.0962	1.8362	1.1741	1.5324	1.7194	1.5937	1.1336	1.1323	0.9813	1.20823	0.00461312	0.0225482	up	-1.20823	0.00461312	0.0225482	down	NA	NA	NA	NA	NA	NA	NA	NA	0.07602	0.828516	0.88788	false	-0.07602	0.828516	0.88788	false	0.193528	0.604872	0.7216	false	-0.193528	0.604872	0.7216
GelC11G01002	11.4233	12.7399	9.5942	13.3896	14.5532	13.5686	10.7253	11.2823	10.3335	0.3249	0.1112	0.2449	0.1712	0.2777	0.463	0.112	0.1771	0.0722	0.284208	0.00438154	0.0215701	false	-0.284208	0.00438154	0.0215701	false	-0.0663659	0.536386	0.687813	false	0.0663659	0.536386	0.687813	false	0.355535	7.74878e-05	0.000321933	false	-0.355535	7.74878e-05	0.000321933	false	NA	NA	NA	NA	NA	NA	NA
GelC11G01050	20.7073	22.3124	19.1343	21.8597	21.0037	22.0796	23.837	22.414	24.2749	1.115	0.7259	0.7642	0.7481	0.732	1.1805	0.8156	0.934	1.1972	0.0505687	0.447647	0.656111	false	-0.0505687	0.447647	0.656111	false	0.178988	0.00908586	0.0289928	false	-0.178988	0.00908586	0.0289928	false	-0.123407	0.0456576	0.09378	false	0.123407	0.0456576	0.09378	false	-0.0209086	0.951849	0.969157	false	0.0209086	0.951849	0.969157
GelC13G00776	1.5493	1.1038	1.3471	0.8477	1.4231	1.4032	0.4551	0.7068	0.5436	0.042	0.2157	0.285	0.3986	0.1212	0.0829	0.2173	0.1237	0.1682	-0.134485	0.663301	0.818081	false	0.134485	0.663301	0.818081	false	-1.24379	0.000726943	0.00314549	down	1.24379	0.000726943	0.00314549	up	1.11312	0.00307896	0.00904796	up	-1.11312	0.00307896	0.00904796	down	NA	NA	NA	NA	NA	NA	NA
GelC13G00848	7.4748	7.98	6.5185	6.1487	3.764	5.5347	5.6199	5.671	6.0337	11.6893	9.2208	13.0546	15.4727	14.7925	10.7498	10.3806	13.0899	10.7038	-0.515837	0.00584018	0.0274599	false	0.515837	0.00584018	0.0274599	false	-0.346544	0.0411634	0.102254	false	0.346544	0.0411634	0.102254	false	-0.164246	0.39721	0.525265	false	0.164246	0.39721	0.525265	false	0.224495	0.171229	0.287575	false	-0.224495	0.171229	0.287575
GelC14G00055	22.5762	20.946	22.7305	20.3485	20.1827	19.553	20.5271	20.5874	18.8856	28.8906	27.0304	29.7317	39.3563	40.1332	33.3518	39.6753	40.9639	36.8478	-0.156552	0.0587002	0.168566	false	0.156552	0.0587002	0.168566	false	-0.148769	0.0846976	0.181318	false	0.148769	0.0846976	0.181318	false	-0.00283815	0.972935	0.984007	false	0.00283815	0.972935	0.984007	false	0.350272	4.38253e-05	0.000202071	false	-0.350272	4.38253e-05	0.000202071
GelC14G00147	5.6913	6.8225	6.5733	8.7961	9.1262	9.0964	23.6646	23.6492	22.4991	3.1744	3.2166	2.4767	7.7036	7.966	8.134	6.7358	8.2927	7.053	0.487163	8.206e-05	0.000688199	false	-0.487163	8.206e-05	0.000688199	false	1.86577	4.94351e-76	2.81146e-74	up	-1.86577	4.94351e-76	2.81146e-74	down	-1.37328	2.14126e-56	8.27135e-55	down	1.37328	2.14126e-56	8.27135e-55	up	1.37821	2.43724e-15	3.12059e-14	up	-1.37821	2.43724e-15	3.12059e-14
GelC14G00232	0.0654	0.0858	0.0368	0.4817	0.5218	0.435	0.1517	0.2411	0.2113	26.2821	24.9468	25.5302	20.4663	22.0406	21.8766	15.6109	16.8646	16.3238	2.92415	6.10351e-12	1.40297e-10	up	-2.92415	6.10351e-12	1.40297e-10	down	NA	NA	NA	NA	NA	NA	NA	NA	1.25148	4.13491e-05	0.000180045	up	-1.25148	4.13491e-05	0.000180045	down	-0.301899	4.47012e-11	4.22165e-10	false	0.301899	4.47012e-11	4.22165e-10
GelC14G00477	9.6206	8.3963	8.1997	11.6407	10.7227	12.7277	8.1753	11.2608	9.8099	682.074	708.136	693.66	598.335	620.074	606.006	521.578	540.354	547.889	0.410446	0.00266378	0.0142487	false	-0.410446	0.00266378	0.0142487	false	0.149073	0.323871	0.48982	false	-0.149073	0.323871	0.48982	false	0.266302	0.0552047	0.109594	false	-0.266302	0.0552047	0.109594	false	-0.23973	1.99821e-19	3.30468e-18	false	0.23973	1.99821e-19	3.30468e-18
GelC14G00673	0.0915	0.3737	0.3001	0.5519	0.2644	0.3726	0.3302	0.1889	0.1438	160.306	158.549	161.503	117.846	114.75	109.686	91.6217	92.6256	91.5962	NA	NA	NA	NA	NA	NA	NA	NA	NA	NA	NA	NA	NA	NA	NA	NA	NA	NA	NA	NA	NA	NA	NA	NA	-0.536665	1.39235e-48	6.67627e-47	false	0.536665	1.39235e-48	6.67627e-47
GelC14G00706	21.7011	22.1426	21.5574	21.2343	21.7813	20.3495	18.5694	18.9204	19.77	18.742	17.7754	18.7733	22.1298	20.9971	22.9353	21.8274	21.3917	22.0563	-0.0614053	0.255142	0.465604	false	0.0614053	0.255142	0.465604	false	-0.196608	0.000648209	0.00284152	false	0.196608	0.000648209	0.00284152	false	0.140216	0.0124769	0.0311073	false	-0.140216	0.0124769	0.0311073	false	0.208099	0.000864817	0.00311504	false	-0.208099	0.000864817	0.00311504
GelC14G00777	0.2346	0.1797	0.1154	0.4776	0.226	0.1343	0.5291	0.3633	0.4977	0	0	0	0	0	0	0	0.0671	0	NA	NA	NA	NA	NA	NA	NA	NA	NA	NA	NA	NA	NA	NA	NA	NA	NA	NA	NA	NA	NA	NA	NA	NA	NA	NA	NA	NA	NA	NA	NA
GelC15G00685	3.8594	4.3524	3.434	3.7048	4.2675	3.5364	3.2096	3.6728	2.9746	0.2348	0.2411	0.0759	0.1856	0.0753	0.1931	0.2024	0.0384	0.1175	-0.0343971	0.838634	0.918553	false	0.0343971	0.838634	0.918553	false	-0.247201	0.167869	0.305576	false	0.247201	0.167869	0.305576	false	0.217861	0.207956	0.321812	false	-0.217861	0.207956	0.321812	false	NA	NA	NA	NA	NA	NA	NA
GelC15G00697	21.5886	23.234	23.0151	26.5899	23.9921	24.6827	18.1126	18.1734	19.6157	12.9281	13.8994	11.475	9.527	10.4709	9.1384	8.1407	8.5235	8.8265	0.135449	0.046549	0.142203	false	-0.135449	0.046549	0.142203	false	-0.283885	0.000119457	0.00061236	false	0.283885	0.000119457	0.00061236	false	0.424307	1.79021e-09	1.34208e-08	false	-0.424307	1.79021e-09	1.34208e-08	false	-0.441216	6.9737e-05	0.000311885	false	0.441216	6.9737e-05	0.000311885
GelC16G00213	7.6428	8.6187	7.9212	6.8803	7.3625	7.2318	9.0887	9.7578	9.4437	0.2041	0.1164	0.1538	0.1506	0.2398	0.4251	0.0938	0.0223	0.0681	-0.185366	0.0454839	0.13977	false	0.185366	0.0454839	0.13977	false	0.220732	0.0132959	0.0402618	false	-0.220732	0.0132959	0.0402618	false	-0.401073	3.60719e-06	1.85128e-05	false	0.401073	3.60719e-06	1.85128e-05	false	NA	NA	NA	NA	NA	NA	NA
GelC16G00433	0.4056	0.5062	0.399	0.8427	1.0129	0.8143	0.515	0.3567	0.4391	0.1051	0.0719	0.0849	0.3988	0.1179	0.2074	0.163	0.1719	0.2278	1.0091	0.000245267	0.00182007	up	-1.0091	0.000245267	0.00182007	down	0.00162833	0.996134	0.997723	false	-0.00162833	0.996134	0.997723	false	1.01113	0.000224499	0.000853739	up	-1.01113	0.000224499	0.000853739	down	NA	NA	NA	NA	NA	NA	NA
GelC16G00535	52.9365	56.3141	60.8353	57.6993	52.6454	54.7253	38.637	37.5383	36.3683	2.1266	2.911	3.1847	4.7679	4.0268	5.5309	1.2662	1.4544	1.4184	-0.0578506	0.382153	0.597841	false	0.0578506	0.382153	0.597841	false	-0.601154	4.92022e-17	7.89698e-16	false	0.601154	4.92022e-17	7.89698e-16	false	0.548261	8.01395e-17	1.0258e-15	false	-0.548261	8.01395e-17	1.0258e-15	false	0.750777	0.00373208	0.0115228	false	-0.750777	0.00373208	0.0115228
GelC17G00097	3.9688	4.1558	4.9195	4.6867	5.4108	4.7769	4.4607	4.6993	4.4505	3.2426	3.5571	3.3447	2.3812	2.5893	2.2185	3.2991	2.8225	2.7209	0.17199	0.0839449	0.217194	false	-0.17199	0.0839449	0.217194	false	0.0544178	0.588728	0.730322	false	-0.0544178	0.588728	0.730322	false	0.122218	0.17017	0.275117	false	-0.122218	0.17017	0.275117	false	-0.54381	2.45575e-05	0.00011803	false	0.54381	2.45575e-05	0.00011803
GelC17G00416	1.1181	1.2296	1.4385	2.4125	1.4914	1.7732	1.9787	1.2875	1.3787	0.0502	0.103	0	0	0.0482	0.099	0.0519	0.0984	0	0.569382	0.0614377	0.174566	false	-0.569382	0.0614377	0.174566	false	0.294137	0.363642	0.531927	false	-0.294137	0.363642	0.531927	false	0.280068	0.34153	0.468912	false	-0.280068	0.34153	0.468912	false	NA	NA	NA	NA	NA	NA	NA
GelC18G00058	0.6554	0.3042	0.2931	2.1565	2.755	2.7298	0.1613	0.2461	0.2247	0.139	0.3567	0.404	0.1318	0.4676	0.2742	0.3593	0	0.0695	2.59607	3.3508e-09	5.77448e-08	up	-2.59607	3.3508e-09	5.77448e-08	down	NA	NA	NA	NA	NA	NA	NA	NA	3.60228	1.27669e-11	1.1516e-10	up	-3.60228	1.27669e-11	1.1516e-10	down	NA	NA	NA	NA	NA	NA	NA
GelC01G00444	26.1276	28.3466	26.1752	25.8671	26.5234	27.0034	25.3617	28.5037	28.1863	52.3953	54.5716	55.5068	49.06	48.6523	48.2807	47.4318	47.1606	46.4167	-0.0360731	0.545103	0.734214	false	0.0360731	0.545103	0.734214	false	0.0190347	0.766665	0.861155	false	-0.0190347	0.766665	0.861155	false	-0.0501652	0.407453	0.53499	false	0.0501652	0.407453	0.53499	false	-0.20233	2.154e-05	0.000104369	false	0.20233	2.154e-05	0.000104369
GelC03G00878	14.4008	13.1459	11.986	14.6264	16.0272	15.9668	12.763	13.7227	12.6702	17.1978	17.2638	16.8904	22.7895	22.1183	19.6852	18.5517	17.936	16.5695	0.224659	0.00216774	0.0119253	false	-0.224659	0.00216774	0.0119253	false	-0.0191949	0.800794	0.882865	false	0.0191949	0.800794	0.882865	false	0.248977	0.000242931	0.000917395	false	-0.248977	0.000242931	0.000917395	false	0.283788	4.95282e-05	0.000226612	false	-0.283788	4.95282e-05	0.000226612
GelC03G00905	5.864	6.3624	6.2419	6.118	6.2455	6.6876	7.0808	6.9806	7.2334	4.348	3.6769	3.7847	5.0749	4.9591	4.9	13.5803	12.7991	13.6401	0.0324105	0.699385	0.841094	false	-0.0324105	0.699385	0.841094	false	0.200806	0.0145409	0.0433867	false	-0.200806	0.0145409	0.0433867	false	-0.163298	0.0393754	0.0829569	false	0.163298	0.0393754	0.0829569	false	0.290654	0.0089385	0.024614	false	-0.290654	0.0089385	0.024614
GelC04G00283	1.6511	2.0232	1.462	1.494	1.4911	1.7965	5.9399	6.2005	5.877	0.4092	0.173	0.3732	0.6849	1.2032	1.116	1.4685	1.8185	1.1077	-0.110743	0.588352	0.766062	false	0.110743	0.588352	0.766062	false	1.80703	5.26171e-34	1.51334e-32	up	-1.80703	5.26171e-34	1.51334e-32	down	-1.90949	9.65262e-41	2.77006e-39	down	1.90949	9.65262e-41	2.77006e-39	up	1.59992	9.49195e-05	0.000415917	up	-1.59992	9.49195e-05	0.000415917
GelC04G01258	1.5031	1.0578	0.9193	1.0109	1.0175	0.9926	0.6048	0.734	0.6129	0.0711	0.1946	0.0918	0.0674	0.0455	0.0234	0	0.0232	0.0474	-0.21761	0.385895	0.600583	false	0.21761	0.385895	0.600583	false	-0.841638	0.00326793	0.0118906	false	0.841638	0.00326793	0.0118906	false	0.62922	0.0214517	0.0494921	false	-0.62922	0.0214517	0.0494921	false	NA	NA	NA	NA	NA	NA	NA
GelC04G01300	0.2986	0.3727	0.0653	0.6905	0.1279	0.2787	0.0299	0.0343	1.2515	0	0.0795	0.0375	0.0367	0.3348	0.0382	0.04	0.8733	0	NA	NA	NA	NA	NA	NA	NA	NA	NA	NA	NA	NA	NA	NA	NA	NA	NA	NA	NA	NA	NA	NA	NA	NA	NA	NA	NA	NA	NA	NA	NA
GelC10G01155	3.2392	3.8695	3.227	2.9679	3.297	3.9512	3.8599	5.0059	4.7832	2.0433	2.0245	2.6936	3.3805	3.2433	3.4689	4.8402	5.3154	5.3959	-0.0250322	0.866445	0.934157	false	0.0250322	0.866445	0.934157	false	0.394219	0.00510339	0.0175121	false	-0.394219	0.00510339	0.0175121	false	-0.414307	0.00362119	0.0104492	false	0.414307	0.00362119	0.0104492	false	0.527815	0.00319684	0.0100705	false	-0.527815	0.00319684	0.0100705
GelC11G00560	17.8709	19.096	19.3368	20.8227	18.0544	17.1762	16.4041	15.2612	14.7984	27.0316	27.1804	28.4189	34.5159	31.7737	32.4152	25.8531	26.0732	27.9153	-0.0228291	0.752156	0.870644	false	0.0228291	0.752156	0.870644	false	-0.28164	5.82952e-05	0.000316259	false	0.28164	5.82952e-05	0.000316259	false	0.26403	0.000403067	0.00145275	false	-0.26403	0.000403067	0.00145275	false	0.208301	0.000260561	0.00105115	false	-0.208301	0.000260561	0.00105115
GelC14G00287	8.3591	8.6183	7.7094	8.2922	8.5438	8.7394	6.537	7.8822	7.1483	3.4739	3.2612	3.2903	3.5771	3.2944	3.5659	3.382	4.161	3.7887	0.038087	0.610341	0.780938	false	-0.038087	0.610341	0.780938	false	-0.20178	0.0165847	0.0483459	false	0.20178	0.0165847	0.0483459	false	0.244764	0.00213265	0.00651554	false	-0.244764	0.00213265	0.00651554	false	0.0098294	0.938011	0.960599	false	-0.0098294	0.938011	0.960599
GelC14G00617	20.3365	22.6421	19.8735	22.6421	23.3663	21.242	19.8316	20.1187	22.6646	19.3063	21.2642	22.5171	18.1913	17.0232	17.8475	19.1052	20.5119	20.4027	0.0817172	0.242417	0.450006	false	-0.0817172	0.242417	0.450006	false	-0.00946024	0.90226	0.944934	false	0.00946024	0.90226	0.944934	false	0.096159	0.174505	0.280571	false	-0.096159	0.174505	0.280571	false	-0.298069	0.000255146	0.00103134	false	0.298069	0.000255146	0.00103134
GelC14G00670	0.1078	0.1101	0.0265	0.122	0	0.2059	0.0486	0.1113	0.0763	0.503	0.2905	0.3046	0.6561	0.4534	0.5273	1.1379	1.0489	1.0066	NA	NA	NA	NA	NA	NA	NA	NA	NA	NA	NA	NA	NA	NA	NA	NA	NA	NA	NA	NA	NA	NA	NA	NA	NA	NA	NA	NA	NA	NA	NA
GelC14G00774	8.9221	8.039	7.5159	4.8544	6.0108	6.6792	2.578	3.7327	3.2442	2.3803	2.7928	2.9655	1.2257	1.1768	1.6773	3.657	2.0019	2.6536	-0.48925	0.00398881	0.0199692	false	0.48925	0.00398881	0.0199692	false	-1.36797	3.97611e-12	4.68522e-11	down	1.36797	3.97611e-12	4.68522e-11	up	0.881675	4.24174e-05	0.000184128	false	-0.881675	4.24174e-05	0.000184128	false	-1.0471	0.00278773	0.00893135	down	1.0471	0.00278773	0.00893135
GelC16G00391	0.157	0.0916	0.0883	0.1421	0.1945	0.137	0.1619	0.1621	0.0634	45.2781	45.8391	44.3805	69.8675	67.8425	72.3806	44.6039	42.7082	41.0339	NA	NA	NA	NA	NA	NA	NA	NA	NA	NA	NA	NA	NA	NA	NA	NA	NA	NA	NA	NA	NA	NA	NA	NA	0.5846	4.08688e-41	1.53274e-39	false	-0.5846	4.08688e-41	1.53274e-39
GelC17G00023	0.0505	0.1032	0.0497	0.7316	0.5112	0.4438	0.4787	0.1565	0.6433	0.8251	0.6051	0.514	0.3075	0.34	0.2326	0.0305	0.0578	0.059	NA	NA	NA	NA	NA	NA	NA	NA	NA	NA	NA	NA	NA	NA	NA	NA	0.376324	0.398527	0.52664	false	-0.376324	0.398527	0.52664	false	NA	NA	NA	NA	NA	NA	NA
GelC18G00140	115.98	119.881	112.131	114.657	110.715	111.024	101.013	105.121	98.1618	21.2028	20.7282	19.8741	23.3961	23.1995	24.7006	22.4767	25.457	24.2509	-0.0631272	0.13094	0.297804	false	0.0631272	0.13094	0.297804	false	-0.198968	7.58104e-06	4.73493e-05	false	0.198968	7.58104e-06	4.73493e-05	false	0.140831	0.000776153	0.00263715	false	-0.140831	0.000776153	0.00263715	false	0.157958	0.0871452	0.166852	false	-0.157958	0.0871452	0.166852
GelC18G00562	0	0	0	0.0482	0	0	0	0	0	1.3681	1.1492	1.2052	0.7078	0.7174	0.6748	1.5434	1.7696	1.6176	NA	NA	NA	NA	NA	NA	NA	NA	NA	NA	NA	NA	NA	NA	NA	NA	NA	NA	NA	NA	NA	NA	NA	NA	NA	NA	NA	NA	NA	NA	NA
[truncated: 19 more columns]
