# Supplementary material for: Integrated Omics Analysis Revealed the Differential Metabolism of Pigments in Three Varieties of Gastrodia elata Bl
Source: Int J Mol Sci. 2025 Dec 9;26(24):11839. doi: 10.3390/ijms262411839 (PMC12733335; doi:10.3390/ijms262411839)
Supplement: Supplementary file 1 [file ijms-26-11839-s001.zip › Table S9 The correlation of genes and carotenoids metabolites.xlsx]

## Sheet: Table S9
Table S9. The correlation of genes and carotenoids metabolites.
Omics_1	Omics_2	Correlation	P-Value
GelC01G00292	ABA2-1	-0.95125	8.02964e-05
GelC01G01603	ABA2-1	0.851764	0.003561
GelC03G00005	ABA2-1	-0.955483	5.86735e-05
GelC03G00905	ABA2-1	-0.838563	0.00473521
GelC03G01603	ABA2-1	-0.935894	0.000206203
GelC04G00283	ABA2-1	-0.949369	9.15008e-05
GelC04G01053	ABA2-1	-0.896418	0.00106282
GelC04G01258	ABA2-1	0.864608	0.00262735
GelC08G00216	ABA2-1	0.957378	5.04817e-05
GelC11G00560	ABA2-1	0.818086	0.00704133
GelC13G00776	ABA2-1	0.850685	0.0036485
GelC14G00147	ABA2-1	-0.930106	0.000277457
GelC14G00287	ABA2-1	0.827201	0.00593776
GelC14G00706	ABA2-1	0.87629	0.00193877
GelC14G00774	ABA2-1	0.864494	0.0026348
GelC15G00697	ABA2-1	0.88898	0.00134466
GelC16G00213	ABA2-1	-0.84218	0.00439055
GelC16G00535	ABA2-1	0.936172	0.00020315
GelC18G00140	ABA2-1	0.907655	0.000719169
GelC01G00771	ABA2-2	-0.904835	0.000796767
GelC02G00594	ABA2-2	-0.831174	0.0054961
GelC08G01061	ABA2-2	-0.987896	6.34824e-07
GelC10G01069	ABA2-2	-0.83788	0.00480233
GelC14G00055	ABA2-2	0.814855	0.0074637
GelC14G00232	ABA2-2	-0.859631	0.00296604
GelC17G00023	ABA2-2	-0.888078	0.00138202
GelC01G00771	CCD7-1	0.896824	0.00104874
GelC02G00594	CCD7-1	0.814086	0.00756667
GelC08G01061	CCD7-1	0.984323	1.56435e-06
GelC10G01069	CCD7-1	0.862019	0.00280003
GelC14G00055	CCD7-1	-0.842103	0.00439772
GelC14G00232	CCD7-1	0.877852	0.00185737
GelC17G00023	CCD7-1	0.906956	0.000737898
GelC01G00771	CCD7-2	0.885634	0.00148689
GelC02G00594	CCD7-2	0.826782	0.00598567
GelC08G01061	CCD7-2	0.982394	2.34343e-06
GelC10G01069	CCD7-2	0.833001	0.00530075
GelC14G00232	CCD7-2	0.868947	0.00235469
GelC17G00023	CCD7-2	0.898238	0.00100075
GelC01G00771	CCD7-3	0.889376	0.00132845
GelC03G01306	CCD7-3	0.800965	0.00947594
GelC08G01061	CCD7-3	0.97827	4.87584e-06
GelC10G01069	CCD7-3	0.804625	0.00891395
GelC14G00055	CCD7-3	-0.807136	0.0085417
GelC14G00232	CCD7-3	0.841193	0.00448282
GelC17G00023	CCD7-3	0.873086	0.0021134
GelC01G00771	CrtISO	-0.95834	4.66462e-05
GelC02G00594	CrtISO	-0.859297	0.00298982
GelC07G00110	CrtISO	-0.826983	0.00596267
GelC08G01061	CrtISO	-0.956214	5.54078e-05
GelC10G01069	CrtISO	-0.808287	0.00837469
GelC14G00055	CrtISO	0.801841	0.0093393
GelC14G00147	CrtISO	-0.832865	0.00531512
GelC14G00774	CrtISO	0.837778	0.00481239
GelC17G00023	CrtISO	-0.837726	0.00481753
GelC01G00771	CrtZ	-0.945373	0.000118899
GelC03G00905	CrtZ	-0.826755	0.00598883
GelC03G01603	CrtZ	-0.810144	0.00810992
GelC08G01061	CrtZ	-0.879478	0.00177521
GelC14G00055	CrtZ	0.867891	0.00241912
GelC14G00147	CrtZ	-0.851196	0.00360681
GelC14G00774	CrtZ	0.848894	0.00379691
GelC17G00023	CrtZ	-0.838558	0.00473567
GelC18G00140	CrtZ	0.857523	0.00311816
GelC01G00771	CYP707A1	0.958364	4.65568e-05
GelC02G00594	CYP707A1	0.8387	0.00472181
GelC08G01061	CYP707A1	0.953668	6.7359e-05
GelC10G01069	CYP707A1	0.824303	0.00627482
GelC14G00147	CYP707A1	0.835099	0.00508225
GelC14G00774	CYP707A1	-0.836072	0.00498313
GelC17G00023	CYP707A1	0.824961	0.0061972
GelC01G00771	CYP707A2	-0.85469	0.00333095
GelC08G01061	CYP707A2	-0.989005	4.54077e-07
GelC10G01069	CYP707A2	-0.841692	0.00443595
GelC14G00055	CYP707A2	0.802285	0.00927056
GelC14G00232	CYP707A2	-0.890624	0.00127836
GelC17G00023	CYP707A2	-0.887996	0.00138547
GelC01G00771	DWARF27	-0.886035	0.00146929
GelC02G00594	DWARF27	-0.822869	0.00644622
GelC08G01061	DWARF27	-0.98717	7.77829e-07
GelC10G01069	DWARF27	-0.851412	0.00358936
GelC14G00055	DWARF27	0.812603	0.00776807
GelC14G00232	DWARF27	-0.881842	0.00166028
GelC17G00023	DWARF27	-0.902587	0.000862655
GelC04G01487	NCED1	-0.810449	0.00806691
GelC08G01061	NCED1	-0.979228	4.16786e-06
GelC10G01069	NCED1	-0.818477	0.00699129
GelC14G00232	NCED1	-0.912546	0.000597368
GelC17G00023	NCED1	-0.896895	0.0010463
ABA2-1	neoxanthin	0.884358	0.00154373
CrtZ	neoxanthin	0.802816	0.00918877
GelC01G00292	neoxanthin	-0.820959	0.00667967
GelC01G00771	neoxanthin	-0.864318	0.00264629
GelC01G01253	neoxanthin	0.825854	0.00609282
GelC03G00005	neoxanthin	-0.910399	0.000648905
GelC03G00905	neoxanthin	-0.922621	0.000393174
GelC03G01603	neoxanthin	-0.950526	8.44835e-05
GelC04G00283	neoxanthin	-0.936533	0.000199225
GelC04G01053	neoxanthin	-0.824288	0.00627657
GelC04G01258	neoxanthin	0.8812	0.00169095
GelC10G01155	neoxanthin	-0.806831	0.00858639
GelC11G01050	neoxanthin	-0.878723	0.00181304
GelC13G00776	neoxanthin	0.912612	0.000595848
GelC14G00147	neoxanthin	-0.929912	0.0002801
GelC14G00706	neoxanthin	0.814558	0.0075034
GelC14G00774	neoxanthin	0.880511	0.00172435
GelC16G00535	neoxanthin	0.914237	0.000558859
GelC18G00140	neoxanthin	0.861327	0.00284747
PDS2	neoxanthin	0.918965	0.000460434
GelC01G00771	PDS1	0.898986	0.000975958
GelC02G00594	PDS1	0.852817	0.00347693
GelC08G01061	PDS1	0.975999	6.889e-06
GelC10G01069	PDS1	0.83289	0.00531245
GelC14G00055	PDS1	-0.808841	0.00829516
GelC14G00232	PDS1	0.86209	0.00279515
GelC17G00023	PDS1	0.884048	0.0015578
GelC01G00292	PDS2	-0.916326	0.000513721
GelC01G00771	PDS2	-0.931976	0.000252798
GelC03G00005	PDS2	-0.89655	0.00105823
GelC03G00905	PDS2	-0.905132	0.000788336
GelC03G01603	PDS2	-0.985226	1.27207e-06
GelC04G00283	PDS2	-0.937999	0.000183852
GelC04G01258	PDS2	0.854112	0.00337553
GelC07G00110	PDS2	-0.81831	0.00701268
GelC08G00216	PDS2	0.873289	0.002102
GelC11G00560	PDS2	0.875439	0.00198413
GelC13G00776	PDS2	0.827345	0.00592132
GelC14G00147	PDS2	-0.987266	7.57753e-07
GelC14G00706	PDS2	0.921475	0.00041346
GelC14G00774	PDS2	0.908182	0.000705274
GelC16G00535	PDS2	0.962135	3.35187e-05
GelC18G00140	PDS2	0.922102	0.000402276
GelC01G00771	PSY1	0.899717	0.000952171
GelC02G00594	PSY1	0.80139	0.0094095
GelC08G01061	PSY1	0.989361	4.04787e-07
GelC10G01069	PSY1	0.829055	0.0057288
GelC14G00055	PSY1	-0.817577	0.00710677
GelC14G00232	PSY1	0.853957	0.00338757
GelC17G00023	PSY1	0.896656	0.00105457
GelC01G00771	PSY2	0.822331	0.0065114
GelC04G01487	PSY2	0.802612	0.00922008
GelC08G01061	PSY2	0.984627	1.46115e-06
GelC10G01069	PSY2	0.856843	0.00316836
GelC14G00055	PSY2	-0.82426	0.00627994
GelC14G00232	PSY2	0.93245	0.0002468
GelC17G00023	PSY2	0.918891	0.000461876
GelC01G01603	violaxanthin	-0.808204	0.00838662
GelC02G00047	violaxanthin	-0.897825	0.00101459
GelC02G00469	violaxanthin	-0.856293	0.00320934
GelC04G01487	violaxanthin	-0.847533	0.00391255
GelC10G00096	violaxanthin	-0.93683	0.000196045
GelC15G00697	violaxanthin	-0.814007	0.00757728
GelC16G00433	violaxanthin	-0.938614	0.000177648
GelC18G00058	violaxanthin	-0.909712	0.000666028
ABA2-1	violaxanthin dilaurate	0.954117	6.5129e-05
GelC01G00292	violaxanthin dilaurate	-0.950379	8.53553e-05
GelC01G00771	violaxanthin dilaurate	-0.826212	0.00605133
GelC01G01253	violaxanthin dilaurate	0.807719	0.00845684
GelC03G00005	violaxanthin dilaurate	-0.938884	0.000174983
GelC03G00905	violaxanthin dilaurate	-0.878783	0.00181001
GelC03G01603	violaxanthin dilaurate	-0.946314	0.000111983
GelC04G00283	violaxanthin dilaurate	-0.956047	5.61409e-05
GelC04G01053	violaxanthin dilaurate	-0.825798	0.00609933
GelC04G01258	violaxanthin dilaurate	0.909869	0.000662094
GelC08G00216	violaxanthin dilaurate	0.882622	0.00162355
GelC13G00776	violaxanthin dilaurate	0.890236	0.00129382
GelC14G00147	violaxanthin dilaurate	-0.948796	9.5123e-05
GelC14G00706	violaxanthin dilaurate	0.816742	0.00721495
GelC14G00774	violaxanthin dilaurate	0.885141	0.00150866
GelC15G00697	violaxanthin dilaurate	0.841293	0.00447345
GelC16G00213	violaxanthin dilaurate	-0.880249	0.00173716
GelC16G00535	violaxanthin dilaurate	0.932345	0.000248118
GelC18G00140	violaxanthin dilaurate	0.86602	0.00253632
PDS2	violaxanthin dilaurate	0.92049	0.000431468
ABA2-1	violaxanthin dioleate	-0.982024	2.51992e-06
GelC01G00292	violaxanthin dioleate	0.947223	0.000105585
GelC01G00771	violaxanthin dioleate	0.829111	0.00572253
GelC03G00005	violaxanthin dioleate	0.975392	7.51433e-06
GelC03G00905	violaxanthin dioleate	0.873725	0.00207776
GelC03G01603	violaxanthin dioleate	0.977243	5.72521e-06
GelC04G00283	violaxanthin dioleate	0.987609	6.88866e-07
GelC04G01053	violaxanthin dioleate	0.880938	0.00170361
GelC04G01258	violaxanthin dioleate	-0.861862	0.00281069
GelC08G00216	violaxanthin dioleate	-0.941598	0.000149664
GelC11G00560	violaxanthin dioleate	-0.84209	0.00439891
GelC13G00776	violaxanthin dioleate	-0.889063	0.00134123
GelC14G00147	violaxanthin dioleate	0.961782	3.46125e-05
GelC14G00706	violaxanthin dioleate	-0.90145	0.000897384
GelC14G00774	violaxanthin dioleate	-0.892705	0.00119775
GelC15G00697	violaxanthin dioleate	-0.897972	0.00100965
GelC16G00213	violaxanthin dioleate	0.858666	0.00303507
GelC16G00535	violaxanthin dioleate	-0.974	9.09734e-06
GelC18G00140	violaxanthin dioleate	-0.892169	0.00121818
PDS2	violaxanthin dioleate	-0.955532	5.84506e-05
ABA2-1	violaxanthin dipalmitate	-0.80428	0.00896592
GelC01G01253	violaxanthin dipalmitate	-0.834844	0.00510845
GelC01G01603	violaxanthin dipalmitate	-0.858906	0.00301779
GelC03G00005	violaxanthin dipalmitate	0.837362	0.00485366
GelC03G01075	violaxanthin dipalmitate	-0.816284	0.00727482
GelC04G00283	violaxanthin dipalmitate	0.812894	0.00772823
GelC14G00287	violaxanthin dipalmitate	-0.875265	0.00199351
GelC14G00706	violaxanthin dipalmitate	-0.804768	0.00889248
GelC15G00697	violaxanthin dipalmitate	-0.882311	0.00163813
GelC02G00047	violaxanthin myristate	-0.835627	0.00502826
GelC04G01487	violaxanthin myristate	-0.835014	0.00509102
GelC10G00096	violaxanthin myristate	-0.804569	0.00892234
GelC16G00433	violaxanthin myristate	-0.864705	0.00262103
GelC01G01253	violaxanthin palmitate	-0.802615	0.0092197
GelC02G00047	violaxanthin palmitate	-0.851135	0.0036118
GelC03G00005	violaxanthin palmitate	0.864279	0.00264887
GelC04G00283	violaxanthin palmitate	0.817964	0.00705688
GelC04G01053	violaxanthin palmitate	0.803437	0.0090938
GelC08G00216	violaxanthin palmitate	-0.819606	0.00684837
GelC10G00096	violaxanthin palmitate	-0.937051	0.000193689
GelC15G00697	violaxanthin palmitate	-0.91963	0.000447639
GelC16G00213	violaxanthin palmitate	0.894564	0.00112881
GelC18G00058	violaxanthin palmitate	-0.826409	0.00602859
ABA2-1	violaxanthin-myristate-caprate	0.954206	6.46929e-05
GelC01G00292	violaxanthin-myristate-caprate	-0.933562	0.000233137
GelC01G00771	violaxanthin-myristate-caprate	-0.886588	0.00144531
GelC03G00005	violaxanthin-myristate-caprate	-0.942875	0.000138696
GelC03G00905	violaxanthin-myristate-caprate	-0.885984	0.00147151
GelC03G01603	violaxanthin-myristate-caprate	-0.984079	1.65063e-06
GelC04G00283	violaxanthin-myristate-caprate	-0.969004	1.67483e-05
GelC04G01053	violaxanthin-myristate-caprate	-0.843675	0.00425317
GelC04G01258	violaxanthin-myristate-caprate	0.883411	0.0015869
GelC08G00216	violaxanthin-myristate-caprate	0.894035	0.00114815
GelC11G00560	violaxanthin-myristate-caprate	0.821993	0.00655261
GelC13G00776	violaxanthin-myristate-caprate	0.905212	0.000786067
GelC14G00147	violaxanthin-myristate-caprate	-0.978052	5.04773e-06
GelC14G00706	violaxanthin-myristate-caprate	0.860788	0.00288475
GelC14G00774	violaxanthin-myristate-caprate	0.919397	0.000452091
GelC15G00697	violaxanthin-myristate-caprate	0.823159	0.00641135
GelC16G00213	violaxanthin-myristate-caprate	-0.823541	0.00636559
GelC16G00535	violaxanthin-myristate-caprate	0.970595	1.39484e-05
GelC18G00140	violaxanthin-myristate-caprate	0.895421	0.00109797
PDS2	violaxanthin-myristate-caprate	0.966584	2.17357e-05
ABA2-1	violaxanthin-myristate-oleate	-0.863308	0.00271311
GelC01G00292	violaxanthin-myristate-oleate	0.828917	0.00574419
GelC01G01603	violaxanthin-myristate-oleate	-0.846379	0.00401243
GelC03G00005	violaxanthin-myristate-oleate	0.903426	0.000837618
GelC03G01603	violaxanthin-myristate-oleate	0.806728	0.00860142
GelC04G00283	violaxanthin-myristate-oleate	0.873688	0.0020798
GelC04G01053	violaxanthin-myristate-oleate	0.927457	0.000315204
GelC08G00216	violaxanthin-myristate-oleate	-0.934116	0.000226524
GelC10G00096	violaxanthin-myristate-oleate	-0.835916	0.00499891
GelC15G00697	violaxanthin-myristate-oleate	-0.913485	0.000575767
GelC16G00213	violaxanthin-myristate-oleate	0.82512	0.00617853
GelC16G00535	violaxanthin-myristate-oleate	-0.877666	0.00186696
GelC02G00047	violaxanthin-myristate-palmitate	-0.934384	0.000223372
GelC10G00096	violaxanthin-myristate-palmitate	-0.948471	9.7219e-05
GelC16G00433	violaxanthin-myristate-palmitate	-0.869648	0.0023125
GelC18G00058	violaxanthin-myristate-palmitate	-0.884999	0.00151498
GelC02G00469	β-cryptoxanthin oleate	-0.942137	0.000144959
GelC18G00058	β-cryptoxanthin oleate	-0.831794	0.00542919
ABA2-1	β-cryptoxanthin palmitate	-0.92318	0.000383543
GelC01G00292	β-cryptoxanthin palmitate	0.897998	0.00100876
GelC01G01603	β-cryptoxanthin palmitate	-0.866517	0.00250485
GelC03G00005	β-cryptoxanthin palmitate	0.835746	0.00501617
GelC03G01603	β-cryptoxanthin palmitate	0.816737	0.00721564
GelC04G00283	β-cryptoxanthin palmitate	0.83561	0.00503007
GelC04G01053	β-cryptoxanthin palmitate	0.810765	0.00802268
GelC08G00216	β-cryptoxanthin palmitate	-0.8957	0.00108807
GelC14G00147	β-cryptoxanthin palmitate	0.812568	0.00777285
GelC14G00706	β-cryptoxanthin palmitate	-0.849821	0.00371959
GelC15G00697	β-cryptoxanthin palmitate	-0.858346	0.00305814
GelC16G00535	β-cryptoxanthin palmitate	-0.800886	0.0094883
GelC10G00096	γ-carotene	0.80832	0.00836989
GelC17G00097	γ-carotene	0.831288	0.00548375
